# Supplementary material for: Immunomodulation by glucocorticoid-induced leucine zipper in macrophages: enhanced phagocytosis, protection from pyroptosis, and altered mitochondrial function
Source: Front Immunol. 2024 May 23;15:1396827. doi: 10.3389/fimmu.2024.1396827 (PMC11157436; doi:10.3389/fimmu.2024.1396827)
Supplement: Supplementary file 1 [file Table_1.xlsx]

## Sheet: TPM
gene_id	symbol	name	entrezgene	TPM WT1 CO	TPM WT2 CO	TPM WT3 CO	TPM WT1 LPS	TPM WT2 LPS	TPM WT3 LPS	TPM KO1 CO	TPM KO2 CO	TPM KO3 CO	TPM KO1 LPS	TPM KO2 LPS	TPM KO3 LPS	TPM TG1 CO	TPM TG2 CO	TPM TG3 CO	TPM TG1 LPS	TPM TG2 LPS	TPM TG3 LPS
ENSMUSG00000000001.4	Gnai3	guanine nucleotide binding protein (G protein), alpha inhibiting 3	14679	112.55	119.61	107.63	115.08	111.45	117.64	129.2	121.85	115.11	125.98	122.18	110.38	107.36	105.39	116.33	99.26	103.28	115.1
ENSMUSG00000000003.9	Pbsn	probasin	54192	0	0	0	0	0	0	0	0	0	0	0	0	0	0	0	0	0	0
ENSMUSG00000000028.8	Cdc45	cell division cycle 45	12544	34.73	37.68	36.59	9.42	12.19	14.8	32.43	36.45	35.2	12.41	11.59	12.07	33.24	34.59	45.74	10.05	15.4	16.52
ENSMUSG00000000031.9	H19	H19, imprinted maternally expressed transcript	14955	0.73	0.21	0.09	0.3	0.13	0.25	0.4	0.05	0.57	0	0	0.21	1.22	1.22	0.19	0.56	1.05	0
ENSMUSG00000000037.10	Scml2	Scm polycomb group protein like 2	107815	0.89	0.54	0.48	0.22	0.28	0.38	0.4	0.75	0.61	0.38	0.85	0.48	0.43	0.83	0.45	0.22	0.48	0.59
ENSMUSG00000000049.5	Apoh	apolipoprotein H	11818	0	0	0	0	0	0	0	0	0	0	0	0	0	0	0	0	0	0
ENSMUSG00000000056.7	Narf	nuclear prelamin A recognition factor	67608	12.98	11.93	12.42	2.76	1.75	3.46	14.34	15.1	15.56	4.09	2.5	2.64	10.64	9.97	9.57	1.86	1.16	1.77
ENSMUSG00000000058.6	Cav2	caveolin 2	12390	96.96	96.36	88.47	79.33	72.18	76.06	97.34	93.12	89.34	76.91	69	62.38	71.93	64.9	83.25	49.09	56.56	61.89
ENSMUSG00000000078.6	Klf6	Kruppel-like factor 6	23849	109.35	112.54	116.79	501.53	491.55	484.23	124.17	123.37	119.78	455.19	519.97	465.97	110.07	109.51	123.64	461.3	466.48	556.29
ENSMUSG00000000085.10	Scmh1	sex comb on midleg homolog 1	29871	21.47	23.34	22.52	10.23	10.34	9.3	15.38	23.93	22.51	12.31	12.26	10.17	24.18	27.86	17.98	11.13	14.07	11.85
ENSMUSG00000000088.6	Cox5a	cytochrome c oxidase subunit 5A	12858	296.78	318.35	357.4	269.75	302.12	283.83	310.14	343.38	323.02	273.49	302.19	300	332.95	371.5	351.43	315.91	284.52	273.13
ENSMUSG00000000093.6	Tbx2	T-box 2	21385	0.03	0.02	0.04	0	0.02	0.04	0.02	0.09	0.02	0.04	0.03	0	0.02	0.03	0.02	0.04	0.02	0.05
ENSMUSG00000000094.6	Tbx4	T-box 4	21387	0	0	0	0	0	0	0	0	0.03	0	0	0	0	0	0	0	0	0
ENSMUSG00000000103.6	Zfy2	zinc finger protein 2, Y-linked	22768	0	0	0	0	0	0	0	0	0	0	0	0	0	0	0	0	0	0
ENSMUSG00000000120.6	Ngfr	nerve growth factor receptor (TNFR superfamily, member 16)	18053	0	0	0	0	0	0	0	0.02	0	0	0.04	0	0.05	0	0	0.01	0	0
ENSMUSG00000000125.5	Wnt3	wingless-type MMTV integration site family, member 3	22415	0	0	0	0	0	0	0	0	0	0	0	0	0	0	0	0	0	0
ENSMUSG00000000126.5	Wnt9a	wingless-type MMTV integration site family, member 9A	216795	0.09	0.13	0.06	0	0.02	0.04	0.04	0.1	0.05	0.07	0.04	0	0.05	0.15	0.18	0.01	0.05	0
ENSMUSG00000000127.8	Fer	fer (fms/fps related) protein kinase	14158	19.3	17.46	14.5	11.42	9.13	9.59	15.48	16.35	17.23	9.47	9.51	9.37	19.16	17.57	14.53	10.24	10.7	8.45
ENSMUSG00000000131.9	Xpo6	exportin 6	74204	58.55	59.19	54	48.44	47.35	56.86	60.86	60.79	58.31	52.18	52.26	50.13	63	57.69	59.42	50.34	54.87	59.01
ENSMUSG00000000134.11	Tfe3	transcription factor E3	209446	112.11	111.48	109.34	84.67	78.82	92.88	121.63	122.28	103.86	91.77	84.74	88.4	119.02	114.8	108.85	79.44	91.39	87.51
ENSMUSG00000000142.9	Axin2	axin 2	12006	0.21	0	0	0	0	0	0	0.07	0	0	0	0	0.03	0.06	0.07	0.02	0	0
ENSMUSG00000000148.11	Brat1	BRCA1-associated ATM activator 1	231841	10.71	11.09	10.08	3.46	3.27	3.82	9.65	10.25	9.97	4.39	3.58	3.81	11.45	10.74	10.4	3.48	3.3	4.03
ENSMUSG00000000149.6	Gna12	guanine nucleotide binding protein, alpha 12	14673	77.21	70.39	67.14	22.39	23.31	22.25	67.36	75.9	76.09	26.13	22.06	24.27	73.51	73.56	62.52	21.55	25.38	17.04
ENSMUSG00000000154.9	Slc22a18	solute carrier family 22 (organic cation transporter), member 18	18400	3.54	3.84	4.18	2.06	2.47	2.17	3.84	4.11	4.89	3.09	1.79	2.57	4.09	3.7	3.07	2.13	2.92	2.09
ENSMUSG00000000157.9	Itgb2l	integrin beta 2-like	16415	0.22	0.17	0.11	0.17	0.14	0.12	0.08	0.31	0.17	0.09	0.2	0.43	0.43	1.13	0.26	0.39	1.33	0.31
ENSMUSG00000000159.9	Igsf5	immunoglobulin superfamily, member 5	72058	0	0	0	0	0	0	0	0	0	0	0	0	0	0	0	0	0	0
ENSMUSG00000000167.8	Pih1d2	PIH1 domain containing 2	72614	0.78	0.61	0.71	0.4	0.53	0.4	0.72	0.53	0.81	0.79	0.34	0.52	1.18	0.68	0.47	0.53	0.55	0.61
ENSMUSG00000000168.3	Dlat	dihydrolipoamide S-acetyltransferase (E2 component of pyruvate dehydrogenase complex)	235339	65.64	63.73	54.26	50.84	41.75	42	61.73	66.21	62.73	47.96	45.07	44.92	62.99	65.48	59.24	43.89	45.12	40.49
ENSMUSG00000000171.4	Sdhd	succinate dehydrogenase complex, subunit D, integral membrane protein	66925	142.29	149.58	152.03	107.14	115.05	119.77	153.3	141.97	154.57	113.22	117.91	110.98	146.08	144.49	151.79	111.84	112.49	108.45
ENSMUSG00000000182.7	Fgf23	fibroblast growth factor 23	64654	0	0	0	0	0.04	0	0	0	0	0	0	0	0	0	0	0	0	0
ENSMUSG00000000183.5	Fgf6	fibroblast growth factor 6	14177	0	0	0	0	0	0	0	0	0	0	0	0	0	0	0	0	0	0
ENSMUSG00000000184.9	Ccnd2	cyclin D2	12444	15.43	12.23	12.97	84.26	73.89	75.62	14.72	15.92	16.07	74.61	88.9	74.68	15.76	14.7	15.13	83.87	89.91	136.4
ENSMUSG00000000194.7	Gpr107	G protein-coupled receptor 107	277463	55.68	48.05	46.77	32.77	30.55	41.63	57.77	52.74	52.12	37.61	29.9	35.18	48.81	48	47.09	33.1	34.03	36.36
ENSMUSG00000000197.7	Nalcn	sodium leak channel, non-selective	338370	0	0	0	0	0	0	0	0	0	0	0	0	0	0	0	0	0	0
ENSMUSG00000000202.3	Btbd17	BTB (POZ) domain containing 17	72014	0	0.04	0	0	0	0	0	0	0	0	0	0	0	0	0.04	0.03	0	0
ENSMUSG00000000204.9	Slfn4	schlafen 4	20558	0.22	0.05	0.17	50.87	43.34	51.32	0.38	0.21	0.24	35.09	50.77	53.93	0.13	0.24	0.22	25.08	27.87	40.22
ENSMUSG00000000214.4	Th	tyrosine hydroxylase	21823	0	0	0	0	0	0	0	0	0	0	0	0	0	0	0	0	0	0
ENSMUSG00000000215.4	Ins2	insulin II	16334	0	0	0	0	0	0	0	0	0	0	0	0	0	0	0	0	0	0
ENSMUSG00000000216.8	Scnn1g	sodium channel, nonvoltage-gated 1 gamma	20278	0	0	0	0	0	0	0	0	0	0	0	0	0.03	0	0	0	0	0
ENSMUSG00000000223.7	Drp2	dystrophin related protein 2	13497	0.26	0.3	0.25	0.11	0.19	0.25	0.24	0.14	0.27	0.16	0.31	0.17	0.21	0.18	0.2	0.07	0.13	0.29
ENSMUSG00000000244.10	Tspan32	tetraspanin 32	27027	21.34	23.96	28.11	4.73	5.93	6.97	26.3	25.4	24.88	6.08	7.38	6.05	12.45	14.39	20.32	3.72	3.27	5.38
ENSMUSG00000000247.5	Lhx2	LIM homeobox protein 2	16870	0.39	0.46	0.27	23.55	20.79	21.41	0.35	0.29	0.19	12.9	16.91	15.01	0.38	0.83	0.35	22.28	21.6	19.65
ENSMUSG00000000248.10	Clec2g	C-type lectin domain family 2, member g	70809	0	0	0	0	0	0	0	0	0	0	0	0	0	0	0	0	0	0
ENSMUSG00000000253.6	Gmpr	guanosine monophosphate reductase	66355	20.9	21.67	18.3	5.7	7.25	6.04	17.45	18.91	21.89	5.49	5	5.15	14.33	16.68	17.18	7.44	5.4	4.3
ENSMUSG00000000263.9	Glra1	glycine receptor, alpha 1 subunit	14654	0	0	0	0	0	0	0.04	0	0	0.03	0.05	0	0	0	0	0	0.03	0
ENSMUSG00000000266.5	Mid2	midline 2	23947	0.11	0.1	0.02	0.04	0	0.01	0.07	0.1	0.04	0.03	0	0.17	0.37	0.24	0.06	0.16	0.06	0
ENSMUSG00000000275.10	Trim25	tripartite motif-containing 25	217069	115.64	106.69	92.32	426.5	366.39	362.09	114.67	115.22	117.15	358.57	397.7	360.8	98.04	89.37	98.14	415.31	398.68	383.11
ENSMUSG00000000276.5	Dgke	diacylglycerol kinase, epsilon	56077	6.67	6.43	5.33	4.87	5.49	5.37	7.38	6.01	6.83	5.68	5.37	5.09	6.42	5.62	6.24	5.48	5.68	4.95
ENSMUSG00000000278.10	Scpep1	serine carboxypeptidase 1	74617	230.77	227.44	213.14	219.23	204.02	222.87	248.22	231.27	234.05	221.2	215.09	207.68	216.77	205.7	237.17	208.72	205.52	235.95
ENSMUSG00000000282.6	Mnt	max binding protein	17428	19.84	18.23	17.42	1.15	0.65	1.24	18.56	18.4	20.27	1.05	0.6	1.08	20.09	17.53	17.19	0.65	0.82	0.59
ENSMUSG00000000290.7	Itgb2	integrin beta 2	16414	846.61	803.33	729.34	584.7	565.2	590.61	823.61	868.46	899.87	634.64	636.07	657.54	936.37	839.41	909.88	693.66	644.39	691.26
ENSMUSG00000000295.6	Hddc2	HD domain containing 2	69692	21.08	21.49	21.43	7.84	12.51	10.91	22.28	21.07	22.47	11.41	11.67	16.36	18.92	21.48	20.94	12.07	11.82	9.97
ENSMUSG00000000296.7	Tpd52l1	tumor protein D52-like 1	21987	0	0	0	0.12	0.07	0	0.06	0.21	0.07	0	0	0	0.14	0.05	0.06	0	0.05	0
ENSMUSG00000000301.10	Pemt	phosphatidylethanolamine N-methyltransferase	18618	4.39	4	4.34	2.27	4.4	3.39	4.64	6.19	3.96	2.87	3.3	3.86	6.61	6.51	6.29	2.6	4.71	4.92
ENSMUSG00000000303.6	Cdh1	cadherin 1	12550	0.14	0.21	0.27	0.05	0.05	0.06	0.11	0.48	0.2	0	0	0.08	0.1	0.14	0.15	0	0.02	0.04
ENSMUSG00000000305.6	Cdh4	cadherin 4	12561	0	0	0	0	0	0.01	0	0.07	0	0	0	0	0	0	0	0.07	0	0
ENSMUSG00000000308.8	Ckmt1	creatine kinase, mitochondrial 1, ubiquitous	12716	0	0	0.09	0	0	0	0.22	0	0	0	0.37	0	0	0.04	0	0.13	0	0
ENSMUSG00000000317.5	Bcl6b	B cell CLL/lymphoma 6, member B	12029	0.67	0.56	0.61	0.09	0.02	0.02	0.27	0.32	0.26	0.1	0.15	0.46	0.54	0.7	0.54	0.08	0.15	0.11
ENSMUSG00000000318.10	Clec10a	C-type lectin domain family 10, member A	17312	11.18	16.04	21.34	6.18	8.98	11.78	17.9	12.24	11.81	9.34	7.81	7.07	8.32	9.54	17.5	3.58	5.24	9.42
ENSMUSG00000000320.4	Alox12	arachidonate 12-lipoxygenase	11684	0	0	0.07	1.4	1.42	1.55	0	0	0	1.4	1.41	2.1	0.14	0.05	0	1.56	1.35	2.09
ENSMUSG00000000325.9				2.49	2.42	2.79	0.56	0.23	0.33	2.01	2.09	2.33	0.42	0.16	0.84	2.08	2	1.71	0.44	0.19	0.19
ENSMUSG00000000326.6	Comt	catechol-O-methyltransferase	12846	71.55	69.59	77.13	33.46	36.16	35.52	69.48	73.09	74.6	38.17	37.78	38.51	73.44	76.09	76.6	37.35	37.17	32.51
ENSMUSG00000000339.8	Rtca	RNA 3'-terminal phosphate cyclase	66368	36.23	39.21	39.42	31.91	30.3	32.56	42.1	39.4	38.95	34.19	36.75	34.24	37.15	39.22	39.26	34.9	33.24	31.73
ENSMUSG00000000340.6	Dbt	dihydrolipoamide branched chain transacylase E2	13171	12.81	13.65	13.35	8.82	10.05	10.8	14.69	12.3	12.48	10.86	9.35	10.3	10.43	10.16	12.63	7.01	8.08	9.98
ENSMUSG00000000346.8	Dazap2	DAZ associated protein 2	23994	408.48	393.49	386.73	319.46	300.39	330.74	384.79	403.24	378.97	309.35	298.3	293.14	373.44	364.56	402.23	292.57	306.63	329.25
ENSMUSG00000000355.7	Mcts1	malignant T cell amplified sequence 1	68995	92.19	96.79	103.25	76.02	78.82	70.26	96.65	94.55	92.52	74.11	69.58	67.8	76.96	88.41	98.77	66.25	71.32	74.09
ENSMUSG00000000359.3	Rem1	rad and gem related GTP binding protein 1	19700	0.09	0	0.05	0	0	0.04	0	0.05	0.11	0.06	0	0	0.43	0.27	0.05	0.09	0.14	0
ENSMUSG00000000365.8	Rnf17	ring finger protein 17	30054	0.74	0.41	0.43	0.32	0.23	0.44	0.66	0.46	0.53	0.17	0.22	0.16	0.21	0.54	0.49	0.21	0.24	0.21
ENSMUSG00000000374.7	Trappc10	trafficking protein particle complex 10	216131	42.83	41.06	32.3	24.43	21.86	24.16	39.74	42.69	41.92	27.06	26.35	23.95	42.78	37.62	34.54	24.51	26.26	22.5
ENSMUSG00000000378.9	Ccm2	cerebral cavernous malformation 2	216527	46	44.04	44.9	22.19	24.82	29.67	47.06	44.2	43.08	27.86	25.88	25.76	43.29	49.31	45.26	28.19	30.42	23.98
ENSMUSG00000000381.10	Wap	whey acidic protein	22373	0	0	0	0	0	0	0	0	0	0	0	0	0	0	0	0	0	0
ENSMUSG00000000384.9	Tbrg4	transforming growth factor beta regulated gene 4	21379	59.2	58.22	58.05	28.54	31.41	34.74	56.81	64.96	54.86	31.94	25.69	27.19	59.12	57.75	58.73	30.55	32.41	30.61
ENSMUSG00000000385.7	Tmprss2	transmembrane protease, serine 2	50528	0	0	0	0	0	0.02	0	0	0	0	0	0	0	0	0.02	0	0	0
ENSMUSG00000000386.8	Mx1	MX dynamin-like GTPase 1	17857	2.87	3.35	3.04	1515.03	1347.83	1415.76	8.91	5.19	3.63	1143.63	1301.05	1170.67	3.12	2.69	3.81	1730.04	1652.46	1613.06
ENSMUSG00000000392.11	Fap	fibroblast activation protein	14089	0.56	0.18	0.19	3.46	2.8	3.1	0.7	0.33	0.87	4.5	3.76	1.34	1.05	1.89	0.36	3.03	3.21	2.54
ENSMUSG00000000394.9	Gcg	glucagon	14526	0	0	0	0	0	0	0	0	0	0	0	0	0	0	0	0.09	0	0
ENSMUSG00000000399.7	Ndufa9	NADH:ubiquinone oxidoreductase subunit A9	66108	158.7	154.99	146.71	121.8	125.49	112.92	157.9	157.73	168.46	125.14	129.14	131.57	170.83	168.96	167.17	133.47	131.54	125.16
ENSMUSG00000000402.2	Egfl6	EGF-like-domain, multiple 6	54156	0	0	0	0	0	0	0	0	0	0	0	0	0	0	0	0	0	0
ENSMUSG00000000409.8	Lck	lymphocyte protein tyrosine kinase	16818	1.09	0.93	0.95	2.17	2.06	3.46	0.95	1.4	0.75	3.15	2.88	2.67	1.18	1.52	1.87	2.43	3.03	3.56
ENSMUSG00000000411.7	Tssk3	testis-specific serine kinase 3	58864	0.05	0	0	0	0	0	0	0	0	0.07	0	0.09	0	0	0	0.04	0.13	0
ENSMUSG00000000416.10	Cttnbp2	cortactin binding protein 2	30785	0	0	0	0	0	0	0	0	0	0.02	0	0	0.03	0.02	0	0	0	0.02
ENSMUSG00000000420.9	Galnt1	polypeptide N-acetylgalactosaminyltransferase 1	14423	62.4	61.92	51.32	34.39	36.26	35.85	62.88	57.9	63.83	35.59	40.78	32.44	57.16	61.95	53.99	34.6	39.34	34.26
ENSMUSG00000000435.1	Myf5	myogenic factor 5	17877	0	0	0	0	0	0	0	0	0	0	0	0	0	0	0	0	0	0
ENSMUSG00000000439.8	Mkrn2	makorin, ring finger protein, 2	67027	16.94	17.77	16.92	9.99	9.83	10.36	18.23	17.59	17.63	10.7	8.64	9.67	19.19	17.18	18.52	9.06	11	9.18
ENSMUSG00000000440.6	Pparg	peroxisome proliferator activated receptor gamma	19016	38.62	37.78	33.32	5.34	4.56	5.31	38.77	36.84	38.16	4.54	4.92	5.09	32.76	32.07	31.71	4.93	5.14	4.65
ENSMUSG00000000441.11	Raf1	v-raf-leukemia viral oncogene 1	110157	44.17	44.92	42.37	47.09	45.22	47.46	46.56	50.04	47.8	49.71	48.13	47.46	44.56	44.64	42.81	51.76	52.84	50.17
ENSMUSG00000000486.7	Septin1	septin 1	54204	0.11	0.17	0	0	0	0	0	0.17	0.31	0	0.23	0.16	0.08	0.33	0.15	0.06	0.43	0
ENSMUSG00000000489.6	Pdgfb	platelet derived growth factor, B polypeptide	18591	93.6	86.72	62.75	80.89	89.09	73.95	75.14	78.84	89.72	95.16	78.22	88.62	116.35	116.01	103.3	90.19	81.59	103.27
ENSMUSG00000000530.10	Acvrl1	activin A receptor, type II-like 1	11482	29.98	25.35	23.18	16.25	13.54	13.37	28.03	26.46	28.17	16.57	15.57	18.05	27.56	29.04	26.99	15.6	17.28	12.3
ENSMUSG00000000531.4	Tamalin	trafficking regulator and scaffold protein tamalin	56149	1.12	1.27	1.15	0.07	0.16	0.1	0.82	1.39	1.08	0.16	0.25	0.06	1.24	1.65	0.85	0.14	0.28	0.05
ENSMUSG00000000532.9	Acvr1b	activin A receptor, type 1B	11479	23.02	22.45	20.7	9.51	8.66	12.81	22.5	22.79	22.79	15.32	13.07	15.04	22.99	21.02	18.7	7.15	8.62	8.84
ENSMUSG00000000538.12	Tom1l2	target of myb1-like 2 (chicken)	216810	13.99	15.59	15.25	7.61	7.69	8.62	14.94	15.61	16.27	9.22	8.54	8.35	15.76	16.1	17.07	9.02	10.78	7.94
ENSMUSG00000000544.8	Gpa33	glycoprotein A33 (transmembrane)	59290	0	0	0.03	0	0	0	0	0	0	0	0	0	0	0	0	0	0.02	0
ENSMUSG00000000552.9	Zfp385a	zinc finger protein 385A	29813	28.03	27.03	25.55	29.38	24.55	26.08	24.56	32.89	28.33	30.31	27.44	27.31	28.9	28.05	23.6	27.73	29.75	23.61
ENSMUSG00000000555.6	Itga5	integrin alpha 5 (fibronectin receptor alpha)	16402	200.98	200.49	160.19	365.06	323.67	307.64	178.36	187.99	199.44	323.16	273.09	326.49	205.43	195.7	179.14	322.03	305.55	327.28
ENSMUSG00000000560.5	Gabra2	gamma-aminobutyric acid (GABA) A receptor, subunit alpha 2	14395	0	0	0	0	0	0	0	0.04	0	0	0	0	0	0	0	0	0	0
ENSMUSG00000000561.8	Wdr77	WD repeat domain 77	70465	77.18	72.3	67.45	28.39	29.06	28.16	72.17	71.59	76.24	29.44	30.14	31.58	75.7	76.7	70.71	26.54	31.52	28.27
ENSMUSG00000000562.4	Adora3	adenosine A3 receptor	11542	1.22	1.3	1.28	1.39	0.64	0.79	1.76	1.1	1.1	0.9	1.18	1.94	2.06	1.64	1.05	0.92	1.17	1.16
ENSMUSG00000000563.11	Atp5pb	ATP synthase peripheral stalk-membrane subunit b	11950	342.79	351.66	357.25	295.92	318.01	306.54	360.84	352.41	348.06	305.07	304.08	313.61	328.69	354.62	397.75	298.57	294.27	304.81
ENSMUSG00000000567.5	Sox9	SRY (sex determining region Y)-box 9	20682	0.12	0.18	0.07	0.07	0.02	0.02	0.02	0.1	0.02	0	0	0.03	0.22	0.26	0.07	0.08	0.05	0.02
ENSMUSG00000000568.9	Hnrnpd	heterogeneous nuclear ribonucleoprotein D	11991	378.18	434.15	396.56	275.13	265.04	286.75	443.58	389.26	386.03	306.48	291.28	258.81	420.02	440.06	365.79	299.42	322.01	273.08
ENSMUSG00000000579.8	Dynlt1c	dynein light chain Tctex-type 1C	100040563	15.28	14.34	12.64	6.77	3.6	5.89	9.64	15.49	16.43	5.05	5.57	6.97	12.84	10	10.05	5.25	4.05	3.22
ENSMUSG00000000581.2	C1d	C1D nuclear receptor co-repressor	57316	65.1	65.72	71.79	47.58	49.42	48.38	76.47	68.71	63.88	45.93	44.43	52.35	67.86	68.47	69.92	46.68	44.03	39.5
ENSMUSG00000000594.7	Gm2a	GM2 ganglioside activator protein	14667	60.03	60.84	57.97	49.77	49.52	47.63	63.97	62.4	68.67	49.35	52.12	50.92	72.25	72.82	73.42	56.68	62.2	61.02
ENSMUSG00000000600.9	Krit1	KRIT1, ankyrin repeat containing	79264	7.6	7.76	8.03	16.23	16.07	16.65	8.18	7.64	7.36	14.96	15.89	13.21	7.53	6.66	8.81	14.62	14.52	17.47
ENSMUSG00000000605.8	Clcn4	chloride channel, voltage-sensitive 4	12727	36.66	34.07	28.89	18.02	18.98	17.9	31.98	31.33	32.77	18.21	18.83	16.96	32.05	33.41	31.44	17.47	18.86	17.12
ENSMUSG00000000606.9	Vmn2r88	vomeronasal 2, receptor 88	669149	0	0	0	0	0	0	0	0	0	0	0	0	0	0	0	0	0	0
ENSMUSG00000000617.8	Grm6	glutamate receptor, metabotropic 6	108072	0	0	0	0	0	0	0	0	0	0	0	0	0	0	0	0	0.02	0
ENSMUSG00000000627.9	Sema4f	sema domain, immunoglobulin domain (Ig), TM domain, and short cytoplasmic domain	20355	0.03	0	0	0.05	0.04	0.07	0	0	0	0.03	0.05	0	0	0	0	0.18	0.04	0.07
ENSMUSG00000000628.4	Hk2	hexokinase 2	15277	28.69	29.06	25.18	49.46	51.64	54.93	34.83	31.4	32	59.63	57.59	53.04	26.9	27.41	24.69	59.67	67.78	55.65
ENSMUSG00000000631.13	Myo18a	myosin XVIIIA	360013	36.1	34.55	28.06	18.5	14.74	18.93	42.14	37.58	38.21	17.5	12.36	16.12	35.14	34.76	30.57	17.05	17.56	15.56
ENSMUSG00000000632.7	Sez6	seizure related gene 6	20370	0	0	0	0	0	0.03	0	0.02	0	0	0.04	0.03	0	0	0	0	0	0
ENSMUSG00000000673.8	Haao	3-hydroxyanthranilate 3,4-dioxygenase	107766	1.37	2.11	3.78	1.13	1.15	1.48	3.93	3.92	3.2	2.08	1.4	1.99	2.33	3.17	4.02	1.12	1.65	2.82
ENSMUSG00000000682.7	Cd52	CD52 antigen	23833	420.8	379.8	458.52	533.37	533.87	545.01	388.46	449.2	430.22	505.63	518.16	554.33	476.51	480.66	550.84	612.3	633.1	706.86
ENSMUSG00000000686.11	Abhd15	abhydrolase domain containing 15	67477	1.75	1.74	1.33	0.36	0.27	0.45	1.44	2.14	1.04	0.31	0.48	0.35	1.96	2.01	1.55	0.37	0.54	0.3
ENSMUSG00000000690.4	Hoxb6	homeobox B6	15414	0	0	0	0	0.04	0.05	0	0	0	0	0	0	0	0.04	0	0	0	0
ENSMUSG00000000693.4	Loxl3	lysyl oxidase-like 3	16950	3.64	2.11	2.4	1.39	1.1	2.39	2.7	2	2.8	1.71	2.27	1.98	5.27	5.47	2.63	5.08	5.68	2.07
ENSMUSG00000000701.7	Tcl1b5	T cell leukemia/lymphoma 1B, 5	27382	0	0	0	0	0	0	0	0	0	0	0	0	0	0	0	0	0	0
ENSMUSG00000000706.9	Btn1a1	butyrophilin, subfamily 1, member A1	12231	0.06	0	0	0	0	0	0	0	0	0	0	0	0	0	0	0	0	0
ENSMUSG00000000708.8	Kat2b	K(lysine) acetyltransferase 2B	18519	20.22	18.22	14.27	41.96	37.18	40.59	19.93	18.18	15.62	36.19	35.63	36.22	16.92	16.69	19.32	31.18	32.52	45.71
ENSMUSG00000000711.2	Rab5b	RAB5B, member RAS oncogene family	19344	82.67	75.51	69.07	61.92	53.04	58.85	85.8	83.67	83.78	62.06	64.29	61.27	83.04	74.73	77.08	62.13	61.86	58.61
ENSMUSG00000000724.10	Cryba1	crystallin, beta A1	12957	0	0	0	0	0	0	0	0	0	0	0	0	0	0	0	0	0	0
ENSMUSG00000000730.7	Dnmt3l	DNA (cytosine-5-)-methyltransferase 3-like	54427	3.35	7.17	5.32	6.89	9.82	7.07	8.12	5	7.63	12.08	8.37	10.22	3.32	6.04	6.39	7.86	8.43	7.01
ENSMUSG00000000731.9	Aire	autoimmune regulator (autoimmune polyendocrinopathy candidiasis ectodermal dystrophy)	11634	0	0	0	0	0.03	0	0	0	0	0.03	0.04	0	0	0	0	0	0.02	0.03
ENSMUSG00000000732.8	Icosl	icos ligand	50723	8.61	11.04	10.81	53.66	54.43	58.85	12.65	12.37	11.08	75.64	59.44	53.12	8.39	10.47	12.27	55.93	55.87	64.97
ENSMUSG00000000738.11	Spg7	SPG7, paraplegin matrix AAA peptidase subunit	234847	49.02	56.82	52.78	33.68	39.86	35.88	58.6	51.02	56.15	39.31	40.26	37.52	55.2	52.21	52.04	40.87	46.33	45.21
ENSMUSG00000000739.7	Sult5a1	sulfotransferase family 5A, member 1	57429	0	0	0	0	0	0	0	0	0	0	0	0	0	0	0	0	0	0
ENSMUSG00000000740.5	Rpl13	ribosomal protein L13	270106	1354.9	1351.45	1517.04	1017.8	1121.33	1051.19	1214	1373.14	1338.13	1041.72	979.58	1013.64	1216.8	1354.29	1338.31	1054.93	1032.07	938.21
ENSMUSG00000000743.8	Chmp1a	charged multivesicular body protein 1A	234852	117.15	116.52	111.3	81.02	83.96	86.86	106.15	117.71	117.81	83.63	85.19	83.86	119.22	121.41	113.95	86.38	80.01	73.49
ENSMUSG00000000751.7	Rpa1	replication protein A1	68275	173.86	173.97	140.41	58.84	61.37	65.25	164.99	163.59	170.7	64.5	63.32	59.69	152.53	147.34	140.41	58.49	67.24	54.71
ENSMUSG00000000753.9	Serpinf1	serine (or cysteine) peptidase inhibitor, clade F, member 1	20317	3.39	1.63	3.8	1.97	1.53	2.5	1.45	1.33	2.67	1.59	0.81	1.41	13.49	15.9	1.76	9.15	11.26	0.84
ENSMUSG00000000759.8	Tubgcp3	tubulin, gamma complex associated protein 3	259279	29.45	27.67	28.19	14.26	15.71	17.96	29.5	30	29.46	16.44	13.68	14.01	26.96	25.58	27.33	15.44	15.1	14.24
ENSMUSG00000000766.12	Oprm1	opioid receptor, mu 1	18390	0	0	0	0	0	0	0	0	0	0	0	0	0	0	0	0	0	0
ENSMUSG00000000776.6	Polr3d	polymerase (RNA) III (DNA directed) polypeptide D	67065	24.04	24.66	22.32	9.55	12.35	12.77	23.88	21.49	25.54	15.31	12.17	13.38	24.11	24.06	22.4	12.64	13.05	10.72
ENSMUSG00000000782.9	Tcf7	transcription factor 7, T cell specific	21414	0	0.03	0.03	0.04	0.06	0	0	0	0	0.05	0	0	0.1	0.03	0	0.04	0.03	0
ENSMUSG00000000787.6	Ddx3x	DEAD box helicase 3, X-linked	13205	233.76	223.37	169.84	170.32	162.94	170.12	253.65	226.27	235.34	192.33	178.38	160.39	211.43	208.31	191.43	154.76	169.84	162.07
ENSMUSG00000000791.8	Il12rb1	interleukin 12 receptor, beta 1	16161	0.6	0.73	1.04	3.02	3.01	3.75	0.67	0.9	1.24	2.09	2.68	2.84	0.92	0.55	0.95	3.13	3.41	3.99
ENSMUSG00000000792.2	Slc5a5	solute carrier family 5 (sodium iodide symporter), member 5	114479	0	0	0	0	0	0	0	0.03	0	0	0	0	0	0	0.03	0	0	0
ENSMUSG00000000794.7	Kcnn3	potassium intermediate/small conductance calcium-activated channel, subfamily N, member 3	140493	0	0	0	0	0	0	0	0	0	0	0	0	0	0	0	0.02	0	0
ENSMUSG00000000804.8	Usp32	ubiquitin specific peptidase 32	237898	10.96	9.12	7.69	13.31	11.07	11.54	10.77	9.9	12.9	12.51	14.97	11.69	10.47	8.69	10.92	13.52	14.54	13.67
ENSMUSG00000000805.12	Car4	carbonic anhydrase 4	12351	0	0	0	0	0.13	0.46	0	0.19	0	0.26	0.2	0	0	0	0	0.07	0.18	0.69
ENSMUSG00000000811.7	Txnrd3	thioredoxin reductase 3	232223	6.96	6.73	5.77	2.51	2.49	2.82	6.69	5.94	7.14	2.5	2.79	2.26	7.61	7.9	5.3	3.57	3.83	2.43
ENSMUSG00000000817.9	Fasl	Fas ligand (TNF superfamily, member 6)	14103	0	0	0	0	0	0.04	0	0	0	0	0	0	0	0	0	0	0	0
ENSMUSG00000000823.10	Zfp512b	zinc finger protein 512B	269401	18.49	15.67	15.47	4.07	2.92	3.11	15.85	17.63	17.74	3.53	2.38	3.11	17.42	15.25	12.75	3.12	3.91	2.33
ENSMUSG00000000826.10	Dnajc5	DnaJ heat shock protein family (Hsp40) member C5	13002	70.57	69.26	56.38	40.02	41.37	39.92	71.79	67.9	69.33	46.52	41.65	42.01	72.76	65.53	57.88	43.51	42.07	43.27
ENSMUSG00000000827.12	Tpd52l2	tumor protein D52-like 2	66314	74.27	72.05	74.5	45.66	43.35	45.11	80.58	78.25	76.99	47.43	47.55	44.51	78.62	88.75	78.74	51.18	53.62	44.31
ENSMUSG00000000838.11	Fmr1	fragile X messenger ribonucleoprotein 1	14265	24.83	25.4	22.95	53.85	47.56	49.41	26.22	25.67	23.46	40.87	43.71	38.54	23.07	23.18	23.58	40.67	41.35	51.53
ENSMUSG00000000861.9	Bcl11a	B cell CLL/lymphoma 11A (zinc finger protein)	14025	0.02	0.01	0.11	0.01	0.04	0.15	0.05	0.06	0	0.06	0.09	0	0.01	0.05	0.01	0.07	0.13	0.21
ENSMUSG00000000869.6	Il4	interleukin 4	16189	0	0	0.15	0	0	0	0	0	0	0	0	0	0	0	0	0	0	0
ENSMUSG00000000876.5	Pxmp4	peroxisomal membrane protein 4	59038	8.73	9.97	11.4	4.76	3.63	5.77	10.46	12.38	10.83	6.15	5.11	6.37	8.8	10.82	9.81	5.23	4.55	4.81
ENSMUSG00000000881.6	Dlg3	discs large MAGUK scaffold protein 3	53310	1.21	1.18	1.03	1.49	1.8	0.68	1.35	1.26	1.37	1.06	1.24	0.98	1.71	2.02	1.06	1	1.38	0.86
ENSMUSG00000000884.10	Gnb1l	guanine nucleotide binding protein (G protein), beta polypeptide 1-like	13972	6.49	7.28	7.08	2.85	2.73	1.97	6.57	6.43	4.92	1.94	2.12	2.57	6.78	6.37	6.89	2.19	2.6	2.06
ENSMUSG00000000889.8	Dbh	dopamine beta hydroxylase	13166	0	0	0	0	0	0	0	0	0	0	0	0	0	0	0	0	0	0
ENSMUSG00000000901.9	Mmp11	matrix metallopeptidase 11	17385	0.3	0.6	0.72	0.34	0.1	0.85	0.65	0.78	0.63	0.12	0.22	0.21	0.71	0.65	0.92	0.45	0.17	0.13
ENSMUSG00000000902.7	Smarcb1	SWI/SNF related, matrix associated, actin dependent regulator of chromatin, subfamily b, member 1	20587	53.1	55.94	59.39	40.14	43.8	44.26	57.28	60.29	58.51	43.49	40.29	47.49	58.24	58.08	61.32	42.35	43.64	41.82
ENSMUSG00000000903.3	Vpreb3	V-set pre-B cell surrogate light chain 3	22364	0	0	0	0	0	0	0	0	0	0	0	0	0	0	0	0	0	0
ENSMUSG00000000915.9	Hip1r	huntingtin interacting protein 1 related	29816	0.49	0.9	0.75	1.24	0.9	0.75	0.93	0.64	0.38	1.24	0.8	1.23	0.68	0.57	0.48	0.72	0.75	1.11
ENSMUSG00000000916.9	Nsun5	NOL1/NOP2/Sun domain family, member 5	100609	19.22	21.8	22.78	9.33	5.41	7.11	15.59	24.6	24.32	7.02	6.57	6.1	21.64	21.32	19.94	7.3	8.17	6.94
ENSMUSG00000000934.8	Top1mt	DNA topoisomerase 1, mitochondrial	72960	9.21	9.33	8.69	3.1	3.35	2.89	9.3	8.33	8.67	4.43	3.17	3.93	9.01	9.34	8.09	4.26	5.3	3.44
ENSMUSG00000000938.11	Hoxa10	homeobox A10	15395	0.06	0.04	0	0	0	0.14	0.07	0.08	0.05	0	0	0	0.1	0.19	0	0.06	0	0.09
ENSMUSG00000000942.10	Hoxa4	homeobox A4	15401	1.19	0.75	1.43	0.09	0.05	0.22	0.73	1.02	1.09	0.1	0.16	0.23	1.1	1.26	0.66	0.12	0.21	0.06
ENSMUSG00000000948.10	Gm38393	predicted gene, 38393		0	0	0	0.04	0.04	0	0.15	0.04	0.05	0.04	0	0	0.04	0.14	0	0.1	0.06	0
ENSMUSG00000000957.8	Mmp14	matrix metallopeptidase 14 (membrane-inserted)	17387	6.91	5.49	4.18	120.63	124.51	120.84	3.64	5.12	4.96	127.94	139.96	140.66	7.87	8.9	4.46	93.99	104.59	101.77
ENSMUSG00000000958.5	Slc7a7	solute carrier family 7 (cationic amino acid transporter, y+ system), member 7	20540	5.69	4.98	4.64	11.3	11.46	9.57	4.77	5.16	4.84	14.16	14.83	14.26	5.79	7.13	4.44	13.67	17.81	12.41
ENSMUSG00000000959.5	Oxa1l	oxidase assembly 1-like	69089	30.37	30.32	28.27	16.19	17.02	17.13	26.3	29.72	28.38	16.63	16.11	16.28	28.83	27.36	27.56	16.18	16.29	14.25
ENSMUSG00000000976.7	Heatr6	HEAT repeat containing 6	217026	15.4	13.66	11.86	22.91	23	23.9	16.91	15.56	14.35	25.49	22.46	22.57	13.23	12.4	11.45	17.76	18.76	20.16
ENSMUSG00000000982.5	Ccl3	chemokine (C-C motif) ligand 3	20302	306.94	292.86	330.3	9432.14	11114.6	10429.2	292.61	267.43	261.28	10075.2	10396.3	10545	338.39	353.39	381.51	8875.91	8919.51	11255.4
ENSMUSG00000000983.7	Wfdc18	WAP four-disulfide core domain 18	14038	0.14	0.41	0.31	2.51	6.09	8.34	0.32	0.56	0.2	5.8	9.43	7.55	0.19	0.28	0	2.97	2.89	4.17
ENSMUSG00000001014.5	Icam4	intercellular adhesion molecule 4, Landsteiner-Wiener blood group	78369	0.88	0.51	0.33	0.35	0.56	0.57	0.42	0.59	0.63	0.48	0.9	0.83	0.5	0.15	0.43	0.94	0.65	0.53
ENSMUSG00000001016.8	Ilf2	interleukin enhancer binding factor 2	67781	59.4	63.62	63.83	36.7	40.06	40.13	67.6	60.74	63.73	40.68	39.72	38.46	55.67	59.48	64.37	35.79	36.27	41.24
ENSMUSG00000001017.9	Chtop	chromatin target of PRMT1	66511	90.22	94.57	93.44	84.34	93.99	93.18	89.24	88.11	89.9	88.71	90.66	86.7	85.42	94.74	98.89	86.9	88.05	90.38
ENSMUSG00000001018.9	Snapin	SNAP-associated protein	20615	58.72	55.37	52.96	35.85	34.4	34.1	57.25	58.03	53.8	36.15	38.08	32.05	67.56	57.76	55.89	35.22	37.44	33.81
ENSMUSG00000001020.7	S100a4	S100 calcium binding protein A4	20198	3938.9	4158.22	4854.38	2727.73	3024.94	3255.54	4314.04	4655.74	4444.05	3185.38	2956.5	3100.46	3653.05	3798.39	4606.11	2887.01	2785.97	3018.71
ENSMUSG00000001021.8	S100a3	S100 calcium binding protein A3	20197	0.19	0.19	0.11	0.34	0.25	0.21	0.33	0.39	1.11	0.13	0	0.18	0.79	0.49	0.46	0.07	0.43	0.28
ENSMUSG00000001023.4	S100a5	S100 calcium binding protein A5	20199	0	0	0.2	0.21	0	0.2	0	0	0	0	0	0	0.25	0	0	0	0	0
ENSMUSG00000001025.4	S100a6	S100 calcium binding protein A6 (calcyclin)	20200	972.51	987.83	1313.58	783.63	939.98	827.02	964.71	1172.81	1135.28	802.42	821.6	840.11	1111.29	1096.31	1183.91	933.88	774.07	707.09
ENSMUSG00000001027.7	Scn4a	sodium channel, voltage-gated, type IV, alpha	110880	0	0	0	0	0	0	0	0	0	0.01	0	0	0	0	0	0	0	0
ENSMUSG00000001029.9	Icam2	intercellular adhesion molecule 2	15896	13.52	17.08	19.77	11.16	12.15	14.56	20.89	18.68	18.13	13.83	13.25	10.75	16.52	12.83	21.51	9.08	10.17	13.38
ENSMUSG00000001034.11	Mapk7	mitogen-activated protein kinase 7	23939	20.64	20.97	21.24	6.04	5.19	6.28	21.91	22.51	21	6.4	6.59	6.33	20.6	24.14	22.51	4.5	5.31	4.61
ENSMUSG00000001036.11	Epn2	epsin 2	13855	4.89	4.55	3.54	1.16	0.51	0.41	3.91	5.09	4.86	0.89	0.81	1.03	6.04	5.55	3.78	0.7	1.83	1
ENSMUSG00000001039.6	B9d1	B9 protein domain 1	27078	2.81	3.02	2.47	0.88	0.27	0.64	3.89	2.81	3.18	1.55	0.5	1.95	3.28	3.43	5.99	1.55	1.93	1.03
ENSMUSG00000001052.9	Sec24b	Sec24 related gene family, member B (S. cerevisiae)	99683	60.99	52.51	55.53	252.42	238.57	230.36	46.53	70.19	63.88	210.96	224.96	218.92	63.18	64.23	57.44	249.03	274.99	264.86
ENSMUSG00000001053.9	N4bp3	NEDD4 binding protein 3	212706	4.05	4.49	4.05	0.06	0.1	0.31	3.07	4.47	5.01	0.28	0	0.32	4.95	5.92	5.28	0.11	0.12	0.15
ENSMUSG00000001054.3	Rmnd5b	required for meiotic nuclear division 5 homolog B	66089	20.89	23.8	26.75	8.65	8.53	10.96	20.17	23.34	23.74	10.84	8.8	9.77	24.67	23.04	26.43	10.6	10.39	8.17
ENSMUSG00000001056.3	Nhp2	NHP2 ribonucleoprotein	52530	182.27	207.26	201.35	126.97	136.97	134.79	183.33	198.38	199.27	141.36	150.53	153.02	202.93	214.92	197.38	151.77	159.12	126.52
ENSMUSG00000001062.11	Vps9d1	VPS9 domain containing 1	72325	22.24	22.96	19.81	9.37	6.74	9.78	18.49	22.27	20.86	9.69	7.32	11.17	24.15	23.49	23.33	10.07	11.14	12.31
ENSMUSG00000001065.8	Zfp276	zinc finger protein (C2H2 type) 276	57247	18.76	15.07	13.57	10	11.58	11.13	14.89	15.9	16.25	12.19	10.2	11.95	17.57	16.28	14.61	10.51	10.23	10.41
ENSMUSG00000001076.6	C1ql4	complement component 1, q subcomponent-like 4	239659	0	0	0	0	0	0	0	0	0	0	0	0	0	0	0	0	0	0
ENSMUSG00000001082.6	Mfsd10	major facilitator superfamily domain containing 10	68294	66.94	66.13	60.36	28.6	32.06	37.83	52.22	61.87	62.32	32.71	26.3	26.38	62.89	68.91	69.54	36.54	39.04	33.65
ENSMUSG00000001089.8	Luzp1	leucine zipper protein 1	269593	14.8	13.04	10.98	14.7	12.21	10.61	13.85	13.63	16.83	10.56	12.06	10.22	15	11.65	11.57	9.42	12.59	11.08
ENSMUSG00000001095.5	Slc13a2	solute carrier family 13 (sodium-dependent dicarboxylate transporter), member 2	20500	0.39	0.28	0.49	0	0.03	0.14	0.35	0.21	0.48	0.1	0.16	0.05	0.78	0.34	0.34	0.04	0.07	0.04
ENSMUSG00000001098.9	Kctd10	potassium channel tetramerisation domain containing 10	330171	49.56	51.83	55.52	79.48	76.7	85.12	55.09	60.6	53.69	84.4	89.3	82.83	52.64	53.5	54.48	76.99	78.26	81.11
ENSMUSG00000001100.4	Poldip2	polymerase (DNA-directed), delta interacting protein 2	67811	40.03	41.62	39.25	20.54	18.12	17.15	41.98	39.35	41.19	20.37	17.88	18.65	43.53	43.29	40.46	20.97	21.26	15.83
ENSMUSG00000001103.6	Sebox	SEBOX homeobox	18292	0	0	0	0	0	0	0	0	0	0	0	0	0	0	0	0	0	0
ENSMUSG00000001105.9	Ift20	intraflagellar transport 20	55978	47.77	44.28	45.08	25.6	28.42	26.11	48.29	50.59	48.82	32.42	26.14	35.05	58.65	52.88	53	32.72	31.75	30.57
ENSMUSG00000001119.7	Col6a1	collagen, type VI, alpha 1	12833	2.54	1.34	2.18	2.33	1.09	2.37	1.74	1.09	1.55	1.02	1.06	1.97	16.26	17.77	0.93	11.59	16.46	0.93
ENSMUSG00000001120.9	Pcbp3	poly(rC) binding protein 3	59093	6.11	4.56	3.59	3.33	2.23	1.75	6.3	8.49	5.44	2.97	3.4	4.16	5.14	5.04	6.39	2.3	2.35	2.79
ENSMUSG00000001123.9	Lgals9	lectin, galactose binding, soluble 9	16859	94.93	91.09	99.7	564.58	497.45	546.18	111.62	103.52	105.53	521.24	557.74	568.15	90.73	69.16	89	473.33	463.93	535.13
ENSMUSG00000001127.6	Araf	Araf proto-oncogene, serine/threonine kinase	11836	73.19	69.27	64.02	41.09	35.92	37.23	69.46	66.11	74.19	41.53	41.93	40.19	67.31	66	64.55	35.75	39.51	37.48
ENSMUSG00000001128.7	Cfp	complement factor properdin	18636	625.63	638.98	711.52	449.48	488.08	542.54	595.52	690.99	662.13	477.77	538.76	537.36	675.7	704.47	755.52	537.57	531.8	544.43
ENSMUSG00000001131.5	Timp1	tissue inhibitor of metalloproteinase 1	21857	7.46	6.72	10.4	9.05	10.49	11.58	9.04	5.52	7.19	10.88	9.35	13.65	17.71	20.52	7.73	29.23	30.73	10.62
ENSMUSG00000001134.3	Uxt	ubiquitously expressed prefoldin like chaperone	22294	31.82	32.68	33.27	21.23	26.69	25.53	31.43	35.45	28.52	21.86	21.25	25.08	34.41	35.42	36.12	25.55	28.47	23.79
ENSMUSG00000001138.7	Cnnm3	cyclin M3	94218	9.05	10.04	7.26	2.17	1.55	2.16	6.52	9.55	9.4	1.76	1.68	1.25	10.37	7.15	7.55	1.84	1.94	1.26
ENSMUSG00000001143.7	Lman2l	lectin, mannose-binding 2-like	214895	24.32	23.35	22.98	14.28	13.79	12.5	23.24	21.78	26.24	12.14	10.9	14.8	25.55	23.12	26.58	14.62	13.19	13.43
ENSMUSG00000001150.6	Mcm3ap	minichromosome maintenance complex component 3 associated protein	54387	18.1	16.65	15.13	10.82	9.52	10.77	18.3	18.2	18.3	10.17	10.66	10.3	16.62	16.19	15.59	9.84	10.55	9.21
ENSMUSG00000001151.9	Pcnt	pericentrin (kendrin)	18541	12.04	11.54	11.07	4.68	4.62	6.16	13.72	12.95	13.33	6.54	5.83	4.66	11.37	11.73	10.45	4.74	6.16	5.29
ENSMUSG00000001155.7	Ftcd	formiminotransferase cyclodeaminase	14317	0	0	0	0	0	0	0	0	0	0	0	0	0	0	0	0	0	0
ENSMUSG00000001156.7	Mxd1	MAX dimerization protein 1	17119	4.33	5.55	4.81	231.27	202.2	216.88	5.76	5.41	4.8	162.44	206.56	190.21	4.1	3.98	4.07	172.21	161.93	233.24
ENSMUSG00000001157.7	Gmcl1	germ cell-less, spermatogenesis associated 1	23885	13.17	13.11	10.91	7.17	6.96	7.63	13.43	11.31	13.16	6.84	6.56	6.94	11.35	11.67	11.98	5.86	6.12	6.29
ENSMUSG00000001158.7	Snrnp27	small nuclear ribonucleoprotein 27 (U4/U6.U5)	66618	62.79	64.87	70.12	61.27	66.6	60.95	73.87	55.41	62.33	64.38	62.18	64.16	60.77	61.24	72.7	63.27	62.69	65.24
ENSMUSG00000001166.11	Oas1c	2'-5' oligoadenylate synthetase 1C	114643	4.2	3.7	3.84	14.26	14.66	13.56	5.19	3.34	4.94	14.31	13.27	12.97	2.73	3.88	3.05	13.49	13.7	12.92
ENSMUSG00000001168.10	Oas1h	2'-5' oligoadenylate synthetase 1H	246729	0	0	0	0	0	0	0	0	0	0	0	0	0	0	0	0	0	0
ENSMUSG00000001173.9	Ocrl	OCRL, inositol polyphosphate-5-phosphatase	320634	21.78	20.89	20.32	15	13.05	15.43	23.58	23.27	24.27	13.89	13.76	12.84	21.01	19.92	20.9	11.09	12.76	12.66
ENSMUSG00000001175.7	Calm1	calmodulin 1	12313	1190.15	1235.19	1362.19	1163.7	1314.43	1273.06	1458.9	1389.82	1373.61	1341.09	1346.58	1330.86	1226.01	1260.96	1280.76	1229.05	1151.31	1182.45
ENSMUSG00000001211.8	Agpat3	1-acylglycerol-3-phosphate O-acyltransferase 3	28169	52.06	47.51	46.59	37.77	37.79	36.43	49.4	50.22	54.7	39.43	43.41	41.4	55.26	51.88	52.48	41.89	42.74	35.57
ENSMUSG00000001225.6	Slc26a3	solute carrier family 26, member 3	13487	0	0	0	0	0	0	0	0	0	0	0	0	0	0	0	0	0	0
ENSMUSG00000001227.5	Sema6b	sema domain, transmembrane domain (TM), and cytoplasmic domain, (semaphorin) 6B	20359	18.61	19.63	19.66	2.65	2.85	4.07	18.6	19.9	20.77	3.65	2.25	3.19	17.91	18.77	20.31	2.21	2.97	1.8
ENSMUSG00000001228.8	Uhrf1	ubiquitin-like, containing PHD and RING finger domains, 1	18140	118.92	115.91	92.89	9.56	13.78	16	114.59	113.35	131.23	14.87	8.73	11.25	120.66	123.87	99.06	12.88	16.59	10.67
ENSMUSG00000001229.7	Dpp9	dipeptidylpeptidase 9	224897	41.2	41.96	39.43	31.82	33.01	35.13	39.34	44.49	41.52	35.17	32.8	31.81	41.55	39.4	42.26	30.67	32.73	35.12
ENSMUSG00000001240.7	Ramp2	receptor (calcitonin) activity modifying protein 2	54409	0.09	0.18	0.21	0.21	0.23	0.34	0.24	0.12	0.49	0	0	0.33	0.15	0.55	0.21	0	0	0
ENSMUSG00000001247.10	Lsr	lipolysis stimulated lipoprotein receptor	54135	0.99	1.09	1.7	0.2	0.59	0.78	1.83	2.08	1.65	0.6	1.14	0.87	1.57	1.46	1.78	0.48	0.76	0.5
ENSMUSG00000001248.8	Gramd1a	GRAM domain containing 1A	52857	26.02	25.05	26.13	62.68	62.14	74.24	25.13	28.19	26.34	75.96	78.05	72.15	25.16	26.45	25.89	61.46	61.6	77.28
ENSMUSG00000001249.8	Hpn	hepsin	15451	4.06	2.39	3.89	1.15	3.55	2.92	3.73	5.36	3.48	3.52	2.76	2.13	2.34	3.25	1.39	1.32	3.11	1.61
ENSMUSG00000001260.6	Gabrg1	gamma-aminobutyric acid (GABA) A receptor, subunit gamma 1	14405	0	0	0	0	0	0	0	0	0	0	0	0	0	0	0	0	0	0
ENSMUSG00000001270.8	Ckb	creatine kinase, brain	12709	841.46	766.88	762.91	563.28	545.35	516.45	671.63	764.67	845.68	509.88	472.93	538.09	1058.19	995.62	913.26	751.45	677.95	526.88
ENSMUSG00000001280.6	Sp1	trans-acting transcription factor 1	20683	23.1	22.37	17.22	11.96	11.58	15.77	33.35	26.25	25.95	12.63	17.11	11.75	23.2	20.86	18.51	9.52	10.61	12.8
ENSMUSG00000001281.3	Itgb7	integrin beta 7	16421	114.75	122.75	138.78	92.47	89.75	107.69	174.47	152.36	160.23	120.66	123.69	124.69	141.05	107.5	208.86	107.21	81.58	151.59
ENSMUSG00000001285.6	Myg1	melanocyte proliferating gene 1	60315	78.96	78.09	77.93	27.61	38.7	31.73	66.13	70.21	78.48	30.64	36.18	32.41	76.94	73.65	79.53	33.76	34.39	30.79
ENSMUSG00000001288.8	Rarg	retinoic acid receptor, gamma	19411	6.45	6.45	9.58	6.43	7.29	9.11	7.06	8.82	7.83	9.38	7.92	9.1	7.48	7.11	8.69	7.92	8.01	9.09
ENSMUSG00000001289.6	Pfdn5	prefoldin 5	56612	407.59	403.63	410.63	303.83	300.36	292.3	420.42	442.65	394.12	330.9	331.64	353.61	478.95	458.57	420.75	376.58	374.54	309.82
ENSMUSG00000001300.9	Efnb2	ephrin B2	13642	0.14	0.16	0.16	0.1	0.09	0.23	0.44	0.17	0.13	0.15	0.06	0.2	0.29	0.41	0.17	0.3	0.34	0.1
ENSMUSG00000001305.5	Rrp15	ribosomal RNA processing 15 homolog	67223	42.64	45.34	48.91	20.94	29.22	27.52	47.95	43.04	44.62	29.78	31.26	26.81	47.53	48.23	47.39	26.57	30.6	24.04
ENSMUSG00000001313.6	Rnd2	Rho family GTPase 2	11858	7.5	7.31	8.8	3.29	5.57	3.22	7.45	7.41	6.78	4.28	3.42	4.63	10.93	10.36	10.69	6.33	4.44	4.46
ENSMUSG00000001323.11	Srr	serine racemase	27364	7.74	8.62	7.58	6.64	4.19	4.96	8.64	8.12	7.47	3.83	5.15	5.52	6.92	7.65	6.98	3.73	5.73	3.66
ENSMUSG00000001333.9	Sync	syncoilin	68828	0	0	0.03	0	0	0.03	0.13	0	0	0	0.06	0.06	0.08	0.03	0	0.02	0	0
ENSMUSG00000001334.9	Fndc5	fibronectin type III domain containing 5	384061	0	0	0	0	0	0	0	0.03	0	0	0	0	0	0	0	0	0	0
ENSMUSG00000001348.8	Acp5	acid phosphatase 5, tartrate resistant	11433	17.37	11.1	11.07	28.41	23.92	24.27	7.88	11.56	12.36	22.94	22.01	26.36	21.74	22.34	11.98	32.55	39.36	28.28
ENSMUSG00000001349.4	Cnn1	calponin 1	12797	0.08	0.05	0.09	0.03	0	0	0	0	0	0	0	0	0.18	0.21	0	0.08	0.09	0
ENSMUSG00000001366.8	Fbxo9	f-box protein 9	71538	23.33	22.27	20.07	9.12	9.21	8.15	23.09	26.45	22.88	10.32	9.54	7.84	25.24	23.95	23.13	11.51	14.25	10.09
ENSMUSG00000001376.11	Vps50	VPS50 EARP/GARPII complex subunit	73288	38.99	35.22	31.76	26.16	27.33	24.26	39.25	35.38	38.02	26.31	26.58	26.21	34.33	30.9	36.83	21.4	23.48	24.09
ENSMUSG00000001379.8				9.36	9.19	9.5	4.69	5.54	7.1	9.11	9.14	10.25	5.83	6.76	6.59	12.76	12.55	12.94	5.84	5.23	6.24
ENSMUSG00000001380.6	Hars	histidyl-tRNA synthetase	15115	113.53	115.15	114.03	77.89	81.24	86.2	120.37	117.77	121.7	91.81	92.25	92.01	111.88	120.08	116.86	85.67	88.71	74.94
ENSMUSG00000001383.8	Zmat2	zinc finger, matrin type 2	66492	77.67	83.5	79.75	57.58	67.88	60.48	91.16	80.42	85.48	63.49	66.45	64.09	82.69	83.96	85.74	69.3	68.91	63.23
ENSMUSG00000001403.7	Ube2c	ubiquitin-conjugating enzyme E2C	68612	131.68	195.17	263.37	56.22	104.9	145.22	211.16	212.11	197.82	115.42	88.59	83.7	121.2	156.25	216.94	59.62	80.7	108.81
ENSMUSG00000001415.5	Smg5	SMG5 nonsense mediated mRNA decay factor	229512	28.1	29.08	25.54	15.37	14.93	16.1	28.24	29.76	27.19	16.23	14.23	14.07	25.54	25.31	25.17	14.04	15.19	12.52
ENSMUSG00000001416.7	Cct3	chaperonin containing Tcp1, subunit 3 (gamma)	12462	339.54	342.57	309.58	393.08	385.39	384.51	332.41	336.39	376.11	414.42	453.25	419.13	338.15	370.03	333.91	438.18	436.56	402.7
ENSMUSG00000001417.4				0	0	0.04	0.13	0.2	0	0	0	0	0.2	0	0.09	0.22	0.06	0.13	0.11	0.27	0.05
ENSMUSG00000001418.7	Glmp	glycosylated lysosomal membrane protein	56700	393.29	395.78	411.5	295.08	294.02	324.3	395.46	424.24	407.79	335.97	320.18	307.92	386.57	353.48	393.87	296.66	281.35	296.8
ENSMUSG00000001419.11	Mef2d	myocyte enhancer factor 2D	17261	49.55	47.57	37.65	7.51	7.64	9.65	46.85	46.02	48.38	10.29	8.21	8.65	48.1	44.08	38.61	7.67	8.51	5.75
ENSMUSG00000001420.7	Tmem79	transmembrane protein 79	71913	0.58	0.31	0.28	0.33	0.31	0.36	0.45	0.53	0.35	0.08	0.25	0.12	0.38	0.44	0.49	0.21	0.21	0.18
ENSMUSG00000001424.8	Snd1	staphylococcal nuclease and tudor domain containing 1	56463	92.63	103.58	85.09	106.19	112.01	105.6	107.8	112.4	108.74	117.2	111.59	132.77	105.88	101.81	117.08	117.99	125.22	115.91
ENSMUSG00000001435.8	Col18a1	collagen, type XVIII, alpha 1	12822	235.7	220.53	181.06	255.66	225.29	229.4	183.27	187.02	217.1	210.55	200.4	227.71	173.44	151.19	146.19	187.37	165.85	150.06
ENSMUSG00000001436.9	Slc19a1	solute carrier family 19 (folate transporter), member 1	20509	20.66	21.11	16.75	9.04	10.31	9.03	15.51	19.68	16.86	9.53	9.84	8.05	22.19	20.7	17.43	9.19	11.47	7.05
ENSMUSG00000001440.5	Kpnb1	karyopherin (importin) beta 1	16211	244.27	256.97	220.04	118.93	115.62	118.25	270.54	247.83	268.17	141.56	127.01	125.57	238.84	255.85	248.06	120.41	136.75	110.03
ENSMUSG00000001441.7	Npepps	aminopeptidase puromycin sensitive	19155	57.9	59.56	50.73	78.35	79.28	79.41	55.08	60.57	58.61	92.01	81.24	94.65	63.12	60.29	62.25	72.55	58.87	72.41
ENSMUSG00000001444.2	Tbx21	T-box 21	57765	0	0	0	0	0	0	0	0	0	0	0	0	0	0.05	0	0	0.02	0
ENSMUSG00000001445.4	Mrpl10	mitochondrial ribosomal protein L10	107732	46.13	46.83	44.78	28.94	29.33	32.34	45.5	43.52	45.5	31.52	27.56	32.18	45.1	46.65	47.33	26.34	28.06	28.99
ENSMUSG00000001467.4	Cyp51	cytochrome P450, family 51	13121	37.27	40.94	40.63	26.7	36.05	36.76	45.99	38.58	37.05	38.55	38.73	36.81	31.19	29.18	48.93	26.73	26.05	42.41
ENSMUSG00000001472.10	Tcf25	transcription factor 25 (basic helix-loop-helix)	66855	133.17	124.69	117.17	105.22	99.26	104.9	119.67	128.23	125.55	106.9	101.39	108.22	133.75	128.56	120.22	108.39	105.62	105.05
ENSMUSG00000001473.6	Tubb6	tubulin, beta 6 class V	67951	343.66	360.33	317.49	227.07	211.07	195.15	324.18	330.53	355.94	199.98	220.25	217.87	331.6	342.41	305.49	230.49	252.96	172.25
ENSMUSG00000001482.8	Def8	differentially expressed in FDCP 8	23854	39.41	40.24	41.74	16.2	19.46	22.18	43.7	48.39	48.61	22.09	18.52	21.4	44.14	42.82	40.93	19.55	24.31	19.34
ENSMUSG00000001493.9	Meox1	mesenchyme homeobox 1	17285	0	0	0.03	0	0.04	0.03	0	0	0	0	0	0.05	0.04	0.09	0	0.04	0.05	0
ENSMUSG00000001494.6	Sost	sclerostin	74499	0	0	0	0	0	0	0	0	0	0	0	0	0	0	0	0	0	0
ENSMUSG00000001496.9	Nkx2-1	NK2 homeobox 1	21869	0	0	0	0	0	0	0	0	0	0	0	0	0	0	0	0	0	0
ENSMUSG00000001497.12	Pax9	paired box 9	18511	0	0	0	0	0	0	0	0	0	0	0	0	0	0.03	0	0	0	0
ENSMUSG00000001504.9	Irx2	Iroquois homeobox 2	16372	0.14	0	0	0	0	0	0	0	0.21	0	0	0	0	0.13	0	0	0.11	0
ENSMUSG00000001506.10	Col1a1	collagen, type I, alpha 1	12842	11.04	5.2	5.73	7.55	5.26	5.21	4.95	1.68	4.68	3.08	2.55	4.85	44.2	51.29	4.98	32.7	48.92	3.38
ENSMUSG00000001507.10	Itga3	integrin alpha 3	16400	0.05	0.01	0.19	0.1	0	0.09	0.11	0.12	0.12	0.34	0.03	0.05	0.12	0.58	0.02	0.06	0.1	0
ENSMUSG00000001508.9	Sgca	sarcoglycan, alpha (dystrophin-associated glycoprotein)	20391	0	0	0	0.27	0	0	0	0	0	0	0	0	0.31	0	0	0	0	0.13
ENSMUSG00000001510.7	Dlx3	distal-less homeobox 3	13393	0	0	0	0	0	0	0	0	0	0	0	0	0	0	0	0	0	0
ENSMUSG00000001517.8	Foxm1	forkhead box M1	14235	43.77	51.67	51.91	6.5	9.77	14.17	50.96	53.12	53.24	12.62	9.35	7.26	37.52	42.25	47.95	8.65	11.09	9.7
ENSMUSG00000001518.10	Itfg2	integrin alpha FG-GAP repeat containing 2	101142	9.16	11.98	9.85	5.85	4.66	5.13	11.01	11.76	11.42	5.19	5.62	6.26	12.33	13.22	11.59	6.15	6.1	5.01
ENSMUSG00000001520.6	Nrip2	nuclear receptor interacting protein 2	60345	0	0	0	0	0	0	0.02	0.06	0	0	0	0	0	0.04	0.02	0	0	0
ENSMUSG00000001521.6	Tulp3	tubby-like protein 3	22158	7.76	7.14	7.52	6.92	4.92	5.57	7.38	7.24	7.68	6.91	6.36	4.33	9.15	7.09	8.02	8.77	6.25	4.75
ENSMUSG00000001524.8	Gtf2h4	general transcription factor II H, polypeptide 4	14885	31.15	25.2	33	19.97	19.69	16.49	29.63	31.76	36.66	20.43	20.55	18.54	30.82	29.18	39.3	17	21.47	18.44
ENSMUSG00000001525.9	Tubb5	tubulin, beta 5 class I	22154	932.89	1015.08	1023	346.99	447.83	505.89	988.16	1051.68	1055.3	457.62	423.86	396.65	859.63	1007.03	1032.35	354.81	443.74	357.89
ENSMUSG00000001542.6	Ell2	elongation factor for RNA polymerase II 2	192657	267.78	238.37	185.01	351.57	274.87	258.73	226.6	219.01	213.21	271.29	265.45	259.61	238.25	230.57	200.76	249.38	240.44	259.2
ENSMUSG00000001552.8	Jup	junction plakoglobin	16480	1.63	1.06	1.17	1.58	1.65	2.25	2.48	1.51	2.81	1.51	1.39	1.4	2.44	2.9	2.4	1.62	1.72	1.4
ENSMUSG00000001555.4	Fkbp10	FK506 binding protein 10	14230	0.67	0.57	0.62	0.35	0.38	0.75	0.7	0.18	0.64	0.67	0.15	0.74	4.81	5.34	0.41	3.48	3.71	0.14
ENSMUSG00000001558.5	Klhl10	kelch-like 10	66720	0.09	0.19	0.1	0	0.04	0	0.23	0.23	0.18	0.04	0	0	0	0.16	0.11	0.02	0	0
ENSMUSG00000001566.8	Mnx1	motor neuron and pancreas homeobox 1	15285	0	0	0	0	0	0	0	0	0	0	0	0	0	0	0	0	0	0
ENSMUSG00000001569.9	Nom1	nucleolar protein with MIF4G domain 1	433864	32.48	35.73	32.89	15.14	12.83	16.27	32.96	30.36	29.39	15.65	17.06	12.98	30.7	35.09	32.59	14.45	17.3	16.1
ENSMUSG00000001576.8	Ergic1	endoplasmic reticulum-golgi intermediate compartment (ERGIC) 1	67458	147.98	135.49	108.78	104.7	95.94	84.51	125.69	116.81	123.29	81.53	78.42	84.04	141.8	124.53	111.49	97.46	102.56	82.14
ENSMUSG00000001583.7	Tnk1	tyrosine kinase, non-receptor, 1	83813	0	0	0.02	0	0	0	0	0.03	0	0	0	0	0	0	0	0	0	0
ENSMUSG00000001588.6	Acap1	ArfGAP with coiled-coil, ankyrin repeat and PH domains 1	216859	3.1	2.77	4.35	0.68	0.89	1.44	5.3	3.72	4.94	1.2	1.82	1.27	4.34	4.17	6.2	1.49	2.13	2.32
ENSMUSG00000001604.8	Tcea3	transcription elongation factor A (SII), 3	21401	0.31	0.21	0.17	0	0.07	0.12	0.29	0.49	0.22	0.14	0.11	0.58	0.21	0.26	0.18	0.12	0.18	0.15
ENSMUSG00000001622.9	Csn3	casein kappa	12994	4.33	3.57	4.37	1.49	3.06	3.04	3.72	2.06	3.12	1.83	2.02	1.88	2.47	1.49	1.8	2.66	1.71	0.95
ENSMUSG00000001627.5	Ifrd1	interferon-related developmental regulator 1	15982	277.47	277.88	292.74	173.21	207.12	218.56	254.13	252.78	257.24	199.07	190.45	199.41	210.46	235.4	313.09	172.03	135.37	217.16
ENSMUSG00000001630.7	Stk38l	serine/threonine kinase 38 like	232533	4.41	4.13	4.18	13.99	12.29	12.23	5.1	6.28	5.53	13.29	13.79	13.58	5.66	6.32	5.36	14.94	16.26	13.72
ENSMUSG00000001632.10	Brpf1	bromodomain and PHD finger containing, 1	78783	43.95	42.41	37.82	25.02	22.3	24.76	41.88	43.64	43.09	27.81	25.34	26.24	45.5	39.92	33.74	22.71	23.96	22.11
ENSMUSG00000001642.12	Akr1b3	aldo-keto reductase family 1, member B3 (aldose reductase)	11677	227.85	237.61	224	185.76	197.74	185.11	244.21	232.7	247.44	186.66	176.54	184.29	226.2	248.23	237.05	198.42	197.76	184.44
ENSMUSG00000001655.6	Hoxc13	homeobox C13	15422	0	0	0	0	0	0	0	0	0	0	0	0	0.07	0	0	0	0	0
ENSMUSG00000001656.3	Hoxc11	homeobox C11	109663	0.03	0	0	0	0	0	0.04	0	0	0	0.06	0	0.09	0.06	0	0.07	0.06	0
ENSMUSG00000001657.6	Hoxc8	homeobox C8	15426	0	0	0	0	0.03	0	0.03	0	0	0.07	0	0	0.11	0.06	0.03	0.04	0.07	0
ENSMUSG00000001661.4	Hoxc6	homeobox C6	15425	0	0.08	0.08	0	0	0	0	0.05	0	0	0.15	0	0.38	0.33	0	0.29	0.3	0
ENSMUSG00000001663.4	Gstt1	glutathione S-transferase, theta 1	14871	1.36	1.13	1.19	4.53	7.51	5.99	1.23	1.53	1.37	5.73	6.7	4.53	1.04	1.36	1.05	4.48	4.58	5.83
ENSMUSG00000001665.4	Gstt3	glutathione S-transferase, theta 3	103140	8.72	9.95	10.97	6.08	7.56	7	11.59	10.89	13.02	8.95	6.96	10.33	12.37	11.19	12.26	7.37	6.9	8.08
ENSMUSG00000001666.8	Ddt	D-dopachrome tautomerase	13202	52.88	47.68	55.68	41.18	50.53	45.23	45.61	48.37	46.85	49.97	44.14	50.23	49.98	50.38	55.03	47.77	48.96	48.85
ENSMUSG00000001670.7	Tat	tyrosine aminotransferase	234724	0	0	0	0	0	0	0	0	0	0	0	0	0	0	0	0	0	0
ENSMUSG00000001672.8	Marveld3	MARVEL (membrane-associating) domain containing 3	73608	0	0	0	0	0	0	0	0	0	0	0	0	0	0	0	0	0	0
ENSMUSG00000001674.5	Ddx18	DEAD box helicase 18	66942	78.96	80.69	73.86	35.53	43.95	38.29	72.49	75.67	73.03	40.63	36.61	39.11	70.17	77.88	75.48	38.65	39.21	37.44
ENSMUSG00000001687.9	Ubl3	ubiquitin-like 3	24109	89.33	88.11	94.33	72.46	70.8	69.02	100.38	100.83	91.13	67.25	73.49	68.76	91.37	89.31	97.13	72.69	70.35	70.12
ENSMUSG00000001700.9	Gramd2b	GRAM domain containing 2B	107022	10.74	11.2	10.73	12.14	12.75	13.38	9.57	9.8	10.1	12.31	10.5	10.79	10.47	11.9	12.21	12.9	12.16	13.02
ENSMUSG00000001707.7	Eef1e1	eukaryotic translation elongation factor 1 epsilon 1	66143	91.79	93.73	89.11	61.32	67.63	62.19	79.43	83.8	85.28	73.59	65.53	67.29	83.47	91.19	85.38	60.02	65.48	63.22
ENSMUSG00000001729.8	Akt1	thymoma viral proto-oncogene 1	11651	227.18	219.56	211.23	105.92	117.12	118.95	225.68	235.04	241.68	121.61	121.01	117.17	226.67	234.7	215.93	127.86	134.31	106.13
ENSMUSG00000001739.8	Cldn15	claudin 15	60363	0.1	0.03	0.12	0.38	0	0	0	0.2	0.14	0.04	0.14	0	0	0.07	0.04	0	0.26	0.1
ENSMUSG00000001741.5	Il16	interleukin 16	16170	9.15	8.78	10.93	0.71	0.82	1.05	11.33	11.55	12.11	1.32	1.63	1.54	6.03	5.72	6.79	0.73	0.88	0.85
ENSMUSG00000001750.9	Tcirg1	T cell, immune regulator 1, ATPase, H+ transporting, lysosomal V0 protein A3	27060	457.72	418.38	386.61	857.17	773.99	796.24	378.97	421.7	429.05	787.39	804.25	850.2	444.08	405.21	404.59	824.81	765.5	755.62
ENSMUSG00000001751.9	Naglu	alpha-N-acetylglucosaminidase (Sanfilippo disease IIIB)	27419	64.41	57.95	52.1	37.77	37.32	36	53	56.07	59.05	38.53	35.09	35	66.28	64.4	60.62	40.7	43.03	39.63
ENSMUSG00000001755.6	Coasy	Coenzyme A synthase	71743	21.47	22.2	20.51	8.87	8.48	6.53	19.66	20.96	21.07	8.12	6.95	7.27	24.8	24.12	25.59	8.12	8.26	5.76
ENSMUSG00000001761.6	Smo	smoothened, frizzled class receptor	319757	1.06	0.89	0.73	0.41	0.25	0.24	0.5	0.64	0.56	0.41	0.17	0.21	0.85	0.84	0.33	0.38	0.55	0.24
ENSMUSG00000001763.8	Tspan33	tetraspanin 33	232670	1.22	0.92	0.61	2.49	2.58	1.83	0.63	0.81	0.73	1.5	2.07	1.86	0.66	1.02	0.51	4.17	4.35	1.56
ENSMUSG00000001767.5	Crnkl1	crooked neck pre-mRNA splicing factor 1	66877	23.48	24.99	23.63	18.42	20.21	18.75	24.34	25.52	24	20.51	20.63	20.19	24.12	25.73	25.11	18.24	18.17	19.1
ENSMUSG00000001768.9	Rin2	Ras and Rab interactor 2	74030	36.04	34.99	30.79	208.07	165.34	155.01	37.97	38.83	36.87	159.64	193.34	165.83	41.85	36.41	34.43	190.11	201.24	183.85
ENSMUSG00000001773.7	Folh1	folate hydrolase 1	53320	0	0	0	0	0	0	0	0	0	0	0	0	0	0	0	0	0	0
ENSMUSG00000001774.7	Chordc1	cysteine and histidine-rich domain (CHORD)-containing, zinc-binding protein 1	66917	69.92	69.1	63.65	48.63	47.82	46.06	70.27	66	64.47	45.76	44.91	50.27	60.07	63.57	69.55	41.39	38.48	44.79
ENSMUSG00000001783.3	Rtcb	RNA 2',3'-cyclic phosphate and 5'-OH ligase	28088	128.6	132.27	118.76	101	106.07	102.88	130.46	129.21	130.54	117.3	116.7	116.5	133.74	136.03	122.55	110.25	116.54	101.88
ENSMUSG00000001785.5	Pwp1	PWP1 homolog, endonuclein	103136	45.05	44.81	38.07	41.81	48.8	45.79	45.35	40.94	43.68	52.46	43.58	43.13	40.65	45.13	42.52	38.94	48.17	40.41
ENSMUSG00000001786.8	Fbxo7	F-box protein 7	69754	18.82	19.45	17.65	21.5	20.31	16.68	17.66	18.49	20.96	15.93	20.16	18.02	20.38	19.93	19.87	17.81	18.19	19.04
ENSMUSG00000001794.6	Capns1	calpain, small subunit 1	12336	655.31	655.67	649.4	478.62	510.27	511.88	612.52	633.55	649.13	499.73	485.16	517.41	663.66	640.07	708.7	512.89	510.24	504.16
ENSMUSG00000001802.10	Lrp3	low density lipoprotein receptor-related protein 3	435965	0.02	0.03	0.03	0.03	0.04	0	0.21	0	0.03	0	0	0	0.13	0.25	0	0.2	0.07	0
ENSMUSG00000001804.9	Dsg4	desmoglein 4	16769	0	0	0	0	0	0	0	0	0	0	0	0	0	0	0	0	0	0
ENSMUSG00000001815.9	Evx2	even-skipped homeobox 2	14029	0	0	0	0	0	0	0	0	0	0	0	0	0	0	0	0	0	0
ENSMUSG00000001819.4	Hoxd13	homeobox D13	15433	0	0	0	0	0	0	0	0	0	0	0	0	0	0	0	0	0	0
ENSMUSG00000001823.4	Hoxd12	homeobox D12	15432	0	0	0	0	0	0	0	0	0	0	0	0	0	0	0	0	0	0
ENSMUSG00000001827.5	Folr1	folate receptor 1 (adult)	14275	0.75	1.31	1.42	0.97	0.44	1.67	1.49	0.83	1.89	1.06	0.98	1.46	1.99	1.64	1.06	1.14	1.07	0.99
ENSMUSG00000001829.10	Clpb	ClpB caseinolytic peptidase B	20480	28.86	29.44	34.23	20.87	21.95	25.07	32.31	33.11	36.25	24.73	27.15	26.2	31.06	32.51	34.38	24.95	23.15	26.94
ENSMUSG00000001833.10	Septin7	septin 7	235072	196.97	202.56	197.36	193.95	189.47	192.99	224.18	199.01	197.42	183.61	187.01	178.76	177.26	178.64	196.23	162.14	163.32	174.36
ENSMUSG00000001844.4	Zdhhc4	zinc finger, DHHC domain containing 4	72881	31.29	31.89	27.51	19.22	20.94	25.18	29.95	33.32	33.2	19.36	22.3	17.84	38.85	36.33	40.77	29.26	26.04	28.29
ENSMUSG00000001847.8	Rac1	Rac family small GTPase 1	19353	342.97	361.54	381.63	270.7	318.16	306.32	328	340.59	331.94	282.02	286.59	272.75	329.31	351.67	368.51	280.41	294.37	297.69
ENSMUSG00000001855.9	Nup214	nucleoporin 214	227720	77.14	71.83	60.21	39.21	42.31	37.07	79.05	80.33	78.85	42.76	43.46	39.87	75.21	63.27	60.41	38.27	33.76	35.28
ENSMUSG00000001864.7	Aif1l	allograft inflammatory factor 1-like	108897	0.06	0.1	0.44	0	0.03	0	0.02	0	0	0	0.04	0	0	0.14	0.26	0	0.02	0.03
ENSMUSG00000001865.1	Cpa3	carboxypeptidase A3, mast cell	12873	0	0	0	0	0	0	0	0	0	0	0	0	0	0	0	0	0.08	0
ENSMUSG00000001870.9	Ltbp1	latent transforming growth factor beta binding protein 1	268977	0.47	0.51	0.66	0.89	0.57	0.45	0.4	0.44	0.63	0.48	0.33	0.7	0.77	0.87	0.24	0.88	0.89	0.34
ENSMUSG00000001891.10	Ugp2	UDP-glucose pyrophosphorylase 2	216558	116.14	107.25	109.99	87.47	82.62	86.34	125.82	110.02	110.58	86.68	78.76	78.35	98.7	100.61	120.54	71.4	75.21	85.04
ENSMUSG00000001901.9	Kcnh6	potassium voltage-gated channel, subfamily H (eag-related), member 6	192775	0	0	0	0	0	0	0	0	0	0	0	0	0	0	0	0	0	0
ENSMUSG00000001909.9	Trmt1	tRNA methyltransferase 1	212528	85.61	98.65	94.56	38.01	41.51	41.51	91.65	90.2	90.52	51.03	44.91	48.96	103.12	90.16	95.4	45.36	44.54	45.05
ENSMUSG00000001910.4	Nacc1	nucleus accumbens associated 1, BEN and BTB (POZ) domain containing	66830	57.73	53.51	48	32.82	29.43	32.18	52.84	53.64	54.41	33.77	31.6	31.53	54.15	52.74	49.99	32.74	36.35	29
ENSMUSG00000001911.10	Nfix	nuclear factor I/X	18032	4.75	4.13	4.18	3.64	4.38	5.88	4.5	4.59	3.72	3.91	3.01	5.01	5.58	7.57	5.07	4.9	6.45	3.3
ENSMUSG00000001918.11	Slc1a5	solute carrier family 1 (neutral amino acid transporter), member 5	20514	97.01	93.95	81.9	24.65	24.64	33.1	77.51	85.49	87.77	31.41	28.95	28.4	94.37	82.94	75.4	28.14	30.27	28.98
ENSMUSG00000001924.9	Uba1	ubiquitin-like modifier activating enzyme 1	22201	291.47	293.89	263.17	273.27	272.31	289.68	292.19	286.27	293.08	284.25	294.46	295.4	313.62	310.48	278.01	269.58	286.31	288.46
ENSMUSG00000001930.11	Vwf	Von Willebrand factor	22371	21.59	20.4	24.75	10.78	8.53	17.55	34.19	30.19	36.26	21.52	19.44	17.57	20.64	14.84	21.71	10.39	10.76	12.89
ENSMUSG00000001942.7	Siae	sialic acid acetylesterase	22619	28.39	26.39	22.6	16.85	14.84	15.08	29.78	26.91	28.87	15.91	14.78	15.52	26.74	23.42	23.83	14.24	15.32	14.39
ENSMUSG00000001943.7	Vsig2	V-set and immunoglobulin domain containing 2	57276	0.06	0	0	0.13	0	0.06	0	0	0	0.07	0	0	0	0	0	0	0	0
ENSMUSG00000001946.7	Esam	endothelial cell-specific adhesion molecule	69524	0.39	0.74	1.11	0.18	0.39	0.34	0.68	0.68	0.44	0.74	0.31	0.44	0.6	0.32	0.4	0.28	0.39	0.22
ENSMUSG00000001948.9	Spa17	sperm autoantigenic protein 17	20686	2.48	1.49	2	1.41	1.91	0.67	2.96	2.15	2.44	0.92	1.42	1.13	2.47	2.64	2.48	1.28	1.24	1.87
ENSMUSG00000001962.8	Fam50a	family with sequence similarity 50, member A	108160	100.49	93.84	87.26	45.86	41.28	44.8	98.39	94.92	98.05	43.12	44.79	40.81	97.1	99.14	92.22	50.86	52.42	41.34
ENSMUSG00000001964.8	Emd	emerin	13726	59.61	62.95	66.25	42.74	38.12	48.94	55.03	61.5	62.93	42.29	43.47	41.14	59.13	60.55	60.24	41.04	49.5	42.14
ENSMUSG00000001983.7	Taco1	translational activator of mitochondrially encoded cytochrome c oxidase I	70207	14.94	15.01	13.67	5.6	5.93	6.22	14.51	14.79	14.68	7.67	7.18	6.64	12.62	14.32	12.87	5.86	6.84	5.28
ENSMUSG00000001985.9	Grik3	glutamate receptor, ionotropic, kainate 3	14807	0	0	0	0	0	0	0	0	0	0	0	0	0	0	0	0	0	0
ENSMUSG00000001986.10	Gria3	glutamate receptor, ionotropic, AMPA3 (alpha 3)	53623	0.21	0.3	0.27	0.23	0.14	0.74	0.32	0.48	0.49	0.74	0.68	0.18	0.29	0.21	0.14	0.22	0.19	0.49
ENSMUSG00000001988.8	Npas1	neuronal PAS domain protein 1	18142	0	0	0	0	0	0	0	0	0	0	0	0	0	0	0.04	0	0	0
ENSMUSG00000001995.8	Sipa1l2	signal-induced proliferation-associated 1 like 2	244668	16.03	14.16	12.49	2.71	2.45	2.76	14.26	15.93	16.79	2.05	2.75	2.27	15.03	15.11	13.02	2.29	3.09	2.56
ENSMUSG00000001998.9	Ap4e1	adaptor-related protein complex AP-4, epsilon 1	108011	11	9.81	8.15	7.32	8.18	7.88	10.82	9.52	9.05	9.52	8.16	7.53	7.79	8.33	7.62	6.9	7.76	7.27
ENSMUSG00000001999.9	Blvra	biliverdin reductase A	109778	152.08	154.89	170.76	73.85	82.1	88.4	150.16	152.52	145.48	70.7	78.09	82.18	135.41	152.42	150.83	73.47	86.15	70.08
ENSMUSG00000002006.6	Pdzd4	PDZ domain containing 4	245469	0.11	0.1	0.08	0.06	0.02	0.02	0.16	0.19	0.13	0	0.07	0	0.24	0.3	0.12	0.1	0.08	0.07
ENSMUSG00000002007.5	Srpk3	serine/arginine-rich protein specific kinase 3	56504	0.6	0.26	0.32	0.08	0.39	0.04	0.4	0.4	0.36	0.08	0.26	0.18	0.79	0.26	0.62	0.21	0.03	0.09
ENSMUSG00000002010.11	Idh3g	isocitrate dehydrogenase 3 (NAD+), gamma	15929	111.36	113.79	112.06	70.11	72.78	75.92	119.12	123.66	122.74	82.88	74.27	77.12	108.99	119.97	116.48	76.68	73.98	79.67
ENSMUSG00000002012.7	Pnck	pregnancy upregulated non-ubiquitously expressed CaM kinase	93843	0	0.15	0.05	0.09	0	0	0.17	0.21	0.17	0.1	0	0	0.06	0.08	0	0.17	0	0
ENSMUSG00000002014.6	Ssr4	signal sequence receptor, delta	20832	218.87	220.5	212.14	164.03	151.72	153.33	200.46	207.05	203.59	150.2	139.67	159.84	219.66	223.32	204.21	171.64	168.12	136.57
ENSMUSG00000002015.5	Bcap31	B cell receptor associated protein 31	27061	249.55	250.19	223.15	194.94	193.23	178.37	261.97	236.82	241.38	195.31	208.14	202.31	267.37	263.59	262.16	230.44	216.39	199.51
ENSMUSG00000002017.9	Fam98a	family with sequence similarity 98, member A	72722	43.45	42.65	40.06	13.88	14.64	17.02	42.89	40.66	44.2	17.79	16.32	15.81	38.69	38.4	38.02	14.47	15.45	13.9
ENSMUSG00000002020.9	Ltbp2	latent transforming growth factor beta binding protein 2	16997	1.02	0.72	0.65	0.97	1.29	1.11	0.87	0.65	1.12	1.52	0.45	0.45	2.9	2.77	0.77	2.38	3.55	0.48
ENSMUSG00000002028.6	Kmt2a	lysine (K)-specific methyltransferase 2A	214162	7.22	5.59	4.67	5.67	4.38	4.36	7.79	7.06	7.03	5.06	4.86	4.23	6.67	5.91	4.95	4.62	5.39	5.04
ENSMUSG00000002031.5	Ift46	intraflagellar transport 46	76568	36.51	38.23	44.83	25.79	22.7	26.69	49.27	43.75	46.58	25.39	23.39	20.22	39.24	42.76	47.2	23.15	26.24	28.14
ENSMUSG00000002032.10	Tmem25	transmembrane protein 25	71687	0.91	1.22	1.66	0.15	0.13	0.17	1.03	1.11	1.09	0.31	0.57	0.19	1.05	0.98	1.5	0.36	0.45	0.7
ENSMUSG00000002033.7	Cd3g	CD3 antigen, gamma polypeptide	12502	0	0	0	0	0	0	0	0	0	0	0.13	0	0	0.31	0	0	0	0
ENSMUSG00000002043.10	Trappc6a	trafficking protein particle complex 6A	67091	52.79	55.4	67.03	39.46	51.53	44.12	64.32	53.8	62.26	45.11	45.2	47.39	59.87	59.87	63.02	48.66	44.4	45.95
ENSMUSG00000002052.6	Supt6	SPT6, histone chaperone and transcription elongation factor	20926	47.26	45.61	38.76	49.09	45.71	45.96	50.4	47.46	48.35	54.42	51.43	51.03	50.37	47.39	39.11	45.74	50	47.43
ENSMUSG00000002055.3	Spag5	sperm associated antigen 5	54141	36.7	49.39	43.36	7.94	11.45	15.35	53.03	55.32	47.47	14.05	13.3	9.16	38.14	42.11	42.13	11.31	12.73	10.89
ENSMUSG00000002057.4	Foxn1	forkhead box N1	15218	0	0	0	0	0	0	0	0	0	0	0	0	0	0	0	0	0	0
ENSMUSG00000002058.7	Unc119	unc-119 lipid binding chaperone	22248	49.37	54.67	55.89	11.57	11.75	12.5	46.57	45.95	52.42	11.55	10.86	12.09	53.8	57.15	55.21	13.57	15.65	11.25
ENSMUSG00000002059.11	Rab34	RAB34, member RAS oncogene family	19376	25.91	24.57	25.67	14.65	14.63	13.21	25.84	24.02	24.84	12.7	15.1	12.84	22.8	28.67	22	14.89	16.48	12.98
ENSMUSG00000002064.10	Sdf2	stromal cell derived factor 2	20316	81.79	77.85	70.02	58.86	59.08	57	71.7	67.93	76.58	63.05	56.61	59.41	89.08	82.38	83.88	71.43	73.97	64.5
ENSMUSG00000002068.10	Ccne1	cyclin E1	12447	51.29	50.11	41.78	19.66	24.94	23.9	40.16	46.87	54.18	21.52	25.38	18.16	45.93	53.77	47.79	25.13	30.37	24.68
ENSMUSG00000002076.5	Hsf2bp	heat shock transcription factor 2 binding protein	74377	0.54	0.3	0.08	0.5	0.03	0.09	0.4	0.3	0.76	0	0.33	0.15	0.23	0.44	0.34	0.44	0.3	0.35
ENSMUSG00000002083.6	Bbc3	BCL2 binding component 3	170770	7.34	7.84	9.07	7.21	9.43	8.72	7.18	7.51	9.44	9.07	5.51	7.64	7.17	7.82	8.85	9.7	9.54	9.07
ENSMUSG00000002100.9	Mybpc3	myosin binding protein C, cardiac	17868	0.61	0.6	0.76	1.99	2.44	2.74	0.61	0.92	0.68	3.2	3.08	2.71	0.85	0.51	0.81	2.81	2.62	3.17
ENSMUSG00000002102.9	Psmc3	proteasome (prosome, macropain) 26S subunit, ATPase 3	19182	252.78	293.8	268.67	211.14	196.12	185.81	318.86	272	247.99	223.29	219.54	238.64	315.65	276.3	259.12	218.26	235.41	205.4
ENSMUSG00000002103.9	Acp2	acid phosphatase 2, lysosomal	11432	97.33	91.24	78.25	95.33	86.17	79.63	86.83	97.06	92.02	86.06	90.87	93.51	86.83	84.03	75.41	69.89	75.16	74.92
ENSMUSG00000002104.5	Rapsn	receptor-associated protein of the synapse	19400	2.31	1.64	3.31	1.3	1.37	1.43	3.97	3.61	2.01	2.02	1.43	0.99	3.02	2.6	3.53	1.87	1.32	1.38
ENSMUSG00000002105.9	Slc39a13	solute carrier family 39 (metal ion transporter), member 13	68427	39.58	41.85	36.05	39.95	36.73	35.59	35.6	39.2	37.46	38.05	35.78	37.17	40.37	41.85	40.22	38.12	36.11	29.69
ENSMUSG00000002107.12	Celf2	CUGBP, Elav-like family member 2	14007	55.84	51.49	54.42	52.67	45.24	47.25	62	64.74	59.1	43.37	45.42	40.29	56.36	51.39	53.57	37.96	43.64	55.47
ENSMUSG00000002108.4	Nr1h3	nuclear receptor subfamily 1, group H, member 3	22259	16.54	12.51	12.21	16.27	14.75	11.95	12.03	17.69	14.17	17.31	19.61	16.72	11.57	16.33	10.94	13.65	15.71	11.81
ENSMUSG00000002109.8	Ddb2	damage specific DNA binding protein 2	107986	5.79	5.27	5.52	1.63	3.05	2.24	5.14	6.08	6.1	3.1	1.01	1.68	7.78	6.95	5.95	2.61	2.85	2.13
ENSMUSG00000002111.8	Spi1	spleen focus forming virus (SFFV) proviral integration oncogene	20375	404.76	388.27	371.44	577.68	507.68	537.94	329.05	383.21	373.62	551.1	534.86	558.47	377.51	378.7	382.23	530.22	558.01	550.96
ENSMUSG00000002129.5	Sf3a1	splicing factor 3a, subunit 1	67465	59.1	57.99	48.28	30.87	28.78	30.24	63.54	64.28	63.65	38.65	31.97	30.14	57.29	58.02	52.56	27.41	30.72	26.33
ENSMUSG00000002147.12	Stat6	signal transducer and activator of transcription 6	20852	161.25	153.97	145.42	70.97	62.09	71	169.53	163.63	162.99	70.45	63.08	71.13	146.49	143.3	148.97	67.51	70.91	64.17
ENSMUSG00000002190.7	Clgn	calmegin	12745	0.02	0	0.02	0	0	0	0	0	0	0	0.03	0	0	0.03	0	0	0	0
ENSMUSG00000002204.8	Napsa	napsin A aspartic peptidase	16541	58.95	57.29	65.95	65.12	72.95	76.92	63.84	62.52	62.86	66.71	72.71	73.75	58.49	59.11	76.57	76.41	79.17	91.31
ENSMUSG00000002205.9	Vrk3	vaccinia related kinase 3	101568	23.05	22.34	20.28	13.06	13.91	15.52	25.24	22.71	24.48	16.29	15.27	13.72	28.14	23.2	23.58	15.73	16.57	15.66
ENSMUSG00000002210.5	Smg9	SMG9 nonsense mediated mRNA decay factor	71997	35.74	38.12	33.74	30.8	28.19	28.25	32.14	35.62	34.15	26.71	23.94	30.87	36.94	35.87	37.33	31.11	29.75	31.48
ENSMUSG00000002221.7	Paxip1	PAX interacting (with transcription-activation domain) protein 1	55982	19.41	17.29	15	4.78	4.81	5.55	15.94	16.85	17.92	5.59	4.88	4.63	17.49	17.41	15.86	5.06	6	4.42
ENSMUSG00000002222.8	Rmnd5a	required for meiotic nuclear division 5 homolog A	68477	21.96	19.72	17.87	8.39	8.46	9.09	21.91	20.55	21.36	9.9	8.77	7.36	21.18	20.67	21.36	8.84	12.04	9.05
ENSMUSG00000002227.9	Mov10	Mov10 RISC complex RNA helicase	17454	10.19	9.48	9	106.21	97.42	94.82	10.92	9.9	10.76	84.88	90.98	90.71	11.46	9.36	8.31	94.66	95.35	103.86
ENSMUSG00000002228.6	Ppm1j	protein phosphatase 1J	71887	1.61	1.58	0.82	0.39	0.47	0.7	1.13	0.84	1.32	0.43	0.22	0.62	1.72	1.76	1.44	0.64	0.59	0.69
ENSMUSG00000002233.7	Rhoc	ras homolog family member C	11853	106.56	107.27	110.96	170.79	173.66	164.1	83.03	84.53	91.69	147.98	162.96	163.5	156.64	168.65	130.84	232.36	219.72	193.5
ENSMUSG00000002240.6	Prr27	proline rich 27	73779	0	0	0	0	0	0	0	0	0	0	0	0	0	0	0	0	0	0
ENSMUSG00000002249.11	Tead3	TEA domain family member 3	21678	0.05	0.08	0.03	0.06	0	0.07	0.06	0.31	0	0	0	0	0.63	0.35	0.03	0.15	0.19	0
ENSMUSG00000002250.9	Ppard	peroxisome proliferator activator receptor delta	19015	8.63	6.84	7.69	5.9	6.71	7.57	7.97	8.51	7	11.15	9.41	9.78	7.8	7.02	8.35	4.55	5.43	7.94
ENSMUSG00000002257.7	Def6	differentially expressed in FDCP 6	23853	29.96	32.4	35.97	8.73	10.93	13.35	31.24	33.02	31.91	13.61	10.9	13.54	30.44	32.38	35.88	10.47	11.01	9.62
ENSMUSG00000002265.9	Peg3	paternally expressed 3	18616	0	0	0.02	0.05	0	0	0	0	0	0.12	0.01	0	0.04	0.01	0	0.01	0.03	0
ENSMUSG00000002266.9	Zim1	zinc finger, imprinted 1	22776	0	0	0	0	0	0	0	0	0	0	0.05	0	0	0	0	0	0	0
ENSMUSG00000002274.6	Metrn	meteorin, glial cell differentiation regulator	70083	34.9	36.32	37.93	10.65	17.61	14.62	30.85	35.75	35.53	12.76	11.6	14.62	34.86	40.51	36.26	17.79	16.59	12.1
ENSMUSG00000002279.12	Lmf1	lipase maturation factor 1	76483	19.21	17.78	17.45	12.29	12.24	12.3	16.22	16.35	18.11	13.04	10.43	11.04	18.46	17.04	17.91	12.03	13.03	10.23
ENSMUSG00000002280.4	Ciao3	cytosolic iron-sulfur assembly component 3	67563	29.53	31.05	30.81	17.43	18.42	18.21	30	33.41	31.31	25.02	15.75	21.21	32.63	28.52	31.51	18.26	18.72	19.09
ENSMUSG00000002289.9	Angptl4	angiopoietin-like 4	57875	4.98	4.1	4.86	0.84	0.45	0.8	4.13	4.95	4.2	0.33	0.35	0.62	7.19	8.07	3.78	1.88	2.99	0.39
ENSMUSG00000002297.9	Dbf4	DBF4 zinc finger	27214	39.81	49.11	53.1	11.49	15.2	19.38	54.58	50.97	49.76	16.8	13.82	11.56	35.55	37.62	51.13	9.3	14.42	15.23
ENSMUSG00000002307.9	Daxx	Fas death domain-associated protein	13163	27.19	32.43	31.9	742.01	736.15	681.99	33.93	30.48	34.78	684.52	765.92	657.67	31.6	37.1	37.8	768.26	737.82	725.92
ENSMUSG00000002308.9	Cd320	CD320 antigen	54219	10.32	10.06	9.97	4.47	5.3	3.99	7.1	9.57	10.18	4.78	2.88	4.96	13.62	12.98	12.78	7.23	6.62	4.75
ENSMUSG00000002319.9	Ipo4	importin 4	75751	55.79	48.73	55.51	22.3	29.25	32.66	60.92	54.07	58	32.2	40.46	38.02	57.49	54.41	51.94	24.9	36.72	23.12
ENSMUSG00000002320.9	Tm9sf1	transmembrane 9 superfamily member 1	74140	87.99	94.39	82.73	47.68	53.21	53.77	84.66	89.6	90.75	55.37	57.73	57.02	101.19	107.81	96.02	57.18	63.31	55.37
ENSMUSG00000002324.7	Rec8	REC8 meiotic recombination protein	56739	0	0	0	0	0	0.03	0	0	0.04	0	0	0	0	0	0	0	0	0
ENSMUSG00000002325.8	Irf9	interferon regulatory factor 9	16391	35.35	31.88	32.61	99.06	92.97	101.03	35.85	36.89	35.71	98.33	99.16	92.14	32.24	33.98	39.55	96.56	96.46	102.71
ENSMUSG00000002326.5	Gmpr2	guanosine monophosphate reductase 2	105446	73.46	67.25	67.68	41.7	42.68	44.58	72.9	73.84	76.5	45.17	42.37	44.53	71.21	65.98	69.53	42.81	40.04	42.44
ENSMUSG00000002329.6	Mdp1	magnesium-dependent phosphatase 1	67881	28.05	29.42	28.44	9.99	9.44	9.77	28.31	27.28	27.37	11.31	9.44	9.14	29.06	32.04	29.42	10.91	11.07	8.48
ENSMUSG00000002332.9	Dhrs1	dehydrogenase/reductase (SDR family) member 1	52585	70.98	70.13	72.67	44.69	45.42	52.86	73.16	61.88	79.7	48.43	42.39	48.05	81.9	69.8	74.67	50.35	52.16	45.39
ENSMUSG00000002341.8	Ncan	neurocan	13004	0	0	0	0	0	0	0.01	0.03	0	0.01	0	0	0	0	0	0.01	0	0
ENSMUSG00000002342.11	Tmem161a	transmembrane protein 161A	234371	33.42	32.74	31.47	18.72	17.5	16.06	31.5	31.4	35.68	17.69	15.22	17.98	44.24	34.33	36.9	24.34	20.65	17.18
ENSMUSG00000002343.5	Armc6	armadillo repeat containing 6	76813	17.41	22.38	17.72	5.97	7.96	9.13	20.05	18.38	21.79	8.55	7.17	9.79	23.42	19.68	18.51	7.6	8.39	8.05
ENSMUSG00000002345.11	Borcs8	BLOC-1 related complex subunit 8	72368	43.69	38.47	39.19	21.39	26.85	22.78	38.63	35.17	39.38	26.68	23.21	29.86	39.32	35.8	34.37	29.82	25.93	25.15
ENSMUSG00000002346.10	Slc25a42	solute carrier family 25, member 42	73095	2.22	2.22	2.55	0.18	0.21	0.2	2.49	2.3	2.66	0.37	0.2	0.15	3.26	2.43	1.35	0.21	0.1	0.21
ENSMUSG00000002365.9	Snx9	sorting nexin 9	66616	74.2	72.69	69.1	42.33	37.95	39.09	75.23	73.76	75.87	41.2	39.5	38.76	74.94	69.81	71.16	45.84	47.33	37.36
ENSMUSG00000002372.8	Ranbp3	RAN binding protein 3	71810	51.94	52.18	52.47	29.33	29.56	31.39	49.82	49.46	52.37	34.03	27.47	30.53	52.18	53.66	52.48	30.98	32.67	29.13
ENSMUSG00000002379.6	Ndufa11	NADH:ubiquinone oxidoreductase subunit A11	69875	18.97	19.59	20.95	14.14	14.41	14.82	17.65	19.83	17.54	14.71	15.41	15.04	21.02	21.46	20.24	15.75	16.28	14.22
ENSMUSG00000002384.2	Bmp8b	bone morphogenetic protein 8b	12164	0	0	0	0.07	0.21	0.13	0	0	0	0.11	0.21	0.04	0	0	0	0.14	0.04	0.19
ENSMUSG00000002393.8	Nr2f6	nuclear receptor subfamily 2, group F, member 6	13864	16.28	17.44	18.1	2.92	2.53	3.03	14.9	18.77	19.39	3.11	1.86	3.07	19.1	22.53	17.64	4.53	3.69	2.31
ENSMUSG00000002395.8	Use1	unconventional SNARE in the ER 1 homolog (S. cerevisiae)	67023	155.6	156.45	145.98	83.05	92.16	82.33	147.28	156.41	157.61	80.93	84.54	88.56	179.7	186.39	159.64	104.48	101	74.42
ENSMUSG00000002396.8	Ocel1	occludin/ELL domain containing 1	77090	16.67	18.07	18.92	6.04	7.17	7.11	14.83	18.23	18.17	6.37	7.02	6.77	19.76	19.25	18.93	7.06	8.1	6.28
ENSMUSG00000002409.11	Dyrk1b	dual-specificity tyrosine-(Y)-phosphorylation regulated kinase 1b	13549	1.84	2.25	1.9	1.22	1.01	1.16	1.49	1.59	2.12	1.32	1.1	1.25	2.16	1.78	1.81	1.42	1.17	0.85
ENSMUSG00000002413.9	Braf	Braf transforming gene	109880	9.29	8.24	5.95	9.79	8.95	7.71	10.56	9.25	8.92	8.67	8.2	9.34	7.87	7.91	6.64	7.65	7.84	8.7
ENSMUSG00000002416.7	Ndufb2	NADH:ubiquinone oxidoreductase subunit B2	68198	66.87	73.63	77.36	56.16	63.18	51.02	76.13	70.42	71.31	55.82	59.1	55.26	76.77	83.75	89.42	65.65	58.84	51.06
ENSMUSG00000002428.6	Hltf	helicase-like transcription factor	20585	22.44	22.58	19.82	15.89	16.73	20.16	27.58	21.33	23.23	18.41	19.5	17.24	18.16	21.46	21.03	14.59	14.88	21.55
ENSMUSG00000002455.8	Prpf6	pre-mRNA splicing factor 6	68879	43.86	44.13	40.68	33.23	32.75	33.12	47.29	47.04	45.07	35.96	34.34	34.49	48.58	48.84	42.64	36.65	35.69	32.79
ENSMUSG00000002458.7	Rgs19	regulator of G-protein signaling 19	56470	118.79	121.29	136.84	46.39	50.17	50.84	131.42	135.96	115.96	52.17	47.39	50.74	132.5	112.67	106.64	38.12	45.15	42.38
ENSMUSG00000002459.11	Rgs20	regulator of G-protein signaling 20	58175	0.07	0.15	0.27	0.14	0	0.04	0	0	0	0.05	0.25	0.07	0.17	0.12	0	0.06	0.13	0
ENSMUSG00000002475.9	Abhd3	abhydrolase domain containing 3	106861	3.45	3.63	2.73	1.63	0.94	1.65	3.8	3.06	3.27	1.75	1.67	1.95	2.83	2.96	2.33	1.35	1.58	2.14
ENSMUSG00000002477.4	Snrpd1	small nuclear ribonucleoprotein D1	20641	174.5	194.84	193.03	103.62	137.23	120.79	181.39	182.03	170.85	129.39	117.16	111.33	175.21	201.14	201.16	124.95	136.72	113.75
ENSMUSG00000002486.9	Tchp	trichoplein, keratin filament binding	77832	8.19	9.02	7.32	3.27	3.01	2.21	8.83	7.38	7.58	2.91	3.61	3.86	7.16	7.7	9.29	2.9	3.6	2.35
ENSMUSG00000002489.9	Tiam1	T cell lymphoma invasion and metastasis 1	21844	29.74	26.63	22.71	23.08	20.02	22.71	33.75	30.93	31.9	24.1	24.15	19.62	25.58	24.53	24.19	20.75	29.53	20.28
ENSMUSG00000002496.9	Tsc2	TSC complex subunit 2	22084	23.51	20.44	18.4	14.97	12.74	14.7	22.68	22.52	24.54	14.85	13.87	14.71	22.07	21.31	19.54	14.58	14.68	14.08
ENSMUSG00000002500.9	Rpl3l	ribosomal protein L3-like	66211	0.06	0.06	0.07	0.08	0.08	0	0.29	0	0	0	0	0.36	0	0.13	0	0.1	0.06	0
ENSMUSG00000002504.8	Nherf2	NHERF family PDZ scaffold protein 2	65962	0.27	0.06	0.28	0.04	0.04	0.25	0.17	0.1	0.22	0.15	0	0.07	0.12	0.53	0.26	0.13	0.11	0.05
ENSMUSG00000002524.9	Puf60	poly-U binding splicing factor 60	67959	95.64	101.58	103.35	66.97	71.52	77.76	100.48	101.31	103.05	74.42	76.36	76.71	99.29	101.32	98.54	73.7	70.28	69.58
ENSMUSG00000002546.10	Golga2	golgi autoantigen, golgin subfamily a, 2	99412	44.91	44.05	41.65	34.53	26.4	30.32	49.99	45.09	43.34	37.03	28.34	33.06	49.96	45.71	42.51	32.35	35.65	30.25
ENSMUSG00000002550.10	Uck1	uridine-cytidine kinase 1	22245	41.68	42.14	41.94	10.12	10.1	10.44	36.61	40.62	38.38	12.54	11.72	11.31	43.85	45.54	39.41	10.94	12.3	10.27
ENSMUSG00000002565.10	Scin	scinderin	20259	2.5	2.68	1.52	2.35	2.12	1.9	1.63	1.17	1.61	1.19	1.35	1.09	1.68	2.22	2.45	1.6	1.93	1.55
ENSMUSG00000002578.9	Ikzf4	IKAROS family zinc finger 4	22781	0	0	0	0.18	0	0	0	0.02	0	0.02	0	0	0	0	0.01	0	0	0.04
ENSMUSG00000002580.7	Mien1	migration and invasion enhancer 1	103742	95.03	99.12	94.07	67.56	78.69	60.49	102.08	87.5	98.64	65.58	67.49	72.85	100.36	96.25	107.86	76.13	69.62	68.67
ENSMUSG00000002588.6	Pon1	paraoxonase 1	18979	0.08	0	0	0	0	0	0	0	0	0	0	0	0	0.23	0.05	0	0	0
ENSMUSG00000002602.10	Axl	AXL receptor tyrosine kinase	26362	16.05	16.44	12.45	55.06	47.14	47.64	11.4	9.8	13.93	33.87	47.86	37.95	39.02	44.44	40.63	96.92	114.91	138.89
ENSMUSG00000002603.9	Tgfb1	transforming growth factor, beta 1	21803	288.86	287.33	289.55	195.16	195.05	225.45	254.79	289.66	292.01	207.64	204.7	200.32	296.18	292.4	307.68	204.52	227.37	218.08
ENSMUSG00000002608.2	Ccdc97	coiled-coil domain containing 97	52132	33.38	26.17	26.71	17.26	15.27	17.89	26.99	30.64	31.35	18.85	16.91	20.53	29.96	28.85	29.06	16.42	16.11	14.64
ENSMUSG00000002617.8	Zfp40	zinc finger protein 40	22700	6.47	5.81	4.99	2.57	2.89	1.83	7.37	6.24	4.97	1.93	2.61	1.96	6.01	5.66	3.53	2.19	1.87	1.7
ENSMUSG00000002625.9	Akap8l	A kinase (PRKA) anchor protein 8-like	54194	27.06	24.28	21.63	8.6	8.59	7.59	28.23	26.53	26.75	10.47	7.63	9.56	26.39	25.57	22.14	9.63	9.22	7.07
ENSMUSG00000002633.3	Shh	sonic hedgehog	20423	0	0	0	0	0	0	0	0	0	0	0	0	0	0	0	0	0	0
ENSMUSG00000002635.5	Pdcd2l	programmed cell death 2-like	68079	27.16	26.31	29.04	13.25	13.3	12.24	23.91	26.25	28.57	13.19	13.69	11.99	29.64	28.5	28.19	14.32	12.38	13.25
ENSMUSG00000002658.9	Gtf2f1	general transcription factor IIF, polypeptide 1	98053	111.05	114.25	113.17	164.71	144.22	158.54	124.56	115.69	118.73	163.91	183.23	176.19	126.5	121.77	113.39	170.76	176.39	172.69
ENSMUSG00000002660.7	Clpp	caseinolytic mitochondrial matrix peptidase proteolytic subunit	53895	35.79	35.2	34.96	14.86	15.92	16.37	31.67	34.45	37.68	16.4	15.85	16.37	43.37	40.16	40.33	20.11	17.61	16.24
ENSMUSG00000002661.8	Alkbh7	alkB homolog 7	66400	18.78	18.62	21.35	9.02	10	6.47	12.68	16.9	21.18	10.3	8.11	10.64	21.81	20.04	22.7	11.56	8.95	9
ENSMUSG00000002664.2	Pspn	persephin	19197	0	0	0	0	0	0	0	0	0	0	0	0	0	0	0	0	0	0
ENSMUSG00000002668.7	Dennd1c	DENN domain containing 1C	70785	21.79	22.13	21.83	20.38	16.39	17.95	24.03	25.14	25.41	17.92	17.81	17.86	21.39	20.04	21.64	15.25	14.96	16.08
ENSMUSG00000002679.8	Med6	mediator complex subunit 6	69792	45.04	56.17	46.94	48.61	53.52	49.99	47.12	45.85	45.6	54.79	58.18	53.96	50.61	48.5	46.01	49.99	49.82	53.8
ENSMUSG00000002688.7	Prkd1	protein kinase D1	18760	0.03	0	0	0	0.04	0.04	0	0	0.02	0	0	0	0.13	0.08	0	0.06	0.07	0
ENSMUSG00000002699.6	Lcp2	lymphocyte cytosolic protein 2	16822	45.95	47.4	54.96	241.56	223.63	264.88	50.78	52.22	46	261.03	295.7	264.19	42.6	46.62	50.39	213.24	247.2	277.01
ENSMUSG00000002718.8	Cse1l	chromosome segregation 1-like (S. cerevisiae)	110750	83.4	78.9	68.71	41.52	42.35	49.77	77.44	74.95	74.97	47.42	39.07	37.88	60.85	65	71.23	31.79	37.72	37.52
ENSMUSG00000002728.8	Naa20	N(alpha)-acetyltransferase 20, NatB catalytic subunit	67877	114.25	118.27	121.81	156.94	144.57	154.25	118.93	113.2	104.04	127.05	151.75	137.59	116.57	118.23	112.91	156.06	152.1	159.37
ENSMUSG00000002731.6	Prkra	protein kinase, interferon inducible double stranded RNA dependent activator	23992	24.65	25.4	24.67	11.98	12.06	12.26	24.8	25.61	25.19	12.41	11.14	12.09	23.39	25.11	25.16	11.34	12.37	10.62
ENSMUSG00000002732.8	Fkbp7	FK506 binding protein 7	14231	2.2	3.01	2.49	0.92	0.96	1.13	2.56	2.2	2.24	2.2	1.42	1.9	1.97	3.16	2.9	2.72	3.01	1.28
ENSMUSG00000002733.8	Plekha3	pleckstrin homology domain-containing, family A (phosphoinositide binding specific) member 3	83435	49.66	47.68	40.68	33.77	32.53	34.73	46.03	43.35	44.74	31.94	29.66	30.94	44.9	45.6	46.84	31.82	32.72	32.36
ENSMUSG00000002741.9	Ykt6	YKT6 v-SNARE homolog (S. cerevisiae)	56418	202.85	194.9	169.13	95.11	99.06	88.06	197.99	189.92	196.81	100.6	99.21	93.95	207.87	198.55	186.66	105.03	99.24	82.08
ENSMUSG00000002748.6	Baz1b	bromodomain adjacent to zinc finger domain, 1B	22385	66.2	62.07	54.65	24.57	22.85	27.88	70.76	68.32	70.93	28.69	27.55	24.4	64.27	65.9	55.57	23.24	27.46	24.87
ENSMUSG00000002763.10	Pex6	peroxisomal biogenesis factor 6	224824	20.55	19.32	16.93	10.13	9.74	12.09	17.09	17.52	18.38	9.22	9.23	11.1	17.83	18.84	19.65	9.58	9.54	9.1
ENSMUSG00000002767.7	Mrpl2	mitochondrial ribosomal protein L2	27398	86.31	82.93	79.19	40.01	35.45	43.08	76.48	86.28	110.27	46.14	41.35	42.47	103.71	98.02	76.77	50.31	52.74	28.85
ENSMUSG00000002768.7	Mea1	male enhanced antigen 1	17256	94.86	93.98	90.98	66.7	65.13	63.14	92.66	83.36	104.26	61.46	60.14	59.2	107.82	102.68	98.28	81.93	69.12	61.71
ENSMUSG00000002769.8	Gnmt	glycine N-methyltransferase	14711	0.08	0.23	0.4	0.37	0.2	0.35	0.22	0.26	0.62	0.1	0	0.12	0.22	0.75	0.46	0.06	0.06	0
ENSMUSG00000002771.10	Grin2d	glutamate receptor, ionotropic, NMDA2D (epsilon 4)	14814	0.19	0.25	0.19	0.15	0.16	0.13	0.13	0.17	0.19	0.07	0.07	0.06	0.29	0.17	0.4	0.25	0.15	0.13
ENSMUSG00000002778.6	Kdelr1	KDEL (Lys-Asp-Glu-Leu) endoplasmic reticulum protein retention receptor 1	68137	97.59	90.59	99.89	55.85	57.17	67.09	96.7	100.8	95.08	68.86	56.19	58.34	93.26	91.79	93.93	57.46	62.22	51.71
ENSMUSG00000002781.11	Tmem143	transmembrane protein 143	70209	9.6	8.52	11.25	5.84	4.87	5.54	7.7	9.78	10.98	3.89	4.23	3.7	8.36	11.95	8.62	4.71	5.74	5.77
ENSMUSG00000002791.10	Pdxk-ps	pyridoxal (pyridoxine, vitamin B6) kinase, pseudogene		0.03	0.15	0	0.06	0.03	0	0	0	0.15	0.03	0.05	0.14	0.14	0	0.06	0.02	0.02	0
ENSMUSG00000002797.7	Ggct	gamma-glutamyl cyclotransferase	110175	8.31	9.44	9.65	26.81	31.11	30.87	9.5	8.67	10.28	26.1	27.93	31.64	7.66	10.34	9.8	30.68	27.52	33.47
ENSMUSG00000002799.5	Jag2	jagged 2	16450	2.71	2.37	2.54	0.47	0.43	0.51	2.53	2.96	3.07	0.4	0.52	0.34	2.69	2.49	2.61	0.48	0.32	0.28
ENSMUSG00000002803.7	Btbd6	BTB (POZ) domain containing 6	399566	9.37	9.92	9.31	1.17	0.82	1.46	8.73	10.13	10.22	1.76	1.82	1.13	10.03	10.85	10.25	1.5	2.18	1.65
ENSMUSG00000002804.3	Nudt14	nudix hydrolase 14	66174	16.87	20.91	20.36	9.46	12.28	11.66	21.67	19.48	22.17	12.73	14.39	13.78	19.89	20.83	23.07	12.68	10.97	12.25
ENSMUSG00000002808.6	Epdr1	ependymin related protein 1 (zebrafish)	105298	1.33	1.56	2.46	0.77	0.74	1.44	1.88	2.11	1.81	1.13	1.33	1.33	1.51	1.51	1.3	1	0.91	0.45
ENSMUSG00000002812.4	Flii	flightless I actin binding protein	14248	222.96	207.01	198.01	206.38	202.71	213.8	195.12	204.59	213.57	218.2	210.51	216.76	200.81	189.14	189.5	217.69	202.19	192.62
ENSMUSG00000002814.9	Top3a	topoisomerase (DNA) III alpha	21975	13.87	14.54	11.84	17.65	18.08	19.41	13.63	13.66	13.88	17.29	18.17	16.83	13.83	14.11	12.8	21.25	21.46	19.54
ENSMUSG00000002820.5	Atg4d	autophagy related 4D, cysteine peptidase	235040	15.69	16.91	17.07	17.62	16.87	18.54	16.39	17.47	19.24	17.84	21.25	19.09	17.74	17.16	18.23	20.74	20.49	18.34
ENSMUSG00000002825.6	Qtrt1	queuine tRNA-ribosyltransferase catalytic subunit 1	60507	9.05	10.49	12.14	5.6	6.12	6.05	9.86	9.85	11.3	6.66	5.17	5.6	9.39	11	10.41	5.25	5.07	4.43
ENSMUSG00000002831.7	Plin4	perilipin 4	57435	0	0.02	0	0	0	0	0	0	0	0	0	0	0.01	0	0	0	0.03	0
ENSMUSG00000002833.10	Hdgfl2	HDGF like 2	15193	36.59	35.95	35.53	17.77	16.54	19.64	34.4	34.66	36.37	18.33	18.61	20.97	38.29	38.16	35.51	20.32	21.83	18.4
ENSMUSG00000002835.8	Chaf1a	chromatin assembly factor 1, subunit A (p150)	27221	49.68	54.25	46.36	8.05	10.14	12.31	48.27	49.86	53.51	11.41	11.78	9.03	46.43	52.74	45.11	8.99	12.01	8.97
ENSMUSG00000002844.8	Adprh	ADP-ribosylarginine hydrolase	11544	92.65	93.34	94.24	85.75	88.94	87.15	84.81	92.52	93.87	79.86	85.5	88.12	96.53	97.38	103.42	92.95	90.48	88.76
ENSMUSG00000002845.8	Tmem39a	transmembrane protein 39a	67846	29.11	26.32	29.15	20.47	29.89	31.42	27.21	35.66	32.61	26.29	28.81	26.37	29.41	27.48	26.98	23.87	28.58	27.14
ENSMUSG00000002846.9	Timmdc1	translocase of inner mitochondrial membrane domain containing 1	76916	20.77	16.31	17.32	12.94	11.54	11.72	20.59	19.6	19.26	12.33	12.86	13.01	20.29	17.68	19.51	14.67	15.2	14.22
ENSMUSG00000002847.6	Pla1a	phospholipase A1 member A	85031	0.1	0.03	0.18	2.8	3.1	2.93	0.07	0.21	0.09	1.59	2.79	3.06	0.31	0.68	0.11	3.02	3.71	3.08
ENSMUSG00000002870.7	Mcm2	minichromosome maintenance complex component 2	17216	83.54	76.51	62	16.58	17.24	16.95	66.91	70.11	75.57	17.63	17.11	15.24	77.79	81.56	61.89	20.38	25.87	14.91
ENSMUSG00000002871.8	Tpra1	transmembrane protein, adipocyte asscociated 1	24100	54.78	50.75	47.32	8.96	6.79	10.54	45.66	49.65	57.6	9.87	6.53	9.45	63.56	56.68	49.57	8	10.05	5.82
ENSMUSG00000002881.8	Nab1	Ngfi-A binding protein 1	17936	68.1	71.59	65.25	97.28	82.46	87.95	72.72	78.32	75.29	81.4	84.25	80.17	57.56	59.97	65.98	78.82	77.31	74.48
ENSMUSG00000002885.8	Adgre5	adhesion G protein-coupled receptor E5	26364	59.98	58.94	58.01	22.1	19.69	27.24	56.72	69.43	67.47	24.93	25.26	23.32	63.93	63.49	84.46	25.57	28.45	35.23
ENSMUSG00000002897.3	Il17ra	interleukin 17 receptor A	16172	24.52	22.74	17.97	21.9	20.29	19.88	19.37	23.77	22.81	20.55	24.43	23.37	23.43	24.93	24.52	19.42	23.44	24.45
ENSMUSG00000002900.9	Lamb1	laminin B1	16777	0.5	0.24	0.32	0.49	0.46	0.44	1	0.09	0.4	0.25	0.07	0.6	2.12	2.41	0.2	1.95	2.17	0.11
ENSMUSG00000002908.9	Kcnn1	potassium intermediate/small conductance calcium-activated channel, subfamily N, member 1	84036	0.29	0.23	0.27	0.09	0.1	0.05	0.33	0.33	0.35	0.04	0.06	0.03	0.33	0.28	0.22	0.06	0.04	0.04
ENSMUSG00000002910.10	Arrdc2	arrestin domain containing 2	70807	6.5	7.53	6.27	1.08	1.41	1.47	6.3	6.1	7.37	1.58	1.36	1.06	7.37	7.79	6.68	1.37	1.69	1.01
ENSMUSG00000002930.5	Ppp1r17	protein phosphatase 1, regulatory subunit 17	19051	0	0	0	0	0	0	0	0	0	0	0	0	0	0	0	0	0	0
ENSMUSG00000002944.9	Cd36	CD36 molecule	12491	2100.95	1974.75	1614.67	1510.48	1429.84	1271.58	1943.59	1951.87	1849.69	1380.51	1390.31	1338.4	2071.72	2038.11	2064.84	1477.29	1475.16	1528.07
ENSMUSG00000002948.12	Map2k7	mitogen-activated protein kinase kinase 7	26400	32.6	32.14	26.27	17.39	15.9	15.26	30.97	30.98	34.12	18.52	16.96	15.75	33.6	34.14	32.01	18.13	18.23	16.78
ENSMUSG00000002949.8	Timm44	translocase of inner mitochondrial membrane 44	21856	58.12	61.44	52.07	41.14	37.58	42.97	54.53	57.76	60.72	44.9	43.96	48.18	58.62	59.68	56.38	39.14	45.92	37.42
ENSMUSG00000002957.8	Ap2a2	adaptor-related protein complex 2, alpha 2 subunit	11772	59.6	61.48	58.61	25.87	26.5	28.69	57.17	60.27	59.99	28.24	26.81	24.32	57.22	56.99	58.65	24.78	28.48	25.97
ENSMUSG00000002963.10	Pnkp	polynucleotide kinase 3'- phosphatase	59047	42.07	41.84	44.34	13.22	14.38	16.47	36.17	41.3	45.11	16.02	15.15	16.53	43.39	45.66	47.77	16.44	17.26	16.64
ENSMUSG00000002968.7	Med25	mediator complex subunit 25	75613	31.32	29.05	27.01	18.18	15.85	18.64	25.65	30.86	30.5	16.45	14.01	14.56	32.59	30.74	27.37	18.3	19.65	15.58
ENSMUSG00000002980.8	Bcam	basal cell adhesion molecule	57278	0.72	0.79	1.21	1.06	1.05	1.27	0.94	0.88	1.22	1.42	1.57	2.01	1.05	2.28	0.82	1.37	1.6	0.67
ENSMUSG00000002981.9	Clptm1	cleft lip and palate associated transmembrane protein 1	56457	80.2	76.05	73.64	58.73	54.95	62.12	73.31	73.34	76.45	57.78	55.83	56.43	79.57	74.79	72.94	56.96	61.83	57.52
ENSMUSG00000002983.10	Relb	avian reticuloendotheliosis viral (v-rel) oncogene related B	19698	44.28	43.29	45.3	55.26	62.76	62.09	37.07	42.01	42.29	66.05	60.12	63.67	48.62	46.9	45.51	64.74	64.43	60.58
ENSMUSG00000002984.10	Tomm40	translocase of outer mitochondrial membrane 40	53333	108.53	115.9	109.34	57.78	68.31	70.42	98.39	108.13	111.49	72.46	67.86	71.19	107.46	115.62	112.61	62.81	68.53	59.16
ENSMUSG00000002985.9	Apoe	apolipoprotein E	11816	1459.12	1149.1	335.19	1229.03	900.59	279.09	375.92	507.43	630.51	307.97	475.21	525.08	2261.31	3179.89	518.04	2095.1	2832.63	394.81
ENSMUSG00000002992.10	Apoc2	apolipoprotein C2	11813	23.68	22.64	12.67	17.78	15.08	8	15.81	23.49	21.69	10.3	15.47	12.93	26.72	24.66	14.98	18.38	19.61	9.67
ENSMUSG00000002996.11	Hbp1	high mobility group box transcription factor 1	73389	29.05	25.45	24.9	27	23.07	25.03	26.86	28.16	26.91	26.23	23.22	27.17	26.36	21.94	24.75	18.27	17.62	20.66
ENSMUSG00000002997.9	Prkar2b	protein kinase, cAMP dependent regulatory, type II beta	19088	39.41	39.25	33.83	27.73	28.9	32.65	37.34	36.54	40.98	36.59	29.05	31.87	34.47	33.8	31.51	27.09	28.95	24.83
ENSMUSG00000003031.8	Cdkn1b	cyclin-dependent kinase inhibitor 1B	12576	15.27	17.35	18.43	6.31	6.29	9.79	16.62	16.66	15.92	8.2	8.38	7.34	15.33	15.87	21.51	6.3	6.29	11.67
ENSMUSG00000003032.8	Klf4	Kruppel-like factor 4 (gut)	16600	15.12	13.99	14.79	10.05	8.14	11.75	14.32	15.51	16.43	8.59	10.4	9.25	12.55	11.42	12.92	11.15	10.49	11.18
ENSMUSG00000003033.8	Ap1m1	adaptor-related protein complex AP-1, mu subunit 1	11767	65.3	70.54	68.35	45.88	44.8	56.36	69.72	74.78	73.12	52.9	50.62	49.93	67.59	68.16	70.58	45.5	46.2	48.71
ENSMUSG00000003037.10	Rab8a	RAB8A, member RAS oncogene family	17274	105.07	115.01	101.43	101.19	102.99	101.59	112.21	114.56	114.69	117.7	115.3	108.62	109.22	108.57	96.31	107.89	111.54	95.19
ENSMUSG00000003038.9	Hmgn2	high mobility group nucleosomal binding domain 2	15331	285.72	350.05	373.94	183	240.16	241.41	366.05	354.01	316.35	247.47	243.87	192.84	278.01	346.71	398.24	184.91	227.04	239.07
ENSMUSG00000003039.8	Fam32a	family with sequence similarity 32, member A	67922	91.91	81.45	76.9	58.16	55.25	54.81	84.61	86.76	85.43	62.55	60.77	64.55	82.98	87.18	91.82	58.76	61.83	60.02
ENSMUSG00000003051.7	Elf3	E74-like factor 3	13710	0.03	0	0	0.04	0.04	0.04	0	0	0	0.04	0.06	0	0	0	0	0.02	0.03	0
ENSMUSG00000003053.11	Cyp2c29	cytochrome P450, family 2, subfamily c, polypeptide 29	13095	0	0	0	0	0	0	0	0	0	0.05	0	0	0	0	0	0	0	0
ENSMUSG00000003062.8	Stard3nl	STARD3 N-terminal like	76205	90.2	95.7	97.19	93.46	99.11	91.52	92.94	95.98	97.89	78.32	78.39	82.59	88.13	92.36	102.9	93.46	87.22	90.33
ENSMUSG00000003068.9	Stk11	serine/threonine kinase 11	20869	98.33	100.97	103.75	51.81	51.01	57.85	101.53	106.38	109.93	59.29	53.45	55.75	105.5	100.68	102.28	50.93	53.57	47.97
ENSMUSG00000003070.6	Efna2	ephrin A2	13637	0.76	1.14	0.59	5.58	4.37	4.38	0.54	0.67	0.25	3.94	3.95	4.37	0.4	0.99	0.66	4.21	4.68	3.78
ENSMUSG00000003072.9	Atp5d	ATP synthase, H+ transporting, mitochondrial F1 complex, delta subunit	66043	214.23	223.32	248.39	150.86	180.57	174.77	203.8	220.3	220.31	158.37	154.42	163.38	206.42	223.08	231.71	177.44	172.01	144.41
ENSMUSG00000003099.5	Ppp5c	protein phosphatase 5, catalytic subunit	19060	92.69	92.28	88.92	36.49	40.22	40.69	96.61	96.42	100.52	41.85	43.19	46.18	107.53	100.9	93.44	44.2	46.96	38.5
ENSMUSG00000003119.8	Cdk12	cyclin-dependent kinase 12	69131	14.5	12.69	11.41	18.87	14.98	16.07	15.76	14.28	14.26	17.11	17.72	15.2	13.13	12.13	11.3	15.4	16.44	15.85
ENSMUSG00000003123.9	Lipe	lipase, hormone sensitive	16890	12.36	10.34	11.69	27.01	23.84	25.33	10.16	11.38	11.91	22.49	23.3	24.38	11.82	11.45	12.94	27.38	28.51	25.74
ENSMUSG00000003131.6	Pafah1b2	platelet-activating factor acetylhydrolase, isoform 1b, subunit 2	18475	45.62	45.39	41.64	45.47	44.11	45.69	47.25	47.01	46.63	45.83	46.59	41.68	44.07	45.87	44.08	41.35	43.49	43.76
ENSMUSG00000003134.5	Tbc1d8	TBC1 domain family, member 8	54610	10.86	10.72	9.22	2.77	2.32	2.16	10.45	12.2	11.65	2.1	2.67	1.85	10.35	10.23	9.54	2.74	2.74	2.29
ENSMUSG00000003135.9	Cnot11	CCR4-NOT transcription complex, subunit 11	52846	19.82	18.81	19.34	11.35	11.69	12.76	20.31	18.93	21.01	12.81	10.84	10.24	20.25	19.92	20.83	10.14	12.44	11.86
ENSMUSG00000003153.4	Slc2a3	solute carrier family 2 (facilitated glucose transporter), member 3	20527	11.01	9.98	12.92	2.89	3.38	4.87	12.31	13.81	11.79	3.31	3.31	4.12	13.1	11.57	13.64	4.82	3.89	3.77
ENSMUSG00000003154.9	Foxj2	forkhead box J2	60611	13.61	12.71	12.49	5.98	5.61	6.31	13.62	13.09	14.13	6.89	6.08	5.92	14.66	12.8	12.89	5.11	5.81	6.15
ENSMUSG00000003161.9	Sri	sorcin	109552	157.74	158.93	160.01	140.49	164.76	153.14	172.95	174.49	169.15	157.62	163.63	165.48	155.83	154.44	172.62	144.64	137.8	150.82
ENSMUSG00000003166.13	Dgcr2	DiGeorge syndrome critical region gene 2	13356	36.93	35.72	31.65	22.95	22.17	25.17	35.86	35.18	38.2	25.14	24.49	24.94	37.06	35.87	34.39	21.31	24.17	21.05
ENSMUSG00000003178.7				3.1	4.1	2.47	1.02	0.85	1.11	5.04	4.61	4.96	1.15	1	1.25	3.36	3.09	2.49	0.66	0.93	0.53
ENSMUSG00000003184.8	Irf3	interferon regulatory factor 3	54131	64.8	65.3	65.97	28.84	29.25	29.82	58	62.94	65.9	27.87	24.59	29.95	73.32	72.81	68.99	29.54	31.52	25.11
ENSMUSG00000003190.5	Bcl2l12	BCL2-like 12 (proline rich)	75736	12.78	13.57	12.59	3.14	3.59	3.79	9.93	14.46	11.54	3.8	2.29	2.48	15.18	13.53	17.73	3.55	4.27	4.63
ENSMUSG00000003198.8	Zfp959	zinc finger protein 959	224893	5.44	5.79	5.59	3.65	3.56	4.46	5.5	5.75	4.75	4.34	3.45	3.99	5.38	6.13	5.79	3.07	3.45	4.15
ENSMUSG00000003199.10	Mpnd	MPN domain containing	68047	41.72	47.64	44.44	30.47	32.04	40.01	37.27	44.1	48.69	31.65	28.76	35.87	50.89	53.98	49.21	43.22	39.89	40.82
ENSMUSG00000003200.9	Sh3gl1	SH3-domain GRB2-like 1	20405	54.87	54.02	56.73	25.44	24.23	33.79	50.61	55.92	54.63	28.01	29.41	30.9	55.77	51.72	52.11	23.72	26.44	30.27
ENSMUSG00000003206.6	Ebi3	Epstein-Barr virus induced gene 3	50498	52.45	53.14	59.12	135.16	149.09	171.26	56.7	61.32	53.81	168.26	170.54	172.39	43.02	42.55	50.52	105.63	133.77	150.93
ENSMUSG00000003208.8	Yju2	YJU2 splicing factor	72886	18.41	19.7	17.76	24.07	23.8	24.98	17.15	19.36	18.3	23.71	21.1	24.87	18.02	19.8	18.75	32.3	37.15	37.31
ENSMUSG00000003226.6	Ranbp2	RAN binding protein 2	19386	53.52	47.76	36.68	151.43	130.85	137.9	59.25	53.8	54.17	135.82	142.75	122.99	48.31	47.21	39.09	115.72	134.48	147.26
ENSMUSG00000003227.4	Edar	ectodysplasin-A receptor	13608	0	0	0	0	0	0	0	0	0	0	0	0	0	0	0	0	0	0
ENSMUSG00000003228.8	Grk5	G protein-coupled receptor kinase 5	14773	11.6	10.49	9.66	3.38	2.85	3.48	12.15	10.38	12.39	3.43	3.3	2.83	12.43	11.48	11.15	3.7	4.34	2.65
ENSMUSG00000003233.5	Dvl3	dishevelled segment polarity protein 3	13544	14.06	13.12	9.34	6.1	5.64	6.01	12.45	13.53	13.81	7.33	5.56	6.41	14.48	12.36	9.72	6.15	6.29	5.54
ENSMUSG00000003234.9	Abcf3	ATP-binding cassette, sub-family F (GCN20), member 3	27406	42.19	41.41	44.28	21.25	23.2	22.45	38.05	46.04	42.04	22.18	20.68	21.63	42.77	43.13	37.32	23.82	23.97	21.01
ENSMUSG00000003235.6	Eif2b5	eukaryotic translation initiation factor 2B, subunit 5 epsilon	224045	46.63	49.6	48.91	29.84	34.14	35.99	51.82	50.21	58.69	37.63	33.04	38.36	46.37	50.15	48.6	31.28	32.8	34.22
ENSMUSG00000003269.8	Cyth2	cytohesin 2	19158	54.05	59.26	59.06	45.64	43.57	48.74	61.76	61.39	55.79	55.98	47.06	50.52	66.81	63.77	64.99	52.35	47.82	50.02
ENSMUSG00000003271.9	Sult2b1	sulfotransferase family, cytosolic, 2B, member 1	54200	0.51	0.31	0.3	0.19	0.23	0.18	0.4	0	0.31	0.21	0	0	0.93	0.37	0.73	0.31	0.16	0.3
ENSMUSG00000003273.7	Car11	carbonic anhydrase 11	12348	0.1	0.1	0.11	0.11	0.12	0.09	0.09	0	0	0	0	0.18	0.33	0.49	0.1	0.29	0.14	0.28
ENSMUSG00000003279.10	Dlgap1	DLG associated protein 1	224997	0	0.03	0.03	0	0	0.01	0.03	0.04	0	0	0	0	0	0.03	0.04	0.01	0	0
ENSMUSG00000003282.3	Plag1	pleiomorphic adenoma gene 1	56711	0.57	0.62	0.4	0.99	0.64	0.64	0.78	1.37	0.69	0.88	1.22	0.34	0.65	0.54	0.41	0.92	1.13	0.89
ENSMUSG00000003283.7	Hck	hemopoietic cell kinase	15162	118.69	111.57	104.93	328.16	314.63	339.72	112.94	115.44	118.22	334.08	363.61	359.62	116.36	127.24	130.85	310.82	322.41	389.43
ENSMUSG00000003299.9	Mrpl4	mitochondrial ribosomal protein L4	66163	56.03	54.24	58.56	44.36	44.08	48.85	46.39	53.41	52.4	43.31	44.34	45.9	58.47	60.01	58.53	48.03	47.91	48.17
ENSMUSG00000003308.8	Keap1	kelch-like ECH-associated protein 1	50868	34.25	36.65	35.69	74.19	75.03	73.62	36.3	35.9	37.44	72.99	78.67	74.81	35.39	36.91	35.97	75.82	79.3	73.15
ENSMUSG00000003309.7	Ap1m2	adaptor protein complex AP-1, mu 2 subunit	11768	0.04	0	0	0	0.09	0.04	0.04	0	0	0	0.07	0	0.05	0	0.09	0	0	0.16
ENSMUSG00000003316.8	Glg1	golgi apparatus protein 1	20340	127.9	108.01	78.92	80.62	67.82	68.23	119.78	112.96	122.96	68.22	68.58	67.46	124.61	119.13	87.19	73.65	84.21	61.84
ENSMUSG00000003341.8	Atp8b3	ATPase, class I, type 8B, member 3	67331	0.03	0.04	0.06	0.03	0.04	0.02	0.06	0.02	0.04	0.04	0	0	0.02	0.01	0.03	0.02	0.02	0
ENSMUSG00000003344.8	Btbd2	BTB (POZ) domain containing 2	208198	15.18	14.98	14.85	7.54	6.97	7.83	15.41	17.3	16.01	7.06	7.57	8.07	19.31	16.8	12.93	8.84	10.13	6.51
ENSMUSG00000003345.9	Csnk1g2	casein kinase 1, gamma 2	103236	58.27	57.62	60.27	18.51	19.93	20.17	54.83	56.49	56.68	21.41	16.37	18.56	61.71	58.24	58.16	22.53	22.46	17.47
ENSMUSG00000003346.8	Abhd17a	abhydrolase domain containing 17A	216169	56.01	50.56	59.12	24.39	26.74	30.47	47.87	52.65	54.28	22.98	25.26	23.51	54.83	56.89	57.35	29.01	28.57	22.45
ENSMUSG00000003348.9	Mob3a	MOB kinase activator 3A	208228	40.49	38.15	38.36	15.19	15.53	16.53	39.66	41.45	39.6	17.27	16.61	15.22	39.29	38.65	38.71	14.26	16.7	14.32
ENSMUSG00000003352.7	Cacnb3	calcium channel, voltage-dependent, beta 3 subunit	12297	0.44	0.51	0.52	3.58	3.42	4.09	0.4	0.63	0.38	4.4	4.24	4.13	0.62	0.92	0.28	2.96	4.63	3.19
ENSMUSG00000003354.5	Ccdc65	coiled-coil domain containing 65	105833	0	0	0.04	0	0	0	0	0	0.05	0	0	0	0	0	0.04	0.03	0	0.05
ENSMUSG00000003355.6	Fkbp11	FK506 binding protein 11	66120	3.16	3.06	4.77	1.43	2.26	2.91	3.52	4.52	3.62	2.33	0.95	1.76	1.41	2.56	2.98	2.53	1.24	1.48
ENSMUSG00000003360.8	Ddx23	DEAD box helicase 23	74351	96.01	90.93	87	69.81	64.67	68.65	100.4	113.06	109.1	82.68	75.93	64.91	108.31	105.74	90.41	71.84	77.24	62.61
ENSMUSG00000003363.9	Pld3	phospholipase D family, member 3	18807	311.6	284.8	238.46	229.74	178.71	191.34	252.38	279.85	294.49	227.81	208.45	234.69	296.44	270.37	233.21	216.02	240.77	210
ENSMUSG00000003378.8	Grik5	glutamate receptor, ionotropic, kainate 5 (gamma 2)	14809	0.4	0.29	0.32	0.17	0.06	0.2	0.44	0.47	0.44	0.21	0.03	0.21	0.22	0.29	0.29	0.23	0.14	0.21
ENSMUSG00000003379.7	Cd79a	CD79A antigen (immunoglobulin-associated alpha)	12518	0.09	0.09	0	0	0	0	0	0	0.13	0	0.09	0	0.12	0.04	0.05	0	0.04	0
ENSMUSG00000003380.10	Rabac1	Rab acceptor 1 (prenylated)	14470	154.49	160.29	166.03	114.33	117.98	110	133.65	144.74	157.34	105.15	113.38	120.9	188.46	192.92	198.88	145.96	127.14	121.36
ENSMUSG00000003382.12	Etv3	ets variant 3	27049	46.74	46.14	39.52	143	119.8	120.23	51.62	47.91	47.17	116.57	139.19	112.63	52.04	45.84	50.41	147.35	150.65	143.43
ENSMUSG00000003402.7	Prkcsh	protein kinase C substrate 80K-H	19089	112.75	110.88	108.43	78.83	83.6	81.51	109.67	106.33	111.72	84.9	84.99	84.97	112.68	113.51	127.53	84.04	87.48	84.28
ENSMUSG00000003410.7	Elavl3	ELAV like RNA binding protein 3	15571	0	0	0	0	0	0	0	0	0.04	0	0	0	0.02	0	0	0.02	0	0
ENSMUSG00000003411.4	Rab3b	RAB3B, member RAS oncogene family	69908	0.38	0.25	0.42	0.15	0.08	0.2	0.28	0.5	0.74	0.23	0.25	0.35	0.23	0.31	0.2	0.05	0.15	0.25
ENSMUSG00000003418.10	St8sia6	ST8 alpha-N-acetyl-neuraminide alpha-2,8-sialyltransferase 6	241230	0.02	0	0.03	0.01	0	0.03	0.04	0.11	0	0.01	0	0	0.05	0.01	0.1	0.07	0.08	0.01
ENSMUSG00000003420.7	Fcgrt	Fc fragment of IgG receptor and transporter	14132	41.69	41.84	42.06	22.81	28.7	26.42	38.94	41.4	41.8	25.55	27.65	28.44	42.38	41.51	41.21	28.55	28	24.15
ENSMUSG00000003421.6	Nosip	nitric oxide synthase interacting protein	66394	46.52	51.98	54.57	18.69	23	23.59	51.05	58.84	56.42	23.5	19.19	20.97	55.02	50.43	52.76	23.15	24.84	21.18
ENSMUSG00000003423.8	Pih1d1	PIH1 domain containing 1	68845	51.09	55.77	61.71	30.16	32.83	37.11	49.42	55.61	53.08	33.84	35.84	35.04	52.4	63.5	67.59	37.97	40.53	37.17
ENSMUSG00000003429.10	Rps11	ribosomal protein S11	27207	1479.84	1499.94	1442.87	983.83	857.49	946.8	1522.34	1511.83	1557.98	1084.32	1039.05	1127.25	1416.2	1372.69	1241.19	1021.62	1089.14	861.82
ENSMUSG00000003435.8	Supt5	suppressor of Ty 5, DSIF elongation factor subunit	20924	94.98	87.81	79.55	69.06	61.97	62.11	90.14	91.87	95.43	72.2	67.04	68.32	95.68	91.66	80.37	69.56	70.64	59.25
ENSMUSG00000003436.11	Dll3	delta like canonical Notch ligand 3	13389	0	0	0	0	0	0	0	0	0	0	0	0	0	0	0	0	0	0
ENSMUSG00000003437.8	Paf1	Paf1, RNA polymerase II complex component	54624	129.49	139.45	125.08	159.62	169.79	143.71	145.64	128.06	134.62	173.01	156.81	182.86	160.19	153.92	135.22	160.74	165.2	157.98
ENSMUSG00000003438.11	Timm50	translocase of inner mitochondrial membrane 50	66525	83.28	83.1	87.71	35.15	41.29	46.21	70.55	78.67	76.63	46.87	44.56	40.52	76.75	90.89	77.21	40.23	41.18	41.44
ENSMUSG00000003444.8	Med29	mediator complex subunit 29	67224	31.67	30.42	29.27	28.24	29.04	27.69	27.7	31.78	28.32	25.49	21.22	26.16	26.5	30.82	31.09	25.31	25.06	24.96
ENSMUSG00000003452.9	Bicd1	BICD cargo adaptor 1	12121	0.48	0.55	0.66	0.29	1.17	0.18	0.61	0.47	1.07	0.15	0.39	0.38	0.42	1.1	1.08	0.12	0.35	0.08
ENSMUSG00000003458.6	Ncstn	nicastrin	59287	116.55	115.04	107.43	125.95	117.05	128.35	116.51	119.1	122.86	121.23	122.58	125.49	117.2	109.29	112.47	120.91	122.43	121.39
ENSMUSG00000003464.7	Pex19	peroxisomal biogenesis factor 19	19298	56.97	56.63	53.01	41.15	37.89	40.19	59.38	59.9	59.15	43.31	37.66	42.02	56.84	56.78	56.22	42.47	38.56	35.95
ENSMUSG00000003469.3	Phyhip	phytanoyl-CoA hydroxylase interacting protein	105653	0	0.02	0	0.03	0	0.05	0.02	0	0.32	0.03	0	0	0	0	0.03	0.05	0.2	0
ENSMUSG00000003476.9	Crhr2	corticotropin releasing hormone receptor 2	12922	0	0	0	0	0	0	0	0	0.07	0	0	0	0	0	0	0	0	0
ENSMUSG00000003477.5	Inmt	indolethylamine N-methyltransferase	21743	0	0	0	0	0	0	0	0	0	0	0	0	0	0	0	0	0	0
ENSMUSG00000003484.4	Cyp4f18	cytochrome P450, family 4, subfamily f, polypeptide 18	72054	1.18	1.61	1.79	1.16	1.14	1.75	1.72	1.71	1.45	1.07	1.03	0.89	1.28	1.64	1.7	0.9	1.56	2.25
ENSMUSG00000003500.7	Impdh1	inosine monophosphate dehydrogenase 1	23917	90.18	90.42	86.5	55.49	54.87	64.4	87.79	94.07	97.66	54.84	61.89	58.56	89.66	86.13	88.64	59.11	59.14	53.94
ENSMUSG00000003505.9	Psg18	pregnancy specific beta-1-glycoprotein 18	26438	0	0	0	0	0	0	0	0	0	0	0	0	0	0	0	0	0	0
ENSMUSG00000003518.7	Dusp3	dual specificity phosphatase 3 (vaccinia virus phosphatase VH1-related)	72349	113.81	109.99	107.77	39.01	42.68	44.42	108.67	128.95	121.27	39.94	38.38	40.95	107.78	97.27	110.99	33.87	38.37	33.81
ENSMUSG00000003526.5	Prodh	proline dehydrogenase	19125	9.81	8.77	7.13	3.47	2.6	2.6	8.68	6.97	9.56	3.01	2.37	3.05	11.01	11.28	7.72	3.16	4.35	3.16
ENSMUSG00000003527.8	Ess2	ess-2 splicing factor	27886	13.7	14.97	15.19	8.29	9.44	8.64	15.45	16.41	16.05	9.09	8.83	9.2	14.88	15.5	13.4	8.64	10.43	9.02
ENSMUSG00000003528.8	Slc25a1	solute carrier family 25 (mitochondrial carrier, citrate transporter), member 1	13358	77.67	79.65	75.68	58.95	55.17	58.1	83.11	82.16	81.42	64.36	63.7	65.6	80.61	79.4	80.15	66.39	65.02	63.76
ENSMUSG00000003531.8	Dgcr6	DiGeorge syndrome critical region gene 6	13353	26.7	23.34	25.32	12.9	14.47	12.16	24.6	29.31	27.02	14.4	14.5	15.17	31.54	32.86	29.37	18.24	17.11	15.25
ENSMUSG00000003534.11	Ddr1	discoidin domain receptor family, member 1	12305	0.3	0.07	0.35	0.33	0.12	0.34	0.48	0.11	0.05	0.38	0.14	0.16	0.67	1.38	0.37	0.73	0.69	0.24
ENSMUSG00000003541.6	Ier3	immediate early response 3	15937	48.38	62.45	95.22	191.5	231.04	300.3	55.6	70.51	70.4	285.94	288.05	312.57	59.26	60.5	89.45	166.42	157.85	261.33
ENSMUSG00000003545.2	Fosb	FBJ osteosarcoma oncogene B	14282	0.57	0.51	0.57	0.08	0.02	0.07	0.47	0.4	0.66	0	0.07	0.12	1.1	1.05	0.62	0.07	0.13	0.02
ENSMUSG00000003546.9	Klc4	kinesin light chain 4	74764	24.8	21.68	21.2	5.77	4.51	6.45	23.33	23.71	24.41	6.46	6.24	5.97	29.72	28.29	23.97	8.64	7.99	5.47
ENSMUSG00000003549.3	Ercc1	excision repair cross-complementing rodent repair deficiency, complementation group 1	13870	26.2	26.08	32.78	18.05	20.54	21.34	24.18	30.09	28.46	23.6	19.66	18.03	27.34	30.15	30.3	21.7	18.69	21.46
ENSMUSG00000003555.7	Cyp17a1	cytochrome P450, family 17, subfamily a, polypeptide 1	13074	0	0	0	0	0	0	0	0	0	0	0	0	0	0	0	0	0	0
ENSMUSG00000003559.7	As3mt	arsenite methyltransferase	57344	2.13	2.12	2.14	0.77	0.55	0.89	2.64	2.48	2.55	1.28	0.66	1.16	2.13	2.35	1.89	1.03	1.12	1.09
ENSMUSG00000003573.9	Homer3	homer scaffolding protein 3	26558	77.56	77.22	71.83	23.25	21.98	25.05	71.76	80.66	83.19	21.95	23.41	24.03	69.46	65.57	69.25	23.21	20.5	18.52
ENSMUSG00000003575.7	Crtc1	CREB regulated transcription coactivator 1	382056	7.46	5.73	7.98	2.87	1.84	2.81	8.86	6.8	8.88	3.43	3.44	3.76	9.35	9.49	7.44	3.66	2.41	2.68
ENSMUSG00000003581.8	Rnf215	ring finger protein 215	71673	14.57	13.46	13.28	5.55	6.29	6.24	10.59	14.54	13.81	7.38	5.55	7.21	13.75	13.92	15.84	6.86	8.45	8
ENSMUSG00000003585.7	Sec14l2	SEC14-like lipid binding 2	67815	0.29	0.09	0.57	0.19	0.03	0.08	0.18	0.28	0.11	0.03	0	0	0.35	0.15	0.17	0.07	0.09	0.29
ENSMUSG00000003604.8	Aven	apoptosis, caspase activation inhibitor	74268	22.93	22.05	24.51	21.73	20.5	21.04	24.22	21.47	20.14	20.34	23.92	20.89	26.37	26.22	26.61	22.1	22.09	21.75
ENSMUSG00000003617.10	Cp	ceruloplasmin	12870	1.39	0.46	0.62	76.45	70.7	63.09	0.28	0.31	0.62	56.89	73.47	61.1	1.9	3.22	0.76	47.6	64.66	68.9
ENSMUSG00000003623.4	Crot	carnitine O-octanoyltransferase	74114	19.14	18.03	16.14	7.74	7.32	6.89	21.01	18.98	17.85	7.78	7.36	6.9	19.5	18.78	18.68	8.32	9.25	7.18
ENSMUSG00000003644.11	Rps6ka1	ribosomal protein S6 kinase polypeptide 1	20111	86.98	85.4	79.9	32.5	33.94	36.06	87.17	90.66	88.02	47.22	35.34	38.95	82.15	78.51	74.47	29.26	29.25	26.75
ENSMUSG00000003657.8	Calb2	calbindin 2	12308	0	0	0	0	0.06	0	0	0	0	0	0.09	0	0	0	0	0	0.04	0
ENSMUSG00000003660.10	Snrnp200	small nuclear ribonucleoprotein 200 (U5)	320632	62.52	56.52	57.56	47.66	43.28	47.8	69.61	69.27	69.31	55.28	53.58	48.84	66.22	60.55	50.9	46.23	50.85	47.61
ENSMUSG00000003662.4	Ciao1	cytosolic iron-sulfur protein assembly 1	26371	87.06	82.57	85.02	51.41	57.97	55.07	80.58	81.35	96.58	56.56	48.61	53.8	104.12	85.98	94.53	56.23	53.79	53.01
ENSMUSG00000003665.6	Has1	hyaluronan synthase 1	15116	0	0	0.1	0.85	0.61	1.04	0	0	0	1.02	1.22	1.02	0	0.06	0	0.47	0.37	1.69
ENSMUSG00000003680.9	Taf6l	TATA-box binding protein associated factor 6 like	225895	23.34	25.33	24.63	11.03	12.88	14.22	22.2	25.62	23.79	15.85	12.05	15.56	24.2	23.21	21.82	13.47	12.76	14.25
ENSMUSG00000003721.8	Insig2	insulin induced gene 2	72999	26.73	24.08	22.33	21.71	18.95	21.78	26.48	24.4	29.42	24.81	20.08	24.1	29.82	23.05	24.33	19.58	21.99	18.01
ENSMUSG00000003731.7	Kpna6	karyopherin (importin) alpha 6	16650	49.98	45.66	35.65	36.93	33.02	34.74	60.76	47.14	50.08	42.29	37.09	35.73	48.64	38.4	39.09	32.03	34.29	31.7
ENSMUSG00000003746.9	Man1a	mannosidase 1, alpha	17155	85.49	97.12	87.67	77.67	82.83	102.2	90.4	95.33	93.71	90.6	93.31	81.83	91.33	82.88	99.07	89.57	87.54	101.61
ENSMUSG00000003752.8	Itpkc	inositol 1,4,5-trisphosphate 3-kinase C	233011	6.18	5.63	6.32	4.13	3.65	3.33	6.66	6.09	6.29	4.14	3.37	4.85	6.72	6.57	6.67	3.15	3.72	3.07
ENSMUSG00000003762.7	Coq8b	coenzyme Q8B	76889	15.66	13.86	14.13	7.62	8.47	9.1	11.33	13.84	14.99	8.29	8.79	8.86	14.2	15.41	14.16	8.58	9.26	8.53
ENSMUSG00000003778.8	Brd8	bromodomain containing 8	78656	38.61	42.25	34.82	18.54	18.69	19.92	49.95	41.87	45.36	20.15	19.83	21.75	39.12	36.81	37.22	18.58	19.29	18.74
ENSMUSG00000003779.9	Kif20a	kinesin family member 20A	19348	40.84	58.99	62.68	7.25	12	18.11	65.33	65.16	60.37	15.06	12.6	11.42	36.67	45.68	51.36	8.82	12.63	11.27
ENSMUSG00000003808.12	Farsa	phenylalanyl-tRNA synthetase, alpha subunit	66590	74.77	80.9	69.74	68.44	68.49	65.96	70.35	79.9	79.55	69.81	73.21	77.61	78.28	78.31	80.28	74.24	72.12	66.02
ENSMUSG00000003809.8	Gcdh	glutaryl-Coenzyme A dehydrogenase	270076	22.13	22.14	18.95	10.29	10.41	9.34	22.64	23.12	21.74	10.54	11.07	12.09	23.56	20.75	19.98	10.57	11.45	8.58
ENSMUSG00000003810.6	Mast2	microtubule associated serine/threonine kinase 2	17776	31.39	31.16	26.51	12.92	14.38	14.47	32.11	34.52	36.43	16.6	16.69	14.63	33.78	30.07	28.26	15.29	19.96	15.3
ENSMUSG00000003812.7	Dnase2a	deoxyribonuclease II alpha	13423	158.78	149.79	152.99	79.66	72.34	80.36	164.75	161.22	158.36	85	64.26	79	146.85	151.65	146.41	78.92	75.3	67.97
ENSMUSG00000003813.9	Rad23a	RAD23 homolog A, nucleotide excision repair protein	19358	89.91	94.87	85.27	74.53	71.9	69.65	86.27	96.85	100.41	69.64	66.36	63.63	100.55	90.54	94.89	73.51	73.47	75.1
ENSMUSG00000003814.8	Calr	calreticulin	12317	1368.13	1306.24	1146.71	941.06	849.63	818.56	1290.93	1179.31	1274.75	841.19	821.35	880.77	1308.92	1242.79	1169.09	937.72	976.81	896.68
ENSMUSG00000003824.6	Syce2	synaptonemal complex central element protein 2	71846	76.38	76.31	75.56	38.09	48.78	46.52	84.5	81.71	85.72	48.73	49.08	49.83	78.55	79.81	76.44	49.27	46.42	42.69
ENSMUSG00000003847.10	Nfat5	nuclear factor of activated T cells 5	54446	22.96	18.18	10.96	21.25	13.93	16.5	19.48	22.62	21.11	22.77	21.1	21.51	21.08	16.95	15.68	14.62	16.94	18.45
ENSMUSG00000003848.8	Nob1	NIN1/RPN12 binding protein 1 homolog	67619	46.73	48.4	45.31	12.15	13.43	17.74	42.51	49.48	43.01	18.72	15.12	17.17	46.32	48.38	47.2	16.59	14.29	13.01
ENSMUSG00000003849.8	Nqo1	NAD(P)H dehydrogenase, quinone 1	18104	19.83	30.33	36.68	10.54	14.58	22.16	32.06	29.69	31.26	18.4	14.44	15.82	22.43	19.07	30.35	12.4	11.05	16.55
ENSMUSG00000003863.10	Ppfia3	protein tyrosine phosphatase, receptor type, f polypeptide (PTPRF), interacting protein (liprin), alpha 3	76787	1.83	1.31	3.06	8.25	7.85	6.45	1.53	1.95	2.36	8.29	6.43	9.37	1.94	2.57	2.4	7.27	7.56	10.44
ENSMUSG00000003865.8	Gys1	glycogen synthase 1, muscle	14936	13.74	13.2	12.09	6.25	5.49	6.02	12.32	13.29	14.57	7.53	7.12	8.05	11.96	12.35	12.29	5.69	5.61	4.99
ENSMUSG00000003868.6	Ruvbl2	RuvB-like protein 2	20174	62.69	64.77	66.19	28	31.66	34.09	57.47	61.36	67.62	33.15	33.99	34.65	62.8	68.48	60.07	31.25	34.79	27.2
ENSMUSG00000003872.7	Lin7b	lin-7 homolog B, crumbs cell polarity complex component	22342	0.38	0.52	1.05	0.22	0.24	0.22	0.46	0.55	1.09	0.5	1.16	0	1.82	1.02	0.8	0.15	0.19	0
ENSMUSG00000003873.10	Bax	BCL2-associated X protein	12028	302.22	317.68	342.54	219.33	242.86	244.03	290.93	320.45	318.65	240.86	244.46	264.05	330.07	325.04	357.48	266.12	225.08	218.34
ENSMUSG00000003882.4	Il7r	interleukin 7 receptor	16197	78.74	62.66	52.45	35.57	29.21	26.69	85.24	66.83	64.81	25.67	26.98	25.27	78.22	58.2	81.5	28.74	24.14	28.97
ENSMUSG00000003923.8	Tfam	transcription factor A, mitochondrial	21780	32.92	40.27	34.88	25.15	28.05	22.78	35.51	35.22	40.18	29.66	23.59	28.53	39.58	40.95	35.25	25.72	27.42	25.67
ENSMUSG00000003929.10	Zfp81	zinc finger protein 81	224694	3.68	3.74	3.52	1.65	1.72	1.88	3.94	3.61	3.08	2.13	1.44	1.28	3.3	3.07	3.55	1.3	1.33	1.62
ENSMUSG00000003934.5	Efnb3	ephrin B3	13643	0.23	0.08	0.13	0.05	0.1	0.11	0.18	0.16	0.11	0.18	0	0.07	0.19	0.26	0.23	0.15	0.05	0.06
ENSMUSG00000003948.10	Mmd	monocyte to macrophage differentiation-associated	67468	52.4	62.9	69.13	50.79	56.26	67.35	63.82	63.37	56.49	61.31	56.41	45.21	59.88	67.04	72.48	61.26	77.01	60.5
ENSMUSG00000003949.10	Hlf	hepatic leukemia factor	217082	0.05	0.18	0.03	0.06	0.03	0.08	0	0.07	0.1	0.06	0.05	0.14	0.31	0.08	0.18	0.16	0.11	0.04
ENSMUSG00000003955.7	Fam162a	family with sequence similarity 162, member A	70186	73.02	85.2	84.26	57.99	59.57	53.7	72.23	79.11	76.51	63.72	46.89	59.25	84.54	85.96	85.83	56.94	54.31	44.47
ENSMUSG00000003970.8	Rpl8	ribosomal protein L8	26961	1416.26	1504	1551.51	1064.53	1223.35	1127.28	1347.83	1493.86	1493.05	1133.67	1104.95	1210.55	1498.34	1613.08	1526.34	1248.87	1205.33	1004.06
ENSMUSG00000003974.5	Grm3	glutamate receptor, metabotropic 3	108069	0	0	0	0	0	0.02	0	0	0	0	0	0	0	0	0	0	0	0
ENSMUSG00000003992.8	Ssbp2	single-stranded DNA binding protein 2	66970	3.37	2.74	4.76	2.03	1.9	2.79	2.54	2.71	3.84	1.71	2.47	2.38	4.52	4.41	4.43	2.76	2.99	3.51
ENSMUSG00000004018.3	Fancl	Fanconi anemia, complementation group L	67030	19.71	22.03	19.34	13.08	16.96	15.54	20.08	23.56	18.08	17.18	14.44	16.67	19.55	17.87	18.92	12.3	11.93	12.77
ENSMUSG00000004031.8	Brinp2	bone morphogenic protein/retinoic acid inducible neural-specific 2	240843	0	0	0	0	0	0	0.02	0.02	0	0.02	0	0	0	0	0	0	0	0
ENSMUSG00000004032.4	Gstm5	glutathione S-transferase, mu 5	14866	11.48	8.99	12.69	7.16	7.19	6.6	14.15	13.97	13.11	13.74	8.8	7.11	12.45	15.43	11.47	9.6	10.86	7.67
ENSMUSG00000004035.6	Gstm7	glutathione S-transferase, mu 7	68312	0.37	0.42	0.36	0.06	0	0.13	0.39	0.48	0.54	0.24	0	0.33	0.51	0.19	0.11	0.16	0	0.25
ENSMUSG00000004038.8	Gstm3	glutathione S-transferase, mu 3	14864	0.06	0	0	0	0	0.06	0	0	0	0.18	0	0	0	0	0	0	0	0
ENSMUSG00000004040.10	Stat3	signal transducer and activator of transcription 3	20848	35.72	37.27	31.67	155.92	125.74	125.87	37.28	40.67	41.08	124.15	154.71	134.99	41.74	35.86	34.78	125.98	133.12	137.87
ENSMUSG00000004043.8	Stat5a	signal transducer and activator of transcription 5A	20850	12.87	12.99	13.43	28.52	27.04	29.59	13.99	13.52	14.72	30.93	33.7	27.52	11.85	12.95	13.11	33.72	36.15	37.73
ENSMUSG00000004044.9	Cavin1	caveolae associated 1	19285	2.82	2.62	3.64	2.97	3.21	4.48	2.7	3.02	2.59	4.18	3.34	3.86	3.11	3.8	2.43	3.16	4.19	3.26
ENSMUSG00000004054.8	Map3k11	mitogen-activated protein kinase kinase kinase 11	26403	42.18	39.21	40.76	21.95	17.52	22.96	40.81	43.98	43.99	25.5	22.71	23.49	44.25	40.46	41.19	21.82	22.78	22.5
ENSMUSG00000004056.9	Akt2	thymoma viral proto-oncogene 2	11652	60.84	60.61	55.62	49.51	45.99	53.08	68.8	64.79	67.03	47.96	50.24	49	55.72	60.93	66.37	50.02	54.49	65.31
ENSMUSG00000004069.10	Dnaja3	DnaJ heat shock protein family (Hsp40) member A3	83945	46.34	46.97	43.49	21.42	24.12	23.67	45.3	48.33	47.66	26.97	25.72	27.14	49.7	52	45.6	26.05	26	22.13
ENSMUSG00000004070.9	Hmox2	heme oxygenase 2	15369	153.34	156.12	161.8	195.51	188.3	169.14	161.48	158.92	162.56	166.32	166.34	174.57	153.5	154.11	167.17	167.59	163.95	167.04
ENSMUSG00000004071.6	Cdip1	cell death inducing Trp53 target 1	66626	16.18	14.38	15.5	8.17	7.64	8.63	14.87	14.69	15.23	9.36	8.32	7.08	15.2	15.72	15.48	8.24	7.98	7.28
ENSMUSG00000004085.8	Map3k20	mitogen-activated protein kinase kinase kinase 20	65964	17.43	16.96	16.23	9.98	10.26	12.78	21.28	19.41	19.25	12.81	13.17	11.2	15.6	15.03	15.6	9.07	9.71	9.65
ENSMUSG00000004096.8	Cwc15	CWC15 spliceosome-associated protein	66070	167.28	181.55	187.91	168.49	183.39	176.07	182.12	181.93	178.34	177.02	182.28	187.62	174	181.78	186.36	181.9	181.6	186.33
ENSMUSG00000004098.7	Col5a3	collagen, type V, alpha 3	53867	0.77	0.49	0.87	1.43	0.89	1.29	0.43	0.16	0.33	0.73	0.53	1.05	3.7	3.82	0.48	4.11	5.83	0.45
ENSMUSG00000004099.9	Dnmt1	DNA methyltransferase (cytosine-5) 1	13433	97.01	91.83	75.01	16	19.37	21.3	94.04	87.81	93.76	16.95	17.11	13.4	92.25	89.76	76.45	18.55	24.05	17.11
ENSMUSG00000004100.5	Ppan	peter pan homolog	235036	69.41	81.6	72.59	8.3	12.54	9.96	61.5	67.94	70.83	11.97	11.85	10.96	81.9	80.23	78.36	10.92	11.26	8.43
ENSMUSG00000004105.6	Angptl2	angiopoietin-like 2	26360	162.94	143.1	125.2	24.67	18.16	21.82	163.85	161.37	167.62	24.62	19.74	22.29	189.64	167.66	154.33	32.96	35.65	23.64
ENSMUSG00000004110.8	Cacna1e	calcium channel, voltage-dependent, R type, alpha 1E subunit	12290	0	0	0	0.01	0	0.01	0	0	0	0	0	0	0	0	0	0	0	0
ENSMUSG00000004113.12	Cacna1b	calcium channel, voltage-dependent, N type, alpha 1B subunit	12287	0.84	0.69	0.43	0.5	0.84	0.77	1.43	1.83	0.9	1.08	1.31	0.93	0.37	0.66	0.69	0.37	0.52	0.86
ENSMUSG00000004127.6	Trmt10a	tRNA methyltransferase 10A	108943	10.97	12.42	14.04	6.72	6.77	8.59	15.04	12.66	12.47	8.49	7.35	7.88	7.39	9.2	13.41	6.19	7.42	7.28
ENSMUSG00000004151.10	Etv1	ets variant 1	14009	4.72	4.07	4.72	1.06	1.46	1.19	3.42	5.61	4.13	0.6	1.15	1.31	3.9	2.59	2.95	0.94	0.78	1.16
ENSMUSG00000004187.10	Kifc2	kinesin family member C2	16581	1.49	0.84	0.9	0.07	0.13	0.09	0.92	0.9	1.39	0.15	0.2	0.07	1.43	1.04	0.91	0.1	0.07	0.14
ENSMUSG00000004207.8	Psap	prosaposin	19156	2966.72	3039.8	2854.04	2133.59	2179.2	2033.81	3304.8	3256.94	3313.21	2380.5	2398.86	2338.87	3645.96	3902.72	3670.31	2752.59	3003.22	2632.39
ENSMUSG00000004221.10	Ikbkg	inhibitor of kappaB kinase gamma	16151	132.83	116.34	74.27	141.93	110.63	105.53	120.11	104.64	113.11	122.77	101.31	117.98	114.53	102.07	94.1	120.15	111.52	108.02
ENSMUSG00000004231.9	Pax2	paired box 2	18504	0	0	0	0	0	0	0	0	0	0	0	0	0	0	0	0	0.02	0
ENSMUSG00000004233.8	Wars2	tryptophanyl tRNA synthetase 2 (mitochondrial)	70560	4.49	3.02	2.52	3.47	2.37	2.15	2.55	2.85	3.88	2.36	2.24	2.9	3.26	2.67	2.49	2.33	3.13	2.05
ENSMUSG00000004263.9	Atn1	atrophin 1	13498	34.64	32.12	26.08	13.9	15.52	16.01	30.88	29.95	33.11	15.76	16.28	14.89	37.7	34.97	30.79	16.54	19.22	15.74
ENSMUSG00000004264.11	Phb2	prohibitin 2	12034	255.54	267.75	253.55	139.97	148.14	152.18	242	262.3	267.81	160.73	156.56	164.43	262.98	269.91	241.11	156.6	155.2	136.2
ENSMUSG00000004266.9	Ptpn6	protein tyrosine phosphatase, non-receptor type 6	15170	255.84	264.86	264.19	254.74	235.22	245.33	289.26	293.73	303.98	271.61	289.16	297.93	295.14	291.8	283.32	297.06	294.85	286.62
ENSMUSG00000004267.10	Eno2	enolase 2, gamma neuronal	13807	12.74	12.14	6.8	6.73	5.92	4.11	9.88	8.52	11.72	7.61	7.22	6.42	14.11	12.87	11.6	7.48	7.8	5.27
ENSMUSG00000004268.5	Emg1	EMG1 N1-specific pseudouridine methyltransferase	14791	129.46	135.57	132.53	73.19	83.69	76.37	129.33	133.55	136.61	80.14	78.76	83.87	121.16	125.86	138.14	74.89	70.83	73.77
ENSMUSG00000004270.7	Lpcat3	lysophosphatidylcholine acyltransferase 3	14792	51.23	52.48	51.17	34.52	39.48	37.83	54.93	53.53	48.72	35.59	33.82	34.16	48.83	42.99	54.59	35.94	36.8	35.46
ENSMUSG00000004285.6	Atp6v1f	ATPase, H+ transporting, lysosomal V1 subunit F	66144	301.43	297.2	293.64	231.75	218.93	240.66	307.8	304.71	338.2	272.42	270.18	307.08	341.38	349.2	311.54	302.96	270.68	248.1
ENSMUSG00000004296.8	Il12b	interleukin 12b	16160	0.1	0.07	0	30.35	33.81	35.22	0.04	0	0.1	40.97	51.26	53.77	0	0.07	0.12	22.69	18.23	12.47
ENSMUSG00000004317.8	Clcn5	chloride channel, voltage-sensitive 5	12728	15.57	15.78	12.85	17.86	14.66	18.97	17.14	19.82	16.49	19.71	22.94	16.26	16.44	16.81	14.13	17.07	18.29	20.38
ENSMUSG00000004319.9	Clcn3	chloride channel, voltage-sensitive 3	12725	21.45	20.67	17.21	14.27	12.36	15.29	21.66	20.29	21.45	15.89	14	13.49	20.39	20.04	19.8	13.54	15.07	16.67
ENSMUSG00000004328.9	Hif3a	hypoxia inducible factor 3, alpha subunit	53417	0	0	0	0.02	0	0.02	0.19	0	0	0	0	0.02	0.03	0	0	0.16	0.01	0
ENSMUSG00000004341.7	Gpx6	glutathione peroxidase 6	75512	0	0	0	0	0	0	0	0	0	0	0	0	0	0.05	0	0	0	0
ENSMUSG00000004344.5	Gpx5	glutathione peroxidase 5	14780	0	0	0	0	0	0	0	0	0	0	0	0	0	0	0	0	0	0
ENSMUSG00000004347.10	Pde1c	phosphodiesterase 1C	18575	3.56	4.43	3.82	1.09	1.72	1.47	3.51	2.64	2.78	1.11	0.98	1.16	3.97	3.21	3.71	1.44	1.54	1.62
ENSMUSG00000004356.7	Utp20	UTP20 small subunit processome component	70683	29.22	26.36	21.78	14.41	14.54	15.02	29.81	29.49	28.72	17.29	13.97	12.67	24.82	23.09	22.82	12.43	15.64	12.75
ENSMUSG00000004359.10	Spic	Spi-C transcription factor (Spi-1/PU.1 related)	20728	0.63	0.72	0.37	1.9	0.86	1.14	0.49	0.99	0.51	1.96	1.15	1.46	1.01	0.93	0.36	0.71	1.07	0.76
ENSMUSG00000004360.8	9330159F19Rik	RIKEN cDNA 9330159F19 gene	212448	0	0	0	0	0	0	0	0	0	0	0	0	0	0	0	0	0.01	0
ENSMUSG00000004364.8	Cul3	cullin 3	26554	121.88	127.53	117.48	125.61	124.23	125	151.92	132.51	119.98	115.18	129.57	106.46	116.09	122.6	125.03	108.04	110.28	110.18
ENSMUSG00000004366.3	Sst	somatostatin	20604	0	0	0	0	0.15	0	0	0	0	0	0	0	0	0	0	0	0	0
ENSMUSG00000004371.8	Il11	interleukin 11	16156	0	0	0.07	0	0	0	0	0	0	0	0	0	0	0	0	0.05	0	0
ENSMUSG00000004383.11	Large1	LARGE xylosyl- and glucuronyltransferase 1	16795	14.21	12.65	11.36	14.56	10.67	10.21	14.53	12.3	12.48	11.25	9.47	10.63	16.64	14.56	16.56	15.3	14.83	15.06
ENSMUSG00000004393.4	Ddx56	DEAD box helicase 56	52513	69.82	69.72	62.98	35.35	38.69	36.41	55.46	64.77	65	39.86	37.92	36.92	63.2	67.36	65.44	34.88	34.97	35.15
ENSMUSG00000004394.6	Tmed4	transmembrane p24 trafficking protein 4	103694	64.74	63.34	61.21	38.35	38.06	37.16	57.18	58.59	58.41	45.43	47.09	43.05	69.89	65.34	63.83	48.86	50.3	40.94
ENSMUSG00000004415.9	Col26a1	collagen, type XXVI, alpha 1	140709	0	0	0.09	0	0	0	0	0	0	0	0	0	0	0	0	0	0	0
ENSMUSG00000004446.6	Bid	BH3 interacting domain death agonist	12122	61.65	59.58	59.05	73.47	79.16	77.97	60.79	65.32	55.02	70.07	63.84	66.37	56.79	51.24	63.02	69.48	65.36	67.98
ENSMUSG00000004451.8	Ralb	v-ral simian leukemia viral oncogene B	64143	85.46	83.97	84.75	78.11	88.67	86.85	87.43	85.32	87.03	85.07	82.03	84.64	81.03	80.47	88.1	69.1	73.44	71.4
ENSMUSG00000004455.10	Ppp1cc	protein phosphatase 1 catalytic subunit gamma	19047	261.04	276.41	258.46	116.14	117.16	126.03	246.21	261.09	265.5	128.23	102.73	127.7	256.72	265.9	254.69	117.8	128.61	116.96
ENSMUSG00000004460.10	Dnajb11	DnaJ heat shock protein family (Hsp40) member B11	67838	185.63	188.3	170.65	130.33	128.37	129.38	202.74	183.07	190.76	136.5	154.6	140.97	186.6	185.87	190.93	137.87	137.9	146
ENSMUSG00000004462.6	Tbccd1	TBCC domain containing 1	70573	11.84	10.76	11.16	3.11	2.91	2.99	10.86	12.53	11.81	3.53	2.9	2.99	11.37	10.67	11.38	2.87	3.09	2.55
ENSMUSG00000004473.9	Clec11a	C-type lectin domain family 11, member a	20256	0.19	0.29	0.14	0.08	0.08	0	0.26	0.13	0.09	0.04	0	0.12	0.35	0.23	0.08	0.17	0.23	0.05
ENSMUSG00000004500.8	Zfp324	zinc finger protein 324	243834	3.63	3.28	3.41	14.22	12.73	13.84	3.38	4.27	3.85	13.01	14.39	12.78	3.58	4.25	3.76	14.91	14.88	16.16
ENSMUSG00000004508.5	Gab2	growth factor receptor bound protein 2-associated protein 2	14389	17.66	14.91	11.9	16.31	13.5	13.53	17.22	16.85	15.57	14.35	14	14.69	18.96	16.19	12.85	12.57	14.84	14.47
ENSMUSG00000004530.6	Coro1c	coronin, actin binding protein 1C	23790	181.29	175.26	156.72	49.8	48.16	61.5	192.95	193.49	187.92	56.79	53.72	54.44	193.48	188.09	165.68	61.16	68.79	47.82
ENSMUSG00000004535.6	Tax1bp1	Tax1 (human T cell leukemia virus type I) binding protein 1	52440	132.46	137.07	123.06	206.19	171.15	210.33	152.25	153.48	148.19	211.95	220.26	210.42	116	119.89	116.23	173.75	177.6	203.26
ENSMUSG00000004540.7	Psg17	pregnancy specific beta-1-glycoprotein 17	26437	0.03	0	0	0	0	0	0	0	0	0	0.06	0	0	0	0	0	0	0
ENSMUSG00000004542.9	Psg19	pregnancy specific beta-1-glycoprotein 19	26439	0	0	0	0	0	0	0	0	0	0	0	0	0	0	0	0	0	0
ENSMUSG00000004552.10	Ctse	cathepsin E	13034	0.32	0.45	0.26	0	0.3	0.3	0.4	0.2	0.55	0.19	0.18	0.5	0.28	0.12	0.77	0.09	0.26	0.55
ENSMUSG00000004558.8	Ndrg2	N-myc downstream regulated gene 2	29811	0.06	0.09	0.1	0.04	0.08	0.16	0.14	0.04	0.25	0.08	0.12	0	0.12	0.42	0.11	0.13	0.13	0
ENSMUSG00000004561.8	Mettl17	methyltransferase like 17	52535	13.15	12.4	12.74	4.77	5.63	6.37	12.25	12.21	12.19	5.33	5.68	4.92	12.67	14.61	15.17	5.54	6.75	3.58
ENSMUSG00000004562.10	Arhgef40	Rho guanine nucleotide exchange factor (GEF) 40	268739	3.58	4.25	4.29	0.86	1.78	0.73	3.95	2.69	2.2	0.53	0.76	1.44	4.75	4.66	4.92	1.46	1.18	0.88
ENSMUSG00000004565.8	Pnpla6	patatin-like phospholipase domain containing 6	50767	8.69	8.62	8.45	4.02	3.88	4.31	8.88	8.31	9.57	4.58	4.86	5.19	10.11	8.06	9.62	5.27	5.45	5.14
ENSMUSG00000004567.9	Mcoln1	mucolipin 1	94178	66.45	63.86	60.69	37.16	31.6	33.22	62.13	61.02	64.25	34.09	36.54	37.88	62.62	67.73	62.82	38.84	39.15	34.96
ENSMUSG00000004568.6	Arhgef18	rho/rac guanine nucleotide exchange factor (GEF) 18	102098	2.86	2.55	2.01	1.65	2.11	1.97	1.95	2.27	2.88	1.58	1.49	2.01	4.88	4.4	3.53	3.19	3.95	2.61
ENSMUSG00000004591.10	Pkn2	protein kinase N2	109333	22.96	20.83	18.5	29.28	25.34	28.41	23.81	23.9	21.13	26.12	29.56	29.25	23.3	21.13	21.59	23.59	25.28	26.6
ENSMUSG00000004609.5	Cd33	CD33 molecule	12489	3.68	5	5.92	6.93	8.5	12.87	6.17	7.33	5.33	10.26	10.88	9.35	3.75	3.96	5.69	5.34	5.14	14.41
ENSMUSG00000004610.3	Etfb	electron transferring flavoprotein, beta polypeptide	110826	154.34	170.65	172.83	110.56	125.55	129.21	183.39	169.19	172.81	137.49	141.7	142.02	170.78	184.01	178.65	133.05	130.18	124.69
ENSMUSG00000004612.8	Nkg7	natural killer cell group 7 sequence	72310	0	0	0	0	0	0	0	0	0	0	0	0	0	0	0	0	0.07	0
ENSMUSG00000004613.6				0	0	0	0	0	0	0	0	0	0	0	0	0	0	0	0	0	0
ENSMUSG00000004626.8	Stxbp2	syntaxin binding protein 2	20911	209.33	229.12	207.5	153.59	143.74	147.5	223.17	203.59	217.3	150.98	144.25	155.95	232.54	209.95	196.22	153.42	152.61	128.98
ENSMUSG00000004630.12	Pcp2	Purkinje cell protein 2 (L7)	18545	0	0.04	0.35	0	0.06	0	0.05	0.06	0	0	0	0	0	0.04	0.05	0.03	0	0
ENSMUSG00000004631.9	Sgce	sarcoglycan, epsilon	20392	0.27	0.13	0.48	0	0	0.04	0.1	0.39	0.23	0.06	0	0.13	0.51	0.37	0.25	0.59	0.54	0.79
ENSMUSG00000004633.11	Chn2	chimerin 2	69993	8.17	8.74	8.93	3.09	2.33	3.16	10.64	9.21	7.6	3.98	3.39	2.87	11.09	9.87	11.02	3.85	5.11	5.71
ENSMUSG00000004637.9	Wwox	WW domain-containing oxidoreductase	80707	10.36	8.77	6.62	6.19	6.63	6.41	8.95	8.38	9.06	7.21	8.08	7.2	11.13	11.35	9.46	9.44	10.46	7.17
ENSMUSG00000004642.7	Slbp	stem-loop binding protein	20492	108.31	110.16	102.98	23.89	23.82	24.76	97.69	97.2	111.8	20.21	17.18	21.8	105.4	104.39	105.01	23.72	22.8	18.08
ENSMUSG00000004651.5	Tyr	tyrosinase	22173	0	0	0	0	0	0	0	0	0	0	0	0	0	0	0	0	0	0
ENSMUSG00000004654.4	Ghrhr	growth hormone releasing hormone receptor	14602	0	0	0	0	0	0	0	0	0	0	0	0	0	0	0	0	0	0
ENSMUSG00000004655.5	Aqp1	aquaporin 1	11826	0.05	0.09	0.32	0.06	0.03	0.03	0.05	0.03	0.07	0.03	0	0.04	0.36	0.36	0.17	0.14	0.38	0.1
ENSMUSG00000004661.9	Arid3b	AT rich interactive domain 3B (BRIGHT-like)	56380	8.33	6.15	5.59	11.08	8.99	7.99	7.34	5.85	7.05	7.42	7.96	8.92	5.34	5.77	7	7.47	8.31	8.01
ENSMUSG00000004665.4	Cnn2	calponin 2	12798	16.75	18.18	19.76	10	8.78	11.59	17.16	21.98	22.79	12.81	13.53	15.3	13.4	20.85	12.03	9.8	15.62	7.04
ENSMUSG00000004667.12	Polr2e	polymerase (RNA) II (DNA directed) polypeptide E	66420	103.42	103.91	116.55	45	52.53	56.43	100.15	107.36	114.58	54.13	49.07	54.15	114.26	108.82	100.13	52.62	52.26	45.99
ENSMUSG00000004668.8	Abca13	ATP-binding cassette, sub-family A (ABC1), member 13	268379	0.1	0.07	0.06	0.05	0.1	0.09	0.08	0.04	0.04	0.16	0.11	0.11	0.09	0.09	0.09	0.18	0.19	0.14
ENSMUSG00000004677.9	Myo9b	myosin IXb	17925	60.77	53.69	45.74	34.53	29.33	33.36	59.05	57.34	59.17	34.98	31	31.13	56.93	51.27	45.5	28.37	31.89	28.09
ENSMUSG00000004698.9	Hdac9	histone deacetylase 9	79221	9.8	9.04	8.09	8.21	5.37	6.24	10.67	10.15	9.14	6.84	6.44	6.11	8.4	7.93	8.17	5.05	5.09	5.22
ENSMUSG00000004707.8	Ly9	lymphocyte antigen 9	17085	126.57	118.91	109.9	239.4	214.69	207.1	135.11	124.54	122.27	263.86	235.48	258.36	103.58	91.76	103.93	194.59	198.07	221.43
ENSMUSG00000004709.9	Cd244a	CD244 molecule A	18106	3.33	2.79	2.38	2.85	2.1	2.64	3.33	2.93	2.73	2.34	1.57	2.22	3.37	4.37	3.17	2.81	3.24	2.6
ENSMUSG00000004730.8	Adgre1	adhesion G protein-coupled receptor E1	13733	610.82	529.13	434.07	867.68	729.68	702.78	541.13	556.06	543.15	831.75	799.23	835.93	557.27	526.46	467.86	705.61	681.42	723.88
ENSMUSG00000004748.5	Mtfp1	mitochondrial fission process 1	67900	1.22	1.54	1.88	0.27	0.29	0.25	1.35	1.72	1.04	0.18	0.28	0.26	1.75	2.07	2.31	0.27	0.44	0.26
ENSMUSG00000004768.8	Rab23	RAB23, member RAS oncogene family	19335	7.08	7.76	6.13	2.34	2.11	1.29	6.92	7.7	6.39	1.67	1.81	1.85	9.97	6.7	6.33	2.21	1.96	1.53
ENSMUSG00000004771.6	Rab11a	RAB11A, member RAS oncogene family	53869	472.22	476.02	487.56	380.3	423.31	392.68	460.41	455.73	451.06	376.47	384.07	390.08	481.71	447.83	499.1	372.65	344.66	386.42
ENSMUSG00000004788.5	Eif2b2	eukaryotic translation initiation factor 2B, subunit 2 beta	217715	68.34	70.08	76.18	46.83	50	46.78	65.63	75.41	62.63	47.85	46.15	59.03	80.21	78.7	72.99	63.81	47.52	47.39
ENSMUSG00000004789.9	Dlst	dihydrolipoamide S-succinyltransferase (E2 component of 2-oxo-glutarate complex)	78920	111.36	113.24	111.54	87.81	91.08	99.31	114.94	118.76	115.07	98.84	95.64	98.55	111.87	114.33	114.09	92.37	96.44	88.59
ENSMUSG00000004791.6	Pgf	placental growth factor	18654	1.88	1.6	1.17	4.81	5.86	5.22	1.24	1.08	1.85	4.38	4.18	5.37	1.99	1.71	1.62	5.17	5.25	4.17
ENSMUSG00000004798.8	Ulk2	unc-51 like kinase 2	29869	18	16.78	14.26	7.63	6.92	7.87	17.8	18.53	17.68	7.78	8.33	6.26	17.31	17.49	15.1	7.31	8.84	7.57
ENSMUSG00000004814.7	Ccl24	chemokine (C-C motif) ligand 24	56221	0	0.05	0.28	1.12	1.34	1.84	0	0.13	0.22	1.64	2.04	2.17	0	0.1	0.06	0.68	0.49	1.51
ENSMUSG00000004815.6	Dgkq	diacylglycerol kinase, theta	110524	21.74	18.96	12.91	10.35	9.28	11.01	19.49	21.2	19.27	11.25	10.28	8.87	19.01	17.04	14.85	9.42	11.02	7.17
ENSMUSG00000004821.1	Tmed11	transmembrane p24 trafficking protein 11	67366	0	0	0	0	0	0	0	0	0	0	0	0	0	0	0	0	0	0
ENSMUSG00000004837.2	Grap	GRB2-related adaptor protein	71520	20.59	23.68	24.93	20.21	23.34	27.17	25.17	22.99	24.82	27.04	25.49	26.08	20.77	22.17	21.28	23.03	25.24	21.7
ENSMUSG00000004842.12	Pou1f1	POU domain, class 1, transcription factor 1	18736	0	0	0	0	0	0	0	0.07	0	0	0	0	0	0	0	0	0.16	0.14
ENSMUSG00000004843.6	Chmp2b	charged multivesicular body protein 2B	68942	63.08	65.34	66.63	62.71	62.3	66.74	70.15	68.56	69.68	68.9	64.1	71.8	58.93	60.09	70.99	62.73	58.14	67.69
ENSMUSG00000004846.4	Plod3	procollagen-lysine, 2-oxoglutarate 5-dioxygenase 3	26433	88.39	89.29	69.7	188.39	160.75	151.24	90.94	82.41	89.57	145.42	170.96	180.19	104.45	93.85	84.14	200.27	198.72	172.25
ENSMUSG00000004849.8	Ap1s1	adaptor protein complex AP-1, sigma 1	11769	322.02	343.9	346.02	236.93	268.08	230.29	320.11	328.26	339.06	242.61	242.81	258.97	348.66	345.52	362.95	273.34	244.79	238.81
ENSMUSG00000004864.6	Mapk13	mitogen-activated protein kinase 13	26415	0.31	0.37	0.25	0.07	0.29	0.56	0.19	0.5	0.27	0.08	0	0.35	0.48	1.02	0.59	0.26	0.41	0.28
ENSMUSG00000004865.9	Srpk1	serine/arginine-rich protein specific kinase 1	20815	58.68	59.88	48.46	25.47	30.03	26.39	65.55	55.48	61.88	29.95	30.79	25.82	52.02	55.22	46.45	26.6	27.57	27.65
ENSMUSG00000004872.9	Pax3	paired box 3	18505	0	0	0	0	0	0.02	0	0	0	0	0	0	0	0	0	0	0	0
ENSMUSG00000004880.6	Lbr	lamin B receptor	98386	35.66	42.94	50.35	12.78	16.2	23.06	45.6	45.47	44.14	19.08	18.52	14.54	34.56	40.07	52.85	12.56	15.15	18.91
ENSMUSG00000004885.5	Crabp2	cellular retinoic acid binding protein II	12904	0	0.07	0	0	0	0	0	0.1	0	0	0	0.13	0	0	0	0	0.09	0
ENSMUSG00000004891.10	Nes	nestin	18008	58.22	56.83	52.82	26.48	26.86	31.23	59.48	53.94	60.86	25.3	25.66	23.78	58.04	67.41	51.9	25.65	35.18	24.51
ENSMUSG00000004892.8	Bcan	brevican	12032	0	0.02	0	0	0	0	0.02	0	0	0	0	0	0.03	0.04	0	0.04	0.03	0
ENSMUSG00000004894.4	Hapln2	hyaluronan and proteoglycan link protein 2	73940	0	0	0.04	0	0	0	0	0	0	0	0	0	0	0.13	0	0	0	0
ENSMUSG00000004895.8	Prcc	papillary renal cell carcinoma (translocation-associated)	94315	32.29	30.04	32.15	18.63	18.79	18.75	30.24	30.23	29.61	20.55	17.37	18.81	31.94	32.2	32.29	19.8	19.49	19.71
ENSMUSG00000004896.10	Rrnad1	ribosomal RNA adenine dimethylase domain containing 1	229503	13.64	15.31	13.89	6.94	6.78	6.63	13.52	15.57	15.45	7.78	7.47	8.41	14.76	15.26	13.36	7.53	7.31	7.98
ENSMUSG00000004897.10	Hdgf	heparin binding growth factor	15191	289.16	322.2	310.39	163.36	187.8	196.87	371.83	308.6	317.39	209.18	195.29	198.81	295.47	317.84	299.13	186.65	205.49	180.34
ENSMUSG00000004902.6	Slc25a18	solute carrier family 25 (mitochondrial carrier), member 18	71803	0.37	0.42	0.37	0.72	0.66	1	0.16	0.44	0.27	0.62	0.29	0.71	0.19	0.33	0.56	0.53	0.38	0.54
ENSMUSG00000004929.6	Thop1	thimet oligopeptidase 1	50492	31.29	30.82	27.41	13.69	13.07	14.5	32.34	30.72	33.48	12.56	11.37	12.23	28.58	27.86	25.86	14.48	13.78	12.12
ENSMUSG00000004931.10	Apba3	amyloid beta (A4) precursor protein-binding, family A, member 3	57267	17.67	18.21	20.47	8.68	9.45	11.94	17.4	17.03	18.25	12.11	9.09	11.83	18.45	16.32	18.58	9.75	10.16	9.66
ENSMUSG00000004933.11	Matk	megakaryocyte-associated tyrosine kinase	17179	5.94	5.77	4.62	1.81	3.44	1.85	3.86	3.94	4.84	1.58	1.79	3.18	10.67	10.6	9.25	5.73	5.64	3.06
ENSMUSG00000004934.7	Pias4	protein inhibitor of activated STAT 4	59004	31.57	33.82	29.39	19.35	24.1	19.9	28.23	30.61	30.72	19.61	22.04	20.32	31.91	29.64	31.61	17.36	17.14	20.82
ENSMUSG00000004936.8	Map2k1	mitogen-activated protein kinase kinase 1	26395	131	118.19	107.4	215.88	195.24	191.2	118.95	108.58	122.5	190.65	188.55	202.03	127.75	117.49	120.88	202.4	191.94	190.76
ENSMUSG00000004937.5	Sgta	small glutamine-rich tetratricopeptide repeat (TPR)-containing, alpha	52551	68.29	64.17	68.79	46.35	45.22	46.23	62.53	65.34	66.9	47.89	44.42	51.65	70.54	70.34	68.07	47.06	45.35	45.38
ENSMUSG00000004939.6	Nmrk2	nicotinamide riboside kinase 2	69564	0	0	0	0	0	0	0	0	0.05	0	0	0	0	0	0	0	0	0
ENSMUSG00000004945.9	Tmem242	transmembrane protein 242	70544	92.96	93.35	98.03	54.76	61.34	60.38	104.7	97.18	96.05	61.18	62.16	67.07	96.33	92.23	103.42	61.35	62.2	54.74
ENSMUSG00000004947.9	Dtx2	deltex 2, E3 ubiquitin ligase	74198	10.05	11.06	10.73	28.46	23.75	30.08	10.06	10.92	11.03	31.57	32.45	33.28	11.7	10.79	10.82	27.46	26.64	26.43
ENSMUSG00000004948.6	Zp3	zona pellucida glycoprotein 3	22788	0	0	0	0	0	0.05	0	0.07	0	0.06	0	0	0	0	0	0	0	0
ENSMUSG00000004951.10	Hspb1	heat shock protein 1	15507	0.07	0.15	0.33	0.78	0.19	1.56	0.42	0.3	0.21	0.68	0.45	0.69	1.11	1.05	0.09	0.78	1.77	0.64
ENSMUSG00000004952.7	Rasa4	RAS p21 protein activator 4	54153	84.33	79.18	69.76	285.73	261.81	265.07	79.93	78.63	82.38	235.48	266.67	269.6	92.08	86.72	83.7	291.51	278.84	258.18
ENSMUSG00000004961.6	Syt5	synaptotagmin V	53420	0.07	0	0	0	0.09	0.04	0.04	0	0.05	0.05	0	0	0	0.11	0	0	0.1	0
ENSMUSG00000004980.10	Hnrnpa2b1	heterogeneous nuclear ribonucleoprotein A2/B1	53379	866.3	926.36	866.74	601.18	624.86	661.47	912.99	853.73	881.4	630.08	617.31	593.05	817.34	856.63	899.77	595.53	606.51	627.78
ENSMUSG00000004988.7	Fxyd4	FXYD domain-containing ion transport regulator 4	108017	0	0	0	0	0	0	0	0	0	0	0	0	0	0	0	0	0	0
ENSMUSG00000004994.6	Yju2b	YJU2 splicing factor homolog B	67736	15.19	17.48	15.82	12.28	10.83	12.08	18.92	14.77	15.52	14.96	13.63	15.5	14.76	16.49	19.2	9.78	13.38	14.88
ENSMUSG00000004996.3	Mri1	methylthioribose-1-phosphate isomerase 1	67873	30.41	32.04	31.74	7.45	8.34	9.47	28.3	30.56	33.3	7.37	6.33	9.78	28.31	30.27	28.49	8.58	8.05	6.53
ENSMUSG00000005034.9	Prkacb	protein kinase, cAMP dependent, catalytic, beta	18749	100.84	87.92	74.84	43.46	40.25	40.2	87.52	86.17	87.67	38.25	39.29	33.94	89.05	84.7	79.68	38.68	43.65	34.61
ENSMUSG00000005043.7	Sgsh	N-sulfoglucosamine sulfohydrolase (sulfamidase)	27029	17.18	14.78	13.56	3.3	2.45	3.55	16.04	17.28	16.28	3.34	3.13	3.24	19.56	16.97	12.46	3.97	3.86	2.19
ENSMUSG00000005045.10	Chd5	chromodomain helicase DNA binding protein 5	269610	0.09	0.12	0.12	0.06	0.03	0.07	0.1	0.16	0.16	0.09	0.06	0.06	0.15	0.15	0.08	0.04	0.06	0.03
ENSMUSG00000005054.6	Cstb	cystatin B	13014	1406.72	1379.97	1458.63	1213.38	1202.35	1118.19	1390.91	1373.34	1374.23	1215.76	1132.63	1221.44	1329.19	1257.11	1385.99	1195.77	1048.4	1116.96
ENSMUSG00000005057.9	Sh2b2	SH2B adaptor protein 2	23921	13.1	11.97	8.13	3.82	3.74	3.74	11.76	12.31	13.34	5.26	4.26	5.53	13.08	12.25	11.27	3.34	3.89	3.42
ENSMUSG00000005069.6	Pex5	peroxisomal biogenesis factor 5	19305	31.14	32.56	27.24	19.82	18.43	19.11	29.86	34.23	30.58	20.76	20.5	19.68	32.63	31.44	32.77	22.3	21.89	16.69
ENSMUSG00000005078.10	Jkamp	JNK1/MAPK8-associated membrane protein	104771	35.05	32.29	31.21	20.93	21.78	19.15	33.23	35.3	30.21	18.88	19.01	22.4	30.77	31.52	39.68	19.97	22.42	18.97
ENSMUSG00000005087.11	Cd44	CD44 antigen	12505	238.88	235.08	219.95	334.59	295.22	331.39	261.91	238.6	244.29	346.07	323.52	287.29	242.9	223.27	257.44	294.94	339.97	320.75
ENSMUSG00000005089.9	Slc1a2	solute carrier family 1 (glial high affinity glutamate transporter), member 2	20511	0.25	0.03	0.01	0.32	0.47	0.14	0.15	0.01	0.17	1.05	0.56	0.56	0.36	0.13	0	0.32	0.58	0.53
ENSMUSG00000005102.7	Eif2ak4	eukaryotic translation initiation factor 2 alpha kinase 4	27103	14.28	12.63	9.27	3.47	2.66	3.28	13.8	12.19	12.79	3.98	3.47	3.27	11.63	10.16	9.89	3.11	4.03	3.32
ENSMUSG00000005103.9	Wdr1	WD repeat domain 1	22388	409.42	400.11	368.76	345.52	332.67	344.05	444.22	429.9	425.38	368.65	352.64	344.59	380.6	389.49	357.89	318	344.76	309.46
ENSMUSG00000005107.7	Slc2a9	solute carrier family 2 (facilitated glucose transporter), member 9	117591	12.12	10.61	10.62	6.15	6.71	6.56	14.26	14.31	13.02	6.43	6.37	6.74	11.91	11.78	10.98	7.2	6.85	6.85
ENSMUSG00000005124.3	Ccn4	cellular communication network factor 4	22402	0.3	0.14	0.17	0.34	0.15	0.3	0.22	0.13	0.4	0.14	0.07	0.11	1.64	1.6	0.1	0.7	0.78	0.09
ENSMUSG00000005125.6	Ndrg1	N-myc downstream regulated gene 1	17988	13.08	16.16	17.79	31.57	36.52	40.37	17.38	18.46	20.97	41.55	31.3	32.18	12.2	14.2	15.21	39.06	35.01	43.36
ENSMUSG00000005131.3	4930550C14Rik	RIKEN cDNA 4930550C14 gene	75311	0.05	0.31	0.35	0.19	0.13	0.18	0.78	0.21	0.23	0.14	0	0	0.5	0.42	0.56	0.24	0.05	0
ENSMUSG00000005142.9	Man2b1	mannosidase 2, alpha B1	17159	193.75	185.41	171.2	137.06	128.42	139.66	177.77	186.53	199.82	133.76	136.74	136.39	194.44	179.01	166.16	141.18	150.96	127.46
ENSMUSG00000005148.7	Klf5	Kruppel-like factor 5	12224	0.11	0.04	0.16	0.13	0.24	0.21	0.17	0.15	0.32	0	0	0	0.15	0.19	0.09	0.08	0	0.27
ENSMUSG00000005150.10	Wdr83	WD repeat domain containing 83	67836	28.6	26.24	26.29	15.21	14.36	17.29	28.88	26.17	23.43	18.41	19.32	14.36	25.48	33.33	26.42	19.16	17.57	17.91
ENSMUSG00000005161.9	Prdx2	peroxiredoxin 2	21672	276.41	293.73	338.31	295.65	318.18	323.84	276.21	263.92	269.9	270.35	247.79	278.09	271.01	300.43	356.28	295.66	277.72	301.59
ENSMUSG00000005198.9	Polr2a	polymerase (RNA) II (DNA directed) polypeptide A	20020	91.06	82.99	60.3	37.2	30.7	35.37	98.81	94.31	96.49	40.19	37.21	36.05	89.5	75.46	59.25	34.47	41.59	30.85
ENSMUSG00000005202.2	Shbg	sex hormone binding globulin	20415	0.09	0.13	0	0.97	0.81	0.56	0	0.06	0.19	0.65	0.18	0.76	0.06	0.24	0.14	1	0.56	0.84
ENSMUSG00000005204.6	Senp3	SUMO/sentrin specific peptidase 3	80886	128.23	124.2	110.89	65.54	58.67	57.63	123.47	127.01	126.98	63.02	58.39	62.64	121.93	111.6	104.59	63.61	57.07	57.01
ENSMUSG00000005220.4	Corin	corin, serine peptidase	53419	0	0	0	0	0	0	0	0	0	0	0	0	0.03	0.01	0	0	0.02	0
ENSMUSG00000005225.9	Plekha8	pleckstrin homology domain containing, family A (phosphoinositide binding specific) member 8	231999	9.93	10.87	8.19	5.05	5.67	7.18	9.92	10.68	9.4	8.44	5.98	6.72	7.15	8.94	8.96	5.77	6.39	4.87
ENSMUSG00000005232.5	G6pc2	glucose-6-phosphatase, catalytic, 2	14378	0	0	0	0	0	0	0	0	0	0	0	0	0	0	0	0	0	0
ENSMUSG00000005233.10	Spc25	SPC25, NDC80 kinetochore complex component, homolog (S. cerevisiae)	66442	90.43	113.26	122.06	30.26	43.15	46.71	126	121.44	105.97	44.8	40.08	35.3	84.81	107.82	132.88	30.73	41.79	43.36
ENSMUSG00000005237.7	Dnah2	dynein, axonemal, heavy chain 2	327954	0.01	0.02	0.01	0.02	0.02	0.02	0.01	0	0.01	0.02	0	0.01	0.01	0.21	0	0	0.01	0.02
ENSMUSG00000005251.8	Ripk4	receptor-interacting serine-threonine kinase 4	72388	0	0	0	0	0	0	0	0	0	0	0	0	0	0	0	0	0	0
ENSMUSG00000005262.6	Ufd1	ubiquitin recognition factor in ER-associated degradation 1	22230	59.66	66.64	60.89	47.03	53.44	49.95	59.66	63.96	63.53	51.03	54.39	47.59	69.72	65.8	96.54	52.13	51.81	73.93
ENSMUSG00000005267.7	Zfp287	zinc finger protein 287	170740	3.91	3.1	3.05	2.49	2.04	2.37	4.95	3.38	4.51	2.51	2.27	2.01	3.62	3.97	3.46	2.76	3.92	2.96
ENSMUSG00000005268.14	Prlr	prolactin receptor	19116	0.01	0	0	0	0	0	0	0	0	0	0	0	0	0	0	0	0	0
ENSMUSG00000005299.5	Letm1	leucine zipper-EF-hand containing transmembrane protein 1	56384	32.29	30.55	28.89	14.6	13.37	15.13	28.31	30.5	35.45	15.06	14.06	15.81	35.39	36.08	30.34	16.64	18.37	13.86
ENSMUSG00000005312.8	Ubqln1	ubiquilin 1	56085	100.28	94.28	85.78	75.66	72.65	70.36	85.11	91.38	89.78	69.4	65.58	69.01	86.62	89.58	89.97	66.14	69.21	68.08
ENSMUSG00000005320.9	Fgfr4	fibroblast growth factor receptor 4	14186	0	0	0	0	0	0	0	0	0	0.02	0	0	0	0	0	0	0	0
ENSMUSG00000005338.7	Cadm3	cell adhesion molecule 3	94332	0	0	0	0	0	0.08	0.09	0	0.04	0	0.03	0	0	0.08	0	0.06	0.07	0.07
ENSMUSG00000005339.5	Fcer1a	Fc receptor, IgE, high affinity I, alpha polypeptide	14125	0	0	0	0	0	0	0	0	0	0	0	0	0	0	0	0	0	0
ENSMUSG00000005354.9	Txn2	thioredoxin 2	56551	136.81	134.2	139.07	75.14	86.19	84.73	125.96	140.79	133.32	78.73	67.23	80.43	132.72	138.79	136.23	80.98	85.92	72.96
ENSMUSG00000005355.8	Casp14	caspase 14	12365	0	0	0	0.03	0	0	0	0	0	0	0	0	0	0	0	0	0	0
ENSMUSG00000005357.8	Slc1a6	solute carrier family 1 (high affinity aspartate/glutamate transporter), member 6	20513	0.06	0.06	0.07	0.14	0	0	0	0	0.04	0	0.06	0	0.04	0.12	0	0.02	0.08	0
ENSMUSG00000005360.8	Slc1a3	solute carrier family 1 (glial high affinity glutamate transporter), member 3	20512	0	0	0	0.02	0.2	0	0.02	0	0	0	0.03	0	0.02	0.01	0	0.23	0.14	0
ENSMUSG00000005362.8	Crbn	cereblon	58799	39.55	37.21	34.6	57.89	43.8	50.6	44.95	48.88	39.82	58.6	67.55	62.47	40.32	34.56	30.8	55.79	59.53	54.77
ENSMUSG00000005364.9	Il5ra	interleukin 5 receptor, alpha	16192	0	0	0	0	0	0.04	0	0	0	0	0	0	0	0	0	0.06	0.03	0
ENSMUSG00000005370.3	Msh6	mutS homolog 6	17688	33.58	30.13	25.04	1.39	1.16	1.34	28.6	27.63	31.11	1.34	1.29	1.09	30.53	31.73	27.77	1.63	1.58	1.04
ENSMUSG00000005371.8	Fbxo11	F-box protein 11	225055	28.63	30.67	26	23.46	19.69	22.41	34.27	30.91	31.35	21.35	20.25	20.41	27.8	29.24	26.86	21.99	20.77	21.42
ENSMUSG00000005373.7	Mlxipl	MLX interacting protein-like	58805	0.03	0.12	0.14	0	0.04	0.04	0.02	0	0.1	0.03	0	0	0.24	0.07	0.1	0	0.02	0.12
ENSMUSG00000005374.7	Tbl2	transducin (beta)-like 2	27368	23.5	22.33	19.51	2.85	3	3.38	21.55	22.91	26.26	3.69	3.63	2.79	21.93	22.69	21.92	2.47	3.17	2.76
ENSMUSG00000005378.11	Bud23	BUD23, rRNA methyltransferase and ribosome maturation factor	66138	66.24	67.45	68.45	43.18	41.05	44.16	59.69	59.5	61.87	36.21	35.98	44.9	73.01	73.55	71.84	35.4	36.11	30.89
ENSMUSG00000005397.7	Nid1	nidogen 1	18073	0.45	0.34	0.44	0.39	0.25	0.59	0.45	0.11	0.26	0.32	0.08	0.47	3.08	2.91	0.24	2.07	3.01	0.28
ENSMUSG00000005410.5	Mcm5	minichromosome maintenance complex component 5	17218	161.54	162.89	131.88	58.4	62.25	63.67	138.72	139.46	151.41	61.89	62.91	57.14	151.78	165.52	138.62	64.22	73.75	56.43
ENSMUSG00000005413.7	Hmox1	heme oxygenase 1	15368	1940.25	1759.6	1500.22	940.51	839.61	680.16	1471.58	1292.94	1398.54	894.83	670.68	887.23	1611.38	1608.13	1540.55	770.8	619.95	689.57
ENSMUSG00000005417.11	Mprip	myosin phosphatase Rho interacting protein	26936	70.36	63.71	59.26	39.37	38.6	39.63	63.76	69.1	66.4	38.83	44.6	32.68	65.85	69.36	60.23	43.01	44.12	38.09
ENSMUSG00000005442.7	Cic	capicua transcriptional repressor	71722	183.71	171.16	166.94	83.03	74.68	77.79	189.55	184.01	186.02	68.01	69.96	74.07	206.16	191.94	181.08	84.58	82.18	74.56
ENSMUSG00000005447.6	Pafah1b3	platelet-activating factor acetylhydrolase, isoform 1b, subunit 3	18476	37.5	38.23	41.32	27.59	24.54	21.79	32.39	36.7	37.08	25.31	18.5	22.43	43.18	43.25	36.02	27.3	31.22	20.54
ENSMUSG00000005465.8	Il27ra	interleukin 27 receptor, alpha	50931	1.03	1.05	0.86	0.67	0.84	0.47	1.68	1.79	1.28	1.07	0.9	0.92	1.25	1.35	1.33	0.93	0.62	1.01
ENSMUSG00000005469.9	Prkaca	protein kinase, cAMP dependent, catalytic, alpha	18747	50.63	47.78	45.3	25.15	23.69	24.49	50.67	46.54	48.81	23.13	23.53	24.01	50.74	51.32	47.9	24.85	27.93	20.72
ENSMUSG00000005470.8	Asf1b	anti-silencing function 1B histone chaperone	66929	87.67	94.41	95.46	19.88	26.97	32.39	92.56	105.36	99.71	29.8	28.2	26.07	79.92	89.01	93.64	21.24	30.31	23.24
ENSMUSG00000005474.5	Myl10	myosin, light chain 10, regulatory	59310	0	0	0	0	0	0	0	0	0	0	0	0	0	0	0	0	0	0
ENSMUSG00000005481.11	Ddx39a	DEAD box helicase 39a	68278	106.67	116.46	122.83	72.96	84.71	92.62	118.32	121.03	118.44	92.2	86.55	86.61	107.87	117.01	119.75	80.84	86.86	82.82
ENSMUSG00000005483.9	Dnajb1	DnaJ heat shock protein family (Hsp40) member B1	81489	34.9	34.67	33.7	21.31	17.68	17.59	32.86	40.67	36.52	18.77	19.24	22.36	35.54	35.68	36.16	19.02	16.9	18.81
ENSMUSG00000005493.9	Msh4	mutS homolog 4	55993	0	0	0	0	0	0.02	0	0	0	0	0	0	0.03	0	0.02	0	0	0
ENSMUSG00000005501.8	Usp40	ubiquitin specific peptidase 40	227334	8.27	8.37	7.49	11.11	9.59	9.48	9	9.62	8.21	9.76	9.35	9.3	8.28	8.66	7.87	9.19	10.39	9.01
ENSMUSG00000005503.8	Evx1	even-skipped homeobox 1	14028	0	0	0	0	0	0	0	0	0	0	0	0	0	0	0	0	0	0
ENSMUSG00000005505.6	Kbtbd4	kelch repeat and BTB (POZ) domain containing 4	67136	23.8	23.22	19.99	14.74	15.15	13.13	22.92	22.8	24.15	13.84	18.06	14.25	28.88	27.98	22.89	15.23	15.63	14.02
ENSMUSG00000005506.10	Celf1	CUGBP, Elav-like family member 1	13046	45.23	38.99	34.97	34.49	34.44	31.56	43.3	38.62	45.75	34.19	34.44	37.59	41.85	33.78	36.33	28.78	29.29	33.17
ENSMUSG00000005510.3	Ndufs3	NADH:ubiquinone oxidoreductase core subunit S3	68349	108.44	108.85	104.2	84.81	99.42	91.1	103.72	103.53	99.34	76.57	82.53	86.5	109.86	113.2	120.46	92.05	84.87	83.25
ENSMUSG00000005514.8	Por	cytochrome p450 oxidoreductase	18984	435.31	381.33	319.51	167.82	149.68	130.91	329.03	338.76	358.88	130.1	142.57	145.77	387.99	345.12	334.78	144.85	127.56	118.82
ENSMUSG00000005533.9	Igf1r	insulin-like growth factor I receptor	16001	2.84	2.46	1.71	3.04	2.94	2.44	2.06	2.33	2.55	2.96	3.53	2.55	2.89	3.16	1.88	3.64	4.03	2.68
ENSMUSG00000005534.9	Insr	insulin receptor	16337	5.92	4.67	3.84	2.01	2.3	2.41	5.98	5.8	6.03	2.64	1.64	2.38	5.26	5.1	4.18	1.71	2.26	1.74
ENSMUSG00000005540.9	Fcer2a	Fc receptor, IgE, low affinity II, alpha polypeptide	14128	0	0	0	0	0	0	0	0	0	0	0	0	0.04	0	0	0	0	0
ENSMUSG00000005547.8	Cyp2a5	cytochrome P450, family 2, subfamily a, polypeptide 5	13087	0	0	0	0	0	0	0	0	0	0	0	0	0	0	0	0	0	0
ENSMUSG00000005553.7	Atp4a	ATPase, H+/K+ exchanging, gastric, alpha polypeptide	11944	0.04	0.12	0.14	0	0	0	0	0	0	0	0.04	0	0.02	0.27	0.11	0	0	0
ENSMUSG00000005566.7	Trim28	tripartite motif-containing 28	21849	244.29	226.58	216.49	104.09	113.76	118.06	196	208.88	203.79	114.1	102.49	103.94	230.73	237.67	238.82	119.26	125.08	103.16
ENSMUSG00000005575.9	Ube2m	ubiquitin-conjugating enzyme E2M	22192	250.95	256.97	258.67	272.62	264.69	258.78	218.85	237.92	245.45	275.4	282.33	291.19	247.53	250.76	266.87	276.54	268.08	310.05
ENSMUSG00000005580.5	Adcy9	adenylate cyclase 9	11515	7.03	5.01	4.1	1.03	0.65	1	7.82	7.21	6.87	1.11	1.05	0.81	6.5	5.82	3.82	1.04	1.09	0.83
ENSMUSG00000005583.10	Mef2c	myocyte enhancer factor 2C	17260	16.55	17.89	18.93	5.92	5.6	6.29	22.32	21.58	19.76	5.61	5.16	5.01	17.51	17.43	18.57	5.2	6.09	6.26
ENSMUSG00000005609.9	Ctr9	CTR9 homolog, Paf1/RNA polymerase II complex component	22083	28.12	25.97	23.9	15.55	15.34	15.39	27.62	26.72	26.66	20	16.35	17.38	25.73	24.48	24.27	14.53	15.82	18.32
ENSMUSG00000005610.10	Eif4g2	eukaryotic translation initiation factor 4, gamma 2	13690	799.99	808.35	787.03	992.51	1060.2	1099.15	928.28	812.6	800.4	1116.7	1075.25	975.01	718.94	719.73	801.93	798.55	800.09	931.4
ENSMUSG00000005611.9	Irag1	inositol 1,4,5-triphosphate receptor associated 1	17540	0.15	0.1	0.31	0	0	0	0.37	0.39	0.23	0.02	0.05	0	0.19	0.26	0.24	0.1	0	0
ENSMUSG00000005615.8	Pcyt1a	phosphate cytidylyltransferase 1, choline, alpha isoform	13026	37.16	34.97	30.88	43.55	39.46	33.69	43.06	37.71	37.06	37.16	46.2	38.62	49.05	44.28	38.6	38.35	46.37	38.86
ENSMUSG00000005621.11	Zfp592	zinc finger protein 592	233410	18.76	19.99	17.34	13.8	9.82	7.61	19.13	17.92	16.83	11.52	16.22	12.81	18.25	17.09	13.89	10.09	10.13	13.24
ENSMUSG00000005625.9	Psmd4	proteasome (prosome, macropain) 26S subunit, non-ATPase, 4	19185	156.18	165.16	168.15	133.18	145.07	136.58	165.77	154.75	161.68	135.51	141.5	150.72	175.45	172.92	171.07	157.39	148.34	138.08
ENSMUSG00000005628.6	Tmod4	tropomodulin 4	50874	0.6	0.69	0.31	0.1	0.11	0.11	0.63	0.46	0.61	0.12	0	0	0.39	0.55	0.39	0.43	0.28	0.15
ENSMUSG00000005640.5	Insrr	insulin receptor-related receptor	23920	0	0	0	0.3	0.31	0.32	0	0	0	0.16	0.23	0.16	0	0	0	0.2	0.31	0.14
ENSMUSG00000005649.11	Cabp5	calcium binding protein 5	29865	0	0	0	0	0	0	0	0	0	0	0	0	0	0	0	0.03	0	0
ENSMUSG00000005656.8	Snx6	sorting nexin 6	72183	83.71	81.79	80.39	90.98	84.67	85.33	81.51	80.59	78.77	80.87	79.65	79.97	73.77	77.35	76.36	73.69	72.57	81.43
ENSMUSG00000005667.6	Mthfd2	methylenetetrahydrofolate dehydrogenase (NAD+ dependent), methenyltetrahydrofolate cyclohydrolase	17768	84.81	90.91	86.61	68.97	63.18	72.39	86.8	86.3	88.16	78.66	71.06	75.5	91.12	90.72	88.9	71.63	73.15	79.16
ENSMUSG00000005672.6	Kit	KIT proto-oncogene receptor tyrosine kinase	16590	0.39	0.21	0.17	0.08	0.03	0.26	0.19	0.11	0.32	0.31	0.02	0.14	0.39	0.15	0.13	0.33	0.36	0.05
ENSMUSG00000005674.3	Tomm40l	translocase of outer mitochondrial membrane 40-like	641376	52.76	56.16	51.93	17.96	26.9	25.15	50.53	51.78	52.69	23.71	30.6	22.49	49.95	52.85	62.63	27.3	25.22	24.29
ENSMUSG00000005677.8	Nr1i3	nuclear receptor subfamily 1, group I, member 3	12355	0.08	0.04	0.45	0.15	0.13	0.02	0.05	0.06	0	0.05	0	0	0	0.02	0.17	0.08	0	0
ENSMUSG00000005681.6	Apoa2	apolipoprotein A-II	11807	1.93	1.77	1.98	0.95	0.76	1.25	1.35	2.74	0.23	1.06	0.66	0.61	1.78	1.12	1.3	1.65	0.74	0.45
ENSMUSG00000005682.8	Pan2	PAN2 poly(A) specific ribonuclease subunit	103135	5.41	5.07	5.43	4.82	3.14	4.16	5.49	5.67	5.19	3.47	3.59	3.79	5.3	4.64	5.02	4.16	4.41	3.86
ENSMUSG00000005683.7	Cs	citrate synthase	12974	182.75	185.36	172.38	140.94	140.06	154.54	187.71	191.05	191.32	150.85	143.58	146.52	176.63	175.94	179.04	135.68	143.52	146.02
ENSMUSG00000005686.10	Ampd3	adenosine monophosphate deaminase 3	11717	42.31	40.4	33.27	45.79	46.45	42.76	39.41	39.22	40.49	66.35	50.18	59.92	46.56	40.03	32.28	49.67	46.61	37.6
ENSMUSG00000005687.8	Bcas2	BCAS2 pre-mRNA processing factor	68183	61.32	68.7	66.72	25.87	31.95	29.54	63.29	65.82	65.33	29.83	25.68	29.18	63.43	64.85	76.64	29	28.1	27.62
ENSMUSG00000005696.5	Sh2d1a	SH2 domain containing 1A	20400	0	0	0	0	0	0	0	0	0	0	0	0	0	0	0	0	0	0
ENSMUSG00000005698.9	Ctcf	CCCTC-binding factor	13018	64.5	66.02	58.8	25.01	30.62	29.03	71.89	65.85	69.43	29.9	26.39	27.9	68.86	72.06	63.54	25.97	29.93	28.1
ENSMUSG00000005699.9	Pard6a	par-6 family cell polarity regulator alpha	56513	5.16	4.3	4.83	1.74	1.5	2.45	4.23	4.72	5.58	1.54	1.45	2.02	5.22	5.56	6.49	2.34	1.81	1.46
ENSMUSG00000005705.5	Agrp	agouti related neuropeptide	11604	0	0	0.12	0	0	0	0	0	0	0	0	0	0	0	0	0	0	0
ENSMUSG00000005716.10	Pvalb	parvalbumin	19293	0	0	0	0	0	0	0.08	0	0	0.09	0	0.13	0	0	0	0.05	0.06	0
ENSMUSG00000005718.7	Tfap4	transcription factor AP4	83383	8.2	7.71	5.84	0.11	0.04	0.1	6.81	7.67	7.73	0.19	0.18	0.06	7.75	9.43	6.51	0.18	0.16	0.13
ENSMUSG00000005732.8	Ranbp1	RAN binding protein 1	19385	359.97	400.24	384.15	269.37	328	292.92	368.97	360.75	371.11	276.97	307.19	305.62	349.23	395.39	382.13	296.89	305.8	287.77
ENSMUSG00000005763.9	Cd247	CD247 antigen	12503	0.12	0.07	0.14	2.77	4.8	4.73	0.16	0.09	0.18	5.4	3.99	7.28	0	0.04	0.06	3.5	4.16	5.12
ENSMUSG00000005774.6	Rfx5	regulatory factor X, 5 (influences HLA class II expression)	53970	7.53	7.49	4.92	14.68	12.67	13.59	7.4	10.43	8.62	11.37	10.36	13.6	10.11	8.06	7.77	13.81	16.08	15
ENSMUSG00000005779.6	Psmb4	proteasome (prosome, macropain) subunit, beta type 4	19172	384.37	410.12	436.43	365.83	441.1	454.47	406.36	400.9	427.41	410.88	467.96	448.8	413.63	433.68	487.33	440.79	404.05	403.23
ENSMUSG00000005800.2	Mmp8	matrix metallopeptidase 8	17394	13.39	18.98	18.13	8.22	12.1	14.81	17.52	17.78	14.51	10.53	10.35	9.14	15.22	11.07	18.33	9.98	8.33	14.48
ENSMUSG00000005802.6	Slc30a4	solute carrier family 30 (zinc transporter), member 4	22785	17.82	16.88	14.54	28.63	25.91	28.14	17.66	18.09	16.9	24.88	26.19	22.76	18.68	17.88	18.06	26.24	27.04	31.7
ENSMUSG00000005803.8	Sqor	sulfide quinone oxidoreductase	59010	50.56	53.84	51.94	38.44	42.62	45.75	53	55.37	55.16	52.63	49.94	53.23	50.59	51.12	54.32	43.32	43.55	50.51
ENSMUSG00000005804.8	Bloc1s6	biogenesis of lysosomal organelles complex-1, subunit 6, pallidin	18457	60.54	54.35	48.26	77.66	75.6	64.73	50.84	49.7	51.37	57.92	65.24	68.95	58.96	51.17	54.44	60.48	61.72	63.11
ENSMUSG00000005813.8	Metap1	methionyl aminopeptidase 1	75624	56.55	53.81	51.09	28.24	32.51	35.29	49.39	53.36	56.41	33.12	29.58	33.09	53.49	53.55	52.63	29.66	29.76	29.07
ENSMUSG00000005823.8	Gpr108	G protein-coupled receptor 108	78308	41.34	45.86	42.6	51.86	51.81	48.6	41.38	40.45	42.55	44.5	50.35	52.8	45.54	42.46	45.9	60.33	58.42	62.27
ENSMUSG00000005824.6	Tnfsf14	tumor necrosis factor (ligand) superfamily, member 14	50930	14.11	14.87	14.75	2.17	1.74	1.63	16.96	17.58	17.91	1.6	1.38	1.98	17.62	13.47	16.5	2.02	2.47	1.66
ENSMUSG00000005836.8	Gata6	GATA binding protein 6	14465	0.02	0.02	0	0	0	0	0	0	0	0	0	0	0	0.04	0	0.01	0.03	0
ENSMUSG00000005846.11	Rsl1d1	ribosomal L1 domain containing 1	66409	132.16	125.38	126.12	68.62	77.12	68.57	130.8	129	123.59	74.28	64.53	63.58	116.32	126.02	126.39	65.6	71.59	62.02
ENSMUSG00000005864.7	Cnga2	cyclic nucleotide gated channel alpha 2	12789	0	0	0	0	0	0	0	0	0	0	0	0	0	0	0	0	0	0
ENSMUSG00000005871.8	Apc	APC, WNT signaling pathway regulator	11789	15.42	12.31	7.26	6.76	4.09	6.47	12.11	13.22	14.03	8.32	4.25	4.42	11.23	10.81	7.05	4.38	6.34	4.24
ENSMUSG00000005873.5	Reep5	receptor accessory protein 5	13476	133.83	140.08	145.46	92.42	114.01	103.31	139.29	140.65	138.58	95.19	95.37	94.86	132.68	143.3	150.99	102.73	104.89	102.57
ENSMUSG00000005881.7	Ergic3	ERGIC and golgi 3	66366	140.31	124.54	115.73	88.72	88.29	84.75	124.81	125.7	133.84	100.87	92.1	98.23	136.32	140.35	130.02	105.77	110.29	88.96
ENSMUSG00000005882.12	Uqcc1	ubiquinol-cytochrome c reductase complex assembly factor 1	56046	52.01	49.55	53.96	26.76	38.22	28.18	65.41	54.32	55.89	37.7	32.05	30.14	57.63	49.27	55.37	26.34	28.44	26.78
ENSMUSG00000005883.9	Spo11	SPO11 initiator of meiotic double stranded breaks	26972	0	0	0	0	0	0	0	0	0	0	0	0	0	0	0	0	0	0
ENSMUSG00000005886.8	Ncoa2	nuclear receptor coactivator 2	17978	20.51	13.77	9.95	8.31	6.43	6.14	18.6	15.5	18.59	7.21	6.37	6.83	16.19	13.39	12.02	7.71	8.97	4.86
ENSMUSG00000005891.6	Prl4a1	prolactin family 4, subfamily a, member 1	19110	0	0	0	0	0	0	0	0	0	0	0	0	0	0	0	0	0	0
ENSMUSG00000005892.4	Trh	thyrotropin releasing hormone	22044	0	0	0	0	0	0	0	0	0	0	0	0	0	0	0	0	0	0
ENSMUSG00000005893.8	Nr2c2	nuclear receptor subfamily 2, group C, member 2	22026	10.39	9.1	7.7	2.33	2.4	3.38	10.45	10.41	10.04	2.89	2.79	2.25	8.69	7.17	7.92	2.7	2.41	2.59
ENSMUSG00000005897.8	Nr2c1	nuclear receptor subfamily 2, group C, member 1	22025	10.22	10.21	8.15	7.39	5.92	6.67	9.16	9.42	9.78	6.99	7.93	6.12	9.95	10.53	8.45	7.03	7.23	6.1
ENSMUSG00000005899.6	Smpd4	sphingomyelin phosphodiesterase 4	77626	36.4	37.46	30.71	18.68	15.31	18.78	35.59	35.4	42.36	18.24	20.2	18.22	34.49	37.85	27.71	15.95	20.77	17.63
ENSMUSG00000005907.8	Pex1	peroxisomal biogenesis factor 1	71382	6.94	5.75	5.31	5.11	4.49	4.76	6.58	6.5	6.53	4.2	4.01	3.94	6.1	5.3	5.73	4.24	4.09	4.55
ENSMUSG00000005917.9	Otx1	orthodenticle homeobox 1	18423	0	0	0	0	0	0	0	0	0	0	0	0	0	0	0	0	0	0
ENSMUSG00000005936.12	Kctd20	potassium channel tetramerisation domain containing 20	66989	48.2	46.84	45.61	32.12	34.64	36.47	47.05	54.66	50.36	35.2	32.49	33.78	45.29	42.78	49.18	27.84	31.43	31.12
ENSMUSG00000005947.5	Itgae	integrin alpha E, epithelial-associated	16407	0	0.08	0	0.19	0.08	0.13	0.04	0.13	0	0.04	0.1	0.09	0.02	0.03	0.04	0.06	0.1	0.07
ENSMUSG00000005949.3	Ctns	cystinosis, nephropathic	83429	18.51	15.71	15.45	6.08	4.37	4.47	17.23	17.71	18.27	5.98	5.02	6.67	19.54	17.26	16.63	4.44	5.32	5.41
ENSMUSG00000005950.8	P2rx5	purinergic receptor P2X, ligand-gated ion channel, 5	94045	0.21	0.23	0.23	0.08	0.2	0.27	0.24	0.21	0.22	0.17	0.12	0.1	0.25	0.34	0.22	0.16	0.05	0.27
ENSMUSG00000005951.7	Shpk	sedoheptulokinase	74637	2.05	2	2.1	0.65	0.57	0.62	2.7	2.2	2.89	1.04	0.67	0.62	3.22	2.45	2.26	0.42	0.55	0.77
ENSMUSG00000005952.9	Trpv1	transient receptor potential cation channel, subfamily V, member 1	193034	0	0	0	0	0	0	0	0	0	0	0	0	0	0	0	0	0	0
ENSMUSG00000005958.8	Ephb3	Eph receptor B3	13845	0.13	0.15	0.21	0.03	0.02	0.02	0.19	0.55	0.12	0.06	0	0	0.25	0.65	0.42	0.01	0.04	0.04
ENSMUSG00000005968.8	Tuft1	tuftelin 1	22156	8.73	8.56	8.19	3.12	2.51	2.63	9.26	8.26	9.46	3.35	1.84	1.73	8.27	8.42	9.74	2.2	2.92	1.82
ENSMUSG00000005973.6	Rcn1	reticulocalbin 1	19672	10.2	11.68	11.31	38.45	36.54	33.92	10.84	11.05	10.58	35.27	35.9	34.04	12.8	12.35	10.29	37.2	34.71	36.85
ENSMUSG00000005980.9	Dnase1	deoxyribonuclease I	13419	0	0	0.42	0	0	0	0	0.06	0.07	0	0	0	0	0	0	0	0	0
ENSMUSG00000005981.11	Trap1	TNF receptor-associated protein 1	68015	81.45	79.43	67.98	64.53	63.07	62.67	74.39	79.56	81.48	63.57	61.94	61.77	77.68	78.39	75.63	67.56	73.77	66.92
ENSMUSG00000005982.7	Naa60	N(alpha)-acetyltransferase 60, NatF catalytic subunit	74763	64.73	63.16	60.61	27.67	24.53	29.07	66.82	68.44	67.24	30.54	34.65	28.92	63.32	60.42	61.45	25.18	27.44	23.18
ENSMUSG00000005983.9	1700037C18Rik	RIKEN cDNA 1700037C18 gene	73261	4.35	4.37	5.42	2.51	1.97	3.14	5.25	6.15	3.23	3.61	4.43	3.04	3.4	5.32	7.3	3.43	3.51	3.36
ENSMUSG00000005986.9	Ankrd13d	ankyrin repeat domain 13 family, member D	68423	6.13	5.66	5.52	2.76	5.23	2.64	6.34	7.84	9.98	4.26	2.86	3.35	8.74	8.37	6.82	3.05	3.09	3.46
ENSMUSG00000005994.8	Tyrp1	tyrosinase-related protein 1	22178	0	0	0	0	0	0	0	0	0	0	0	0	0	0	0	0	0	0
ENSMUSG00000006005.11	Tpr	translocated promoter region, nuclear basket protein	108989	161.77	151.72	152.95	148.36	141.09	144.85	186.96	184.5	181.76	169.81	176.03	143.79	152.2	154.9	134.33	155.62	177.75	145.04
ENSMUSG00000006007.8	Pdc	phosducin	20028	0	0	0	0	0	0	0	0	0	0	0	0	0	0	0	0	0	0
ENSMUSG00000006010.8	Odr4	odr4 GPCR localization factor homolog	226499	47.78	38.86	40.37	31.44	26.52	29.32	47.45	43.88	45.44	31.54	24.58	24.45	41.31	39.97	41.43	25.86	23.96	29.95
ENSMUSG00000006014.10	Prg4	proteoglycan 4 (megakaryocyte stimulating factor, articular superficial zone protein)	96875	0.05	0.1	0.04	0.25	0.09	0.06	0.19	0.06	0.03	0.04	0.18	0.08	0.16	0.05	0.04	0.04	0.24	0.09
ENSMUSG00000006019.9	Dhx34	DEAH (Asp-Glu-Ala-His) box polypeptide 34	71723	16.13	16.12	18.7	7.84	10.09	10.5	15.72	17.26	18	9.99	8.84	9.36	17.08	15.93	16.13	9.42	10.83	9.05
ENSMUSG00000006021.5	Kptn	kaptin	70394	11.05	12.3	12.17	9.37	8.11	6.68	13.71	11.88	14.22	6.98	8.73	8.02	13.87	10.23	13.2	7.89	7.68	7.25
ENSMUSG00000006024.6	Napa	N-ethylmaleimide sensitive fusion protein attachment protein alpha	108124	173.34	163.61	187.4	99.04	121.54	105.18	158.7	164.98	175.29	108.45	101.84	106.99	181.86	174.59	180.38	121.04	114.29	128.45
ENSMUSG00000006050.5	Sra1	steroid receptor RNA activator 1	24068	94.24	93.42	100.1	75.15	78.49	82.13	100.24	91.49	92.74	79.1	77.22	81.12	95.31	93.44	92.82	78.09	73.88	75.31
ENSMUSG00000006056.7	Calcoco2	calcium binding and coiled-coil domain 2	76815	0	0	0	0	0	0	0	0	0	0	0	0	0	0	0	0	0	0
ENSMUSG00000006057.9	Atp5g1	ATP synthase, H+ transporting, mitochondrial F0 complex, subunit C1 (subunit 9)	11951	254.78	250.34	260.83	183.31	173.57	182.9	238.48	254.33	252.35	195.25	167.36	181.15	244.06	272.87	264.22	202.41	188.72	162.79
ENSMUSG00000006058.4	Snf8	SNF8, ESCRT-II complex subunit, homolog (S. cerevisiae)	27681	108.39	121.16	107.79	96.24	108	94.58	113.84	110.75	109.47	113.24	99.61	112.79	123.57	109.58	129.33	113.05	108.83	110.3
ENSMUSG00000006095.6	Tbcb	tubulin folding cofactor B	66411	169.45	176.42	167.42	130.02	137.83	122.27	179.15	169.76	167.59	125	143.27	141.57	193.17	184.98	202.43	151.26	143.04	139.99
ENSMUSG00000006127.3	Inpp5k	inositol polyphosphate 5-phosphatase K	19062	25.01	24.16	21.77	35.01	27.34	32.39	28.37	28.37	26.16	30.72	33.3	30.43	26.02	22.78	24.58	29.94	32.11	36.28
ENSMUSG00000006134.3	Crkl	v-crk avian sarcoma virus CT10 oncogene homolog-like	12929	27.4	25.89	20.85	31.22	26.57	28.84	27.42	27.25	26.22	29.32	30.76	26.7	26.89	24.38	22.14	26.65	27.71	27.41
ENSMUSG00000006143.6	Upk3bl	uroplakin 3B-like	69665	0	0	0	0	0	0	0	0	0	0	0	0	0	0	0	0	0	0
ENSMUSG00000006154.7	Eps8l1	EPS8-like 1	67425	2.48	1.97	0.66	4.12	1.99	2.58	2.75	2.78	0.82	4.14	2.8	0.43	1.66	0.58	2.08	1.23	1.37	4.72
ENSMUSG00000006169.13	Clint1	clathrin interactor 1	216705	65.75	64.76	65.45	93.29	87.5	102.41	68.73	69.53	71.63	95.72	102.87	98.39	66.94	63.38	62.97	92.65	93.45	101.67
ENSMUSG00000006179.2	Prss16	protease, serine 16 (thymus)	54373	3.78	3.38	5.87	0.74	0.7	1.39	4.8	3.88	4.8	0.73	1.56	1.85	4.35	4.09	5	1.34	1.16	0.57
ENSMUSG00000006191.11	Cdkal1	CDK5 regulatory subunit associated protein 1-like 1	68916	13.67	13.13	12.03	7.07	6.78	5.94	11.19	11.66	12.72	6.81	5.73	6.01	13.1	13.49	9.6	6.37	7.79	8.1
ENSMUSG00000006200.3	Rhox6	reproductive homeobox 6	19202	0	0	0	0	0	0	0	0	0	0	0	0	0	0	0	0	0	0
ENSMUSG00000006204.5	Cdcp3	CUB domain containing protein 3	71395	0	0	0	0	0	0	0	0	0	0	0	0	0	0	0	0	0	0
ENSMUSG00000006205.7	Htra1	HtrA serine peptidase 1	56213	2.49	2.22	2.75	7.41	7.34	5.61	1.52	1.34	2.82	6.44	6.11	5.68	6.3	5.97	1.06	9.62	14.36	7.88
ENSMUSG00000006215.6	Zbtb17	zinc finger and BTB domain containing 17	22642	22.91	24.49	20.14	12.72	15.42	13.03	21.25	22.52	25.33	14.18	11.56	15.01	26.31	25.07	21.22	13.18	13.72	13.93
ENSMUSG00000006216.4	Clcnkb	chloride channel, voltage-sensitive Kb	56365	0.33	0.18	0.38	0.22	0.13	0.08	0.4	0.24	0.25	0.07	0.05	0	0.07	0.17	0.19	0.13	0.32	0.3
ENSMUSG00000006218.4	Fam131c	family with sequence similarity 131, member C	277743	0	0.04	0.05	0	0	0.05	0.05	0	0.06	0.06	0.09	0	0.06	0	0	0.13	0.08	0
ENSMUSG00000006219.6	Fblim1	filamin binding LIM protein 1	74202	68.66	69.47	52.06	10.19	7.34	10.58	77.06	68.77	68.01	12.04	6.76	12.74	64.84	57.99	44.67	10.2	10.33	6.24
ENSMUSG00000006221.7	Hspb7	heat shock protein family, member 7 (cardiovascular)	29818	0.16	0.2	0.03	0.29	0.14	0.2	0.31	0.27	0.32	0.18	0.09	0.21	0.15	0.18	0.13	0.17	0.2	0.19
ENSMUSG00000006235.5	Epor	erythropoietin receptor	13857	0.03	0	0.08	0.04	0	0	0	0	0.05	0	0	0	0.05	0	0.08	0.03	0	0
ENSMUSG00000006241.9	Ccdc159	coiled-coil domain containing 159	67119	1.27	1.2	0.93	0.49	0.42	0.37	0.95	1.68	1.44	0.55	0.25	0.55	1.66	1.23	1.38	0.56	0.44	0.42
ENSMUSG00000006262.9	Mob1b	MOB kinase activator 1B	68473	19.65	20.49	17.59	38.92	34.39	38.19	20.85	19.16	19.59	38.23	37.21	30.05	17.06	16.46	19.84	28.75	28.33	34.13
ENSMUSG00000006269.6	Atp6v1b1	ATPase, H+ transporting, lysosomal V1 subunit B1	110935	0	0	0	0	0	0.04	0	0	0	0	0	0	0	0	0	0	0	0
ENSMUSG00000006270.6	Vax1	ventral anterior homeobox 1	22326	0	0.03	0	0	0	0	0	0	0	0	0	0	0	0	0	0	0	0
ENSMUSG00000006273.8	Atp6v1b2	ATPase, H+ transporting, lysosomal V1 subunit B2	11966	459.69	432.65	397.1	383.37	367.82	343.63	468.48	470.28	470.04	363.96	387.33	403.11	453.56	459.85	454.87	373.03	360.54	393.87
ENSMUSG00000006276.9	Eps15l1	epidermal growth factor receptor pathway substrate 15-like 1	13859	24.36	21.22	18.72	19.83	14.52	16.87	24.38	24.19	25.32	19.03	19.52	18.9	23.64	21.52	20.17	17.97	20.09	18.38
ENSMUSG00000006281.7	Tep1	telomerase associated protein 1	21745	36.55	31.8	28.24	35.99	27.93	32.47	36.37	35.72	37.55	30.05	30.22	29.23	34.62	31.6	31.33	29.94	34.89	31.13
ENSMUSG00000006288.7	Ttc5	tetratricopeptide repeat domain 5	219022	34.29	35.29	34.81	14.29	13.55	14.39	36.46	34.5	38.01	16.45	15.84	14.26	35.42	36.92	38.66	16.69	16.21	12.95
ENSMUSG00000006289.8	Osgep	O-sialoglycoprotein endopeptidase	66246	50.32	52.54	56.81	27.36	33.82	34.86	60.9	54.85	59.96	40.24	37.64	33.68	63.03	58.29	59.17	34.25	38.35	38.06
ENSMUSG00000006299.7	Aamp	angio-associated migratory protein	227290	121.26	113.33	117.23	93.75	90.09	85.2	111.01	110.66	121.26	91.96	94.36	102.22	133.88	137.12	129.56	116.06	104.79	89.99
ENSMUSG00000006301.11	Tmbim1	transmembrane BAX inhibitor motif containing 1	69660	92.34	88.51	81.15	46.18	44.84	47	95.62	91.59	98.93	49.85	42.05	47.23	75.13	80	83.86	40.86	40.94	38.65
ENSMUSG00000006304.8	Arpc2	actin related protein 2/3 complex, subunit 2	76709	1264.2	1289.53	1245.92	1055.48	1037.65	1019.21	1284.83	1286.33	1252.17	994.66	1028.52	1036.54	1217.15	1212.33	1268.91	988.68	998.11	1026.19
ENSMUSG00000006307.10	Kmt2b	lysine (K)-specific methyltransferase 2B	75410	24.36	24.12	21.95	14.88	9.72	12.54	26.89	24.5	21.7	14.04	9.33	13.58	25.36	22.77	20.39	12.66	14.01	10.11
ENSMUSG00000006310.10	Zbtb32	zinc finger and BTB domain containing 32	58206	0.96	0.74	1.23	4.51	3.96	5.34	1.38	1.01	1.41	4.53	4.35	3.55	0.98	1.34	1.51	5.09	6.84	6.96
ENSMUSG00000006311.8	Etv2	ets variant 2	14008	0	0	0	0	0.4	0.07	0	0	0	0.08	0	0.12	0	0	0	0.28	0.06	0
ENSMUSG00000006313.4	Upk1a	uroplakin 1A	109637	0.25	0.54	0.55	0.06	0.19	0.55	0.45	0.27	0.28	0.13	0.3	0.37	0.14	0.35	0.23	0.48	0.26	0.14
ENSMUSG00000006315.8	Tmem147	transmembrane protein 147	69804	111.55	114.27	114.21	63.59	63.69	62.69	97.95	110.09	109.93	62.69	62.21	66.93	118.13	115.8	117.91	75.92	72.8	59.39
ENSMUSG00000006333.8	Rps9	ribosomal protein S9	76846	1415.48	1503.69	1660.96	1222.82	1453.42	1346.03	1474.89	1486.84	1501.08	1324.87	1398.68	1441.45	1488.25	1641.74	1602.41	1449.51	1411.79	1325.24
ENSMUSG00000006335.10	Tfpt	TCF3 (E2A) fusion partner	69714	29.58	29.32	30.11	17.14	18.96	18.33	28.94	25.61	29.09	20.36	21.51	22.64	33.97	32.83	31.78	22.26	18.21	16.92
ENSMUSG00000006342.8	Susd2	sushi domain containing 2	71733	0.06	0.09	0.12	1.89	1.73	1.49	0.04	0.2	0.06	2.51	2.18	2.79	0.29	0.22	0.05	1.57	1.61	1.53
ENSMUSG00000006344.10	Ggt5	gamma-glutamyltransferase 5	23887	0.56	0.53	0.43	0.19	0.23	0.1	0.37	0.38	0.38	0.23	0.12	0.17	0.57	0.27	0.3	0.22	0.24	0.15
ENSMUSG00000006345.4	Ggt1	gamma-glutamyltransferase 1	14598	0	0	0	0	0	0.1	0	0	0	0	0	0	0.15	0	0	0	0	0
ENSMUSG00000006356.6	Crip2	cysteine rich protein 2	68337	1.02	1.06	1.74	0.69	0.57	0.6	1.42	1.26	0.77	1.11	0.82	0.59	1.77	2.12	1.32	1.31	2.18	1.03
ENSMUSG00000006360.7	Crip1	cysteine-rich protein 1 (intestinal)	12925	369.83	418.4	599.72	275.37	378.63	375.42	493.16	584.13	493.48	368.92	402.93	344.71	439.33	527.8	607.58	366.52	374.68	399.93
ENSMUSG00000006362.9	Cbfa2t3	CBFA2/RUNX1 translocation partner 3	12398	0.56	0.59	0.56	0.04	0.03	0.1	1.21	0.57	1.15	0.1	0.12	0.04	0.45	0.53	0.96	0.11	0.16	0.09
ENSMUSG00000006369.8	Fbln1	fibulin 1	14114	0.05	0.11	0.11	0.08	0.02	0.03	0.06	0.04	0.08	0.04	0.07	0.06	0.36	0.87	0.03	0.43	0.42	0
ENSMUSG00000006373.10	Pgrmc1	progesterone receptor membrane component 1	53328	89.95	95.92	87.47	63.73	68.68	64.13	93.16	89.58	85.4	67.54	61.62	60.54	87.93	93.72	99.28	68.09	68.42	71.08
ENSMUSG00000006378.7	Gcat	glycine C-acetyltransferase (2-amino-3-ketobutyrate-coenzyme A ligase)	26912	14.86	16.6	18.05	6.6	7.13	9.58	16.38	17.48	16.2	7.46	7.68	7.12	12.13	12.1	16.82	6.17	7.44	7.42
ENSMUSG00000006386.9	Tek	TEK receptor tyrosine kinase	21687	0.01	0.01	0.03	0	0.02	0.03	0.02	0	0	0.02	0	0	0.04	0	0.02	0	0	0
ENSMUSG00000006389.6	Mpl	myeloproliferative leukemia virus oncogene	17480	0	0	0	0	0	0	0	0	0	0	0	0	0	0	0	0	0	0
ENSMUSG00000006390.9	Elovl1	elongation of very long chain fatty acids (FEN1/Elo2, SUR4/Elo3, yeast)-like 1	54325	222.92	232.46	217.08	114.73	110.48	134.01	217.23	219.1	213.81	137.56	113.21	130.34	211.57	204.52	207.35	117.02	124.31	123.5
ENSMUSG00000006392.10	Med8	mediator complex subunit 8	80509	116.65	140.66	127.71	76.01	79.33	73.8	144.67	128	127.07	91.17	84.78	94.04	127.17	124.74	134.34	89.22	83.62	73.25
ENSMUSG00000006395.10	Hyi	hydroxypyruvate isomerase (putative)	68180	42.1	38.76	41.54	11.62	9.64	12.25	40.94	40.59	43.01	12.08	11.21	15.09	48.19	43.5	37.81	13.57	13.7	9.55
ENSMUSG00000006398.9	Cdc20	cell division cycle 20	107995	41.84	65.68	84.23	7.04	10.96	19.82	79.7	76.48	66.2	18.46	11.12	9.22	42.82	50.67	67.17	9.6	13.56	12.09
ENSMUSG00000006403.6	Adamts4	a disintegrin-like and metallopeptidase (reprolysin type) with thrombospondin type 1 motif, 4	240913	0.22	0.17	0.09	17.05	15.09	11.17	0.13	0.15	0.16	16.54	16.74	18.15	0.4	0.24	0.13	20.18	21.78	21.12
ENSMUSG00000006411.6	Nectin4	nectin cell adhesion molecule 4	71740	1.46	1.97	2.18	20.45	21.49	22.42	2.33	2.37	1.82	19.05	24.26	20.06	1.47	2.58	3.4	24.82	29.67	29.34
ENSMUSG00000006412.4	Pfdn2	prefoldin 2	18637	143.59	157	142.47	98.86	94.64	84.29	163.76	138.81	158.99	106.04	117.98	120.54	166.8	161.86	149.92	121.88	111.85	100.84
ENSMUSG00000006418.11	Rnf114	ring finger protein 114	81018	63.19	60.06	64.27	198.66	173.95	199.66	65.51	66.79	64.82	196.5	199.63	198.61	64.25	66.15	64.2	190.99	201.16	192.09
ENSMUSG00000006423.9	Steep1	STING1 ER exit protein 1	77644	32.58	32.62	29.4	24.46	24.24	23.27	35.88	34.42	30.76	24.38	24.44	23.37	31.4	30.08	30.12	22.19	23.41	23.19
ENSMUSG00000006435.9	Neurl1a	neuralized E3 ubiquitin protein ligase 1A	18011	0.33	0.17	0.37	0	0.02	0.07	0.32	0.36	0.24	0.02	0.03	0	0.64	0.42	0.36	0.05	0.08	0.05
ENSMUSG00000006442.10	Srm	spermidine synthase	20810	107.5	109.86	111.96	31.51	34.72	41.74	88.26	111.12	105.1	39.33	34.64	36.18	106.85	113.17	102.5	34.7	37.48	30.77
ENSMUSG00000006445.3	Epha2	Eph receptor A2	13836	1.21	2.09	3.96	0.07	0.08	0.16	1.97	4.17	2.69	0.14	0.06	0	1.1	1.38	3.37	0.05	0.13	0.09
ENSMUSG00000006456.10	Rbm14	RNA binding motif protein 14	56275	50.27	52.36	43.39	16.57	12.04	23.68	58.4	67.14	69.47	17.91	24.11	24.5	55.84	59.98	47.97	23.25	24.65	12.24
ENSMUSG00000006457.3	Actn3	actinin alpha 3	11474	0.02	0.04	0.07	0.08	0	0.07	0.08	0.03	0	0.14	0	0.08	0.1	0.04	0.08	0.02	0.06	0.2
ENSMUSG00000006462.6	A530013C23Rik	RIKEN cDNA A530013C23 gene	329562	0.36	0.22	0.3	0.12	0.09	0.38	0.06	0.46	0.49	0.19	0.25	0.41	0.3	0.05	0.26	0.32	0.17	0.32
ENSMUSG00000006463.7	Zdhhc24	zinc finger, DHHC domain containing 24	70605	14.32	13.44	9.66	5.25	4.57	3.82	10.71	12.86	14.01	3.9	3.59	3.7	13.43	14.23	12.52	4.35	4.22	2.48
ENSMUSG00000006464.8	Bbs1	Bardet-Biedl syndrome 1 (human)	52028	0.81	0.83	0.77	0.43	0.38	0.33	0.97	0.97	0.98	0.36	0.56	0.49	0.96	1.22	0.95	0.35	0.45	0.38
ENSMUSG00000006469.7	Slc34a3	solute carrier family 34 (sodium phosphate), member 3	142681	0	0	0	0	0	0	0	0	0.04	0	0	0	0	0	0	0	0	0
ENSMUSG00000006471.11	Ndor1	NADPH dependent diflavin oxidoreductase 1	78797	34.83	29.03	28.18	10.8	9.73	10.26	36.47	30.94	32.79	10.8	13.99	14.01	35.28	27.19	24.76	11.89	11.23	9.59
ENSMUSG00000006476.13	Nsmf	NMDA receptor synaptonuclear signaling and neuronal migration factor	56876	26.84	26.74	23.66	12.59	14.07	13.18	21.52	25.47	27.29	18.16	15.4	14.81	25.84	28.73	26.61	13.99	15.43	12.26
ENSMUSG00000006488.10	Prl7a1	prolactin family 7, subfamily a, member 1	19113	0	0	0	0	0	0	0	0	0	0	0	0	0	0	0	0	0	0
ENSMUSG00000006490.2	Prl8a9	prolactin family8, subfamily a, member 9	67310	0	0	0	0	0	0	0	0	0	0	0	0	0	0	0	0	0	0
ENSMUSG00000006494.5	Pdk1	pyruvate dehydrogenase kinase, isoenzyme 1	228026	55.99	61.34	53.34	34.06	31.72	38.8	64.77	62.64	60.83	37.74	29.88	32.41	46.1	53.33	51.18	28.25	31.05	27.32
ENSMUSG00000006498.10	Ptbp1	polypyrimidine tract binding protein 1	19205	342.36	321.85	292.04	216.19	181.4	219.02	323.51	343.16	370.78	236.9	239.31	232.94	309.57	299.66	281.85	202.55	212.85	193.61
ENSMUSG00000006517.4	Mvd	mevalonate (diphospho) decarboxylase	192156	11.86	12.73	14.36	4.55	4.55	6.03	13.9	14.84	13.59	8.01	6.14	8.25	12.73	11.05	15.46	4.7	4.82	6.58
ENSMUSG00000006519.10	Cyba	cytochrome b-245, alpha polypeptide	13057	1077.7	1098.54	1100.56	869.72	946.31	864.39	1062.12	1056.56	1124.07	886.34	945.31	1033.25	1165.87	1156.47	1238.14	1087.97	937.48	920.35
ENSMUSG00000006522.9	Itih3	inter-alpha trypsin inhibitor, heavy chain 3	16426	0	0	0	0	0	0	0	0	0.15	0	0	0	0	0	0	0	0	0
ENSMUSG00000006526.5	Stimate	STIM activating enhancer	69179	14.69	13.98	13.24	6.85	7.01	5.79	12.82	13.18	11.56	7.46	4.85	6.24	13.17	14.21	13.85	7.85	6.37	6.65
ENSMUSG00000006527.8	Sfmbt1	Scm-like with four mbt domains 1	54650	36.61	31.13	26.05	13.68	11.99	12.97	33.07	32.93	36.82	13.4	12.71	12.01	34.65	34.36	28.48	13.03	13.53	13.44
ENSMUSG00000006529.8	Itih1	inter-alpha trypsin inhibitor, heavy chain 1	16424	0	0	0	0.05	0.03	0.09	0	0	0	0	0.12	0.11	0	0	0	0.05	0.04	0.03
ENSMUSG00000006538.9	Ihh	Indian hedgehog	16147	0.1	0.05	0	0.03	0.03	0.03	0.03	0.03	0.04	0.03	0.05	0.05	0.04	0.08	0.03	0	0	0
ENSMUSG00000006542.7	Prkag3	protein kinase, AMP-activated, gamma 3 non-catalytic subunit	241113	0	0	0	0	0	0.06	0	0	0	0	0	0	0	0	0	0	0	0.04
ENSMUSG00000006546.2	Cryba2	crystallin, beta A2	12958	0	0	0	0	0	0	0	0	0	0	0	0	0	0	0	0	0	0
ENSMUSG00000006567.5	Atp7b	ATPase, Cu++ transporting, beta polypeptide	11979	0.02	0.04	0.02	0.04	0	0	0.01	0	0.03	0.02	0	0.03	0	0.03	0.02	0	0	0.03
ENSMUSG00000006570.3	Defb2	defensin beta 2	13215	0	0	0	0	0	0	0	0	0	0	0	0	0	0	0	0	0	0
ENSMUSG00000006574.9	Slc4a1	solute carrier family 4 (anion exchanger), member 1	20533	0	0	0	0	0	0	0	0	0	0	0	0	0	0	0	0	0	0
ENSMUSG00000006575.8	Rundc3a	RUN domain containing 3A	51799	0.16	0	0.46	0	0	0	0.37	0.26	0.14	0.1	0	0.06	0.1	0.33	0.12	0.4	0.05	0
ENSMUSG00000006576.10	Slc4a3	solute carrier family 4 (anion exchanger), member 3	20536	0.69	0.94	0.27	0.42	0.92	0.58	1.15	0.35	1.96	0.08	0.52	0.29	0.81	0.99	0.22	0.58	0.4	0.46
ENSMUSG00000006585.2	Cdt1	chromatin licensing and DNA replication factor 1	67177	85.69	79.31	71.39	32.9	31.56	28.36	68.1	75.63	81.42	20.78	28.71	24.55	85.37	81.51	75.31	29.12	28.98	23.93
ENSMUSG00000006586.9	Runx1t1	RUNX1 translocation partner 1	12395	0.02	0	0.01	0.02	0	0	0	0	0	0	0	0	0.07	0.19	0	0.14	0.02	0
ENSMUSG00000006587.5	Snai3	snail family zinc finger 3	30927	0	0	0	0	0	0	0.05	0	0	0	0	0	0	0	0	0	0	0
ENSMUSG00000006589.7	Aprt	adenine phosphoribosyl transferase	11821	323.98	318.14	328.13	192.99	219.16	200.34	274.52	296.76	320.98	191.48	182.72	200.43	297.09	309.29	341.95	201.36	192.4	178.08
ENSMUSG00000006599.7	Gtf2h1	general transcription factor II H, polypeptide 1	14884	51.83	54.48	49.83	34.24	31.78	30.55	55.53	52.08	52.84	34.04	34.53	35.77	47.86	44.16	48.44	28.53	26.96	28.94
ENSMUSG00000006611.8	Hfe	homeostatic iron regulator	15216	24.8	23.72	24.86	10.16	13.66	14.99	27.62	28.43	25.47	13.85	13.65	11.83	23.05	25.63	25	12.72	13.71	11.22
ENSMUSG00000006638.8	Abhd1	abhydrolase domain containing 1	57742	3.51	3.28	2.86	1.02	1.43	1.78	2.17	2.37	2.23	1.58	0.82	1.02	2.5	2.47	3.55	1.58	1.35	1.37
ENSMUSG00000006641.6	Slc5a6	solute carrier family 5 (sodium-dependent vitamin transporter), member 6	330064	6.29	7.53	7.55	1.03	0.79	1.77	6.1	8.21	8.5	1.56	2.91	1.17	7.86	7.5	8.63	1.09	1.92	1.21
ENSMUSG00000006642.2	Tcf23	transcription factor 23	69852	0	0	0	0	0	0	0	0	0	0	0	0	0	0	0	0	0	0
ENSMUSG00000006649.10	Nphs1	nephrosis 1, nephrin	54631	0	0	0	0	0	0	0	0	0	0	0	0	0	0	0	0	0	0
ENSMUSG00000006651.7	Aplp1	amyloid beta (A4) precursor-like protein 1	11803	4.06	3.53	3.41	2.66	2.24	2.46	2.95	2.77	4.35	2.29	1.81	3.24	4.98	4.27	3.96	3.61	3.6	2.56
ENSMUSG00000006673.8	Qrich1	glutamine-rich 1	69232	40.83	38.7	35.17	28.94	23.89	28.33	44.17	43.29	40.91	29.34	28.26	27.76	38.15	36.05	36.33	24.35	25.43	27.44
ENSMUSG00000006675.5	P4htm	prolyl 4-hydroxylase, transmembrane (endoplasmic reticulum)	74443	0.63	0.45	0.51	0.12	0.22	0.08	0.6	0.61	0.5	0.32	0.14	0.66	0.62	0.53	0.79	0.21	0.5	0.25
ENSMUSG00000006676.10	Usp19	ubiquitin specific peptidase 19	71472	54.49	47.77	44.44	37.32	32.42	36.78	50.63	51.88	53.06	40.32	36.06	39.14	54.1	49.65	45.98	37.12	35.83	36.62
ENSMUSG00000006678.6	Pola1	polymerase (DNA directed), alpha 1	18968	29.17	26.83	19.32	14.43	15.65	14.36	28.71	26.51	26.71	15.55	14.48	14.47	23.4	23.54	22.56	13.28	15.8	13.2
ENSMUSG00000006699.11	Cdc42	cell division cycle 42	12540	987.88	972.93	896.56	844.88	827.43	809.18	930.87	916.34	897.84	779.15	754.94	755.4	891.49	886.7	943.79	747.98	758.18	814.35
ENSMUSG00000006705.6	Pknox1	Pbx/knotted 1 homeobox	18771	12.48	12.16	13.69	4.57	4.77	6.09	12.96	12.99	12.8	5.89	4.6	4.61	11.58	11.23	12.06	4.37	5.21	4.68
ENSMUSG00000006711.9	D130043K22Rik	RIKEN cDNA D130043K22 gene	210108	0.01	0.14	0	0	0	0	0	0.02	0	0	0	0	0	0	0.02	0	0	0
ENSMUSG00000006715.5	Gmnn	geminin	57441	168.73	188.65	182.48	21.83	24.72	28.24	186.65	177.26	181.35	21.06	20.26	15.78	163.95	185.13	182.41	23.7	29.36	21.94
ENSMUSG00000006717.6	Acot13	acyl-CoA thioesterase 13	66834	51.06	49.18	50.69	31.24	31.45	24.78	52.81	50.9	52.09	28.85	22.97	27.12	56.41	45.33	51.93	28.68	28.82	23.19
ENSMUSG00000006720.10	Zfp184	zinc finger protein 184 (Kruppel-like)	193452	0.08	0.26	0.13	0.1	0	0	0.13	0.11	0.28	0.04	0	0	0.18	0.17	0.1	0	0.08	0
ENSMUSG00000006724.6	Cyp27b1	cytochrome P450, family 27, subfamily b, polypeptide 1	13115	0	0.08	0.03	0.03	0	0.03	0.06	0	0	0	0.05	0	0	0	0.03	0	0	0
ENSMUSG00000006728.6	Cdk4	cyclin-dependent kinase 4	12567	373.61	403.56	384.33	165.41	201.66	189.46	367.71	385.82	377.42	180.36	176.07	173.78	385.85	424.83	408.51	203.27	212.59	184.26
ENSMUSG00000006731.9	B4galnt1	beta-1,4-N-acetyl-galactosaminyl transferase 1	14421	98.88	103.37	104.06	41.6	43.37	53.19	90.93	101.98	101.44	49.46	42.36	45.79	89.71	88.6	101.15	40.48	43.08	42.84
ENSMUSG00000006732.8	Mettl1	methyltransferase like 1	17299	28.1	29.9	26.84	7.48	11	9.3	26.87	25.01	26.04	7.86	8.43	6.87	27.22	29.39	28.02	8.71	8.85	8.43
ENSMUSG00000006736.8	Tspan31	tetraspanin 31	67125	93.85	85.11	88.87	81.39	81.75	78.93	88.4	89.61	96.09	76.21	77	85.68	83.71	83.88	92.99	74.39	72.92	78.48
ENSMUSG00000006740.7	Kif5b	kinesin family member 5B	16573	108.45	102.86	88.59	123.24	115.71	112.01	112.3	103.66	105.79	114.44	113.9	110.36	95.27	94.36	94.38	92.08	96.07	111.1
ENSMUSG00000006763.6	Saal1	serum amyloid A-like 1	78935	18.08	18.18	14.09	11.25	13.21	13.77	17.02	20.61	17.66	12.56	12.29	20.5	16.25	17.12	20.41	10.15	11.44	13.52
ENSMUSG00000006764.8	Tph2	tryptophan hydroxylase 2	216343	0	0.02	0	0	0.03	0	0	0.03	0	0	0	0.04	0	0.02	0	0	0	0
ENSMUSG00000006777.7	Krt23	keratin 23	94179	0	0	0	0	0	0	0	0	0	0	0	0	0	0	0	0	0	0
ENSMUSG00000006782.10	Cnp	2',3'-cyclic nucleotide 3' phosphodiesterase	12799	28.27	25.77	25.07	72.67	61.72	62.32	27.52	27.31	28.23	55.89	65.54	63.7	25.29	26.96	25.82	63.8	65.84	57.95
ENSMUSG00000006784.8	Odad4	outer dynein arm complex subunit 4	74407	0.19	0.14	0.14	0.02	0	0.03	0.08	0.17	0.08	0	0.05	0.05	0.05	0.03	0.1	0.02	0.06	0.03
ENSMUSG00000006800.7	Sulf2	sulfatase 2	72043	38.07	35.45	38.03	19	17.78	19.78	41.95	43.86	41.75	19.76	20.55	15.96	37.02	31.69	35.93	18.55	18.56	20.03
ENSMUSG00000006818.4	Sod2	superoxide dismutase 2, mitochondrial	20656	90.01	104.7	115.81	375.42	386.53	445.37	98.75	115.22	105.34	459.88	455.51	455.68	71.98	81.94	101.06	318.43	313.76	398.48
ENSMUSG00000006850.7	Tmco6	transmembrane and coiled-coil domains 6	71983	7	5.68	7.42	4.73	6.23	7.08	6.94	6.97	7.15	5.38	6.93	6.15	7.07	6.67	7.21	4.24	4.88	5.16
ENSMUSG00000006906.9	Stambp	STAM binding protein	70527	21.32	19.32	19.96	22.85	20.67	21.9	21.61	19.74	19.13	21.59	21.23	21.76	19.96	20.08	21.75	19.21	20.06	23.96
ENSMUSG00000006920.8	Ezh1	enhancer of zeste 1 polycomb repressive complex 2 subunit	14055	22.73	20.05	18.8	15.73	13.48	13.89	21.84	20.99	20.53	14.23	15.27	12.53	20.25	17.87	18.09	14.62	13.66	13.42
ENSMUSG00000006930.9	Hap1	huntingtin-associated protein 1	15114	0.29	0.3	0.22	9.82	7.2	9.38	0.23	0.17	0.21	5.12	7.31	5.32	0.44	0.59	0.72	9.28	8.97	8.3
ENSMUSG00000006931.9	P3h4	prolyl 3-hydroxylase family member 4 (non-enzymatic)	66180	0.25	0.09	0.16	0.35	0	0.3	0.03	0.72	0.12	0.08	0.23	0.11	0.43	0.54	0.07	1.21	0.77	0.04
ENSMUSG00000006932.10	Ctnnb1	catenin (cadherin associated protein), beta 1	12387	294.32	281.74	243.33	170.61	153.27	158.16	266.13	261.79	267.5	160.1	164.02	155.24	259.08	254.05	250.84	157.39	158.76	147.93
ENSMUSG00000006941.4	Eif1b	eukaryotic translation initiation factor 1B	68969	97.12	98.03	97.27	44.52	47.55	40.69	88.12	90.93	100.11	47.5	42.61	46.76	100.81	105.44	102.4	52.15	49.25	48.08
ENSMUSG00000006948.6	Klk4	kallikrein related-peptidase 4 (prostase, enamel matrix, prostate)	56640	0	0	0	0	0	0	0	0	0	0	0	0	0	0	0	0	0	0
ENSMUSG00000006958.7	Chrd	chordin	12667	0	0	0	0	0	0	0	0	0	0	0	0	0	0	0	0	0.02	0
ENSMUSG00000006998.9	Psmd2	proteasome (prosome, macropain) 26S subunit, non-ATPase, 2	21762	336.67	332.72	290.95	242.8	243.64	240.94	334.14	323.85	343.65	260.59	268.14	264.5	332.73	323.03	312.89	253.81	247.02	237.97
ENSMUSG00000007021.4	Syngr3	synaptogyrin 3	20974	0.13	0.06	0.07	0	0.04	0	0.07	0.09	0.23	0	0.07	0	0.13	0.1	0	0.05	0	0
ENSMUSG00000007029.10	Vars	valyl-tRNA synthetase	22321	92.75	98.6	95.39	38.99	44.95	49.97	86.91	101.18	105.47	46.58	44.6	39.67	102.29	107.83	104.57	48.16	53.82	44.97
ENSMUSG00000007030.2	Vwa7	von Willebrand factor A domain containing 7	27762	1.01	1.13	1.4	0.17	0.22	0.22	1.3	1	1.06	0.39	0.23	0.21	1.35	1.42	1.25	0.16	0.28	0.25
ENSMUSG00000007033.3	Hspa1l	heat shock protein 1-like	15482	0.46	0.38	0.43	0.83	0.49	0.73	0.56	0.34	0.51	1.35	0.88	0.46	0.26	0.74	0.8	0.63	0.5	1.07
ENSMUSG00000007034.9	Slc44a4	solute carrier family 44, member 4	70129	0	0	0.03	0	0	0	0	0	0.04	0	0.11	0.1	0.04	0.03	0	0.04	0.05	0
ENSMUSG00000007035.9	Msh5	mutS homolog 5	17687	5.8	5.71	5.05	2.27	3.24	3.56	3.75	5.51	5.7	1.88	3.13	1.78	4.99	4.42	4.4	2.94	3.77	5.65
ENSMUSG00000007036.9	Abhd16a	abhydrolase domain containing 16A	193742	50.03	56.11	52.53	69.27	65.65	66.08	47.18	45.99	54.39	63.82	64.87	62.35	51.58	54.06	52.55	74.08	79.2	65.01
ENSMUSG00000007038.5	Neu1	neuraminidase 1	18010	66.65	71.88	72.77	36.23	34.06	44.63	69.28	67.97	75.51	36.64	33.81	38.66	68.39	65.84	74.58	32.36	34.43	32.16
ENSMUSG00000007039.6	Ddah2	dimethylarginine dimethylaminohydrolase 2	51793	14.98	15.83	16.43	8.39	7.91	9	13.86	18.93	18.38	7.27	7.43	11.05	19.57	21.06	18.09	9.51	12.45	8.2
ENSMUSG00000007041.9	Clic1	chloride intracellular channel 1	114584	1051.54	1119.52	1165.53	664.75	770.84	805.78	1033.37	1081.63	1081.35	659.91	664.76	669.2	1040.06	1112.16	1214.45	701.76	729.31	756.55
ENSMUSG00000007050.11	Lsm2	LSM2 homolog, U6 small nuclear RNA and mRNA degradation associated	27756	94.54	106.07	103.72	34.29	43.31	51.78	87.85	103.7	91.68	49.05	43.33	47.43	87.92	86.84	106.9	44.09	51.18	50.97
ENSMUSG00000007080.8	Pole	polymerase (DNA directed), epsilon	18973	41.08	40.87	29.21	10.98	11.83	14.44	38.34	36.77	38.83	16.29	11.77	12.38	35.85	35.16	30.76	10.94	14.42	15.02
ENSMUSG00000007097.8	Atp1a2	ATPase, Na+/K+ transporting, alpha 2 polypeptide	98660	0.02	0	0.01	0	0	0	0.46	0.22	0.17	0.13	0.14	0.44	0.27	0.11	0	0.37	0.44	0
ENSMUSG00000007107.5	Atp1a4	ATPase, Na+/K+ transporting, alpha 4 polypeptide	27222	0	0	0	0.02	0	0	0	0	0	0	0	0	0	0	0	0.03	0	0
ENSMUSG00000007122.5	Casq1	calsequestrin 1	12372	0.03	0	0.07	0.08	0	0	0.04	0	0.1	0.09	0.14	0	0	0.07	0	0	0	0
ENSMUSG00000007207.4	Stx1a	syntaxin 1A (brain)	20907	4.22	3.85	2.9	0.82	0.44	0.39	3.94	3.53	3.35	0.92	0.88	0.71	3.42	4.63	3.33	0.8	1.17	0.5
ENSMUSG00000007209.3	Ceacam9	CEA cell adhesion molecule 9	26368	0	0	0	0	0	0	0	0	0	0	0	0	0	0	0	0	0	0
ENSMUSG00000007216.4	Zfp775	zinc finger protein 775	243372	2.04	1.93	1.57	0.61	0.52	0.66	2.18	2.15	2.1	0.61	0.61	0.65	2.25	2.08	2.25	0.5	0.72	0.74
ENSMUSG00000007279.8	Scube2	signal peptide, CUB domain, EGF-like 2	56788	0	0	0	0	0	0.08	0	0	0	0.02	0.05	0	0	0	0	0.03	0	0
ENSMUSG00000007338.9	Mrpl49	mitochondrial ribosomal protein L49	18120	42.17	43.9	40.33	9.49	11.81	11.53	38.69	38.44	39.35	11.86	9.88	10.31	38.15	40.47	37.68	12.04	13.5	10.6
ENSMUSG00000007379.9	Dennd2c	DENN domain containing 2C	329727	7.19	6.8	6.12	0.21	0.34	0.33	7.32	6.87	7.38	0.38	0.32	0.25	7.25	6.73	6.79	0.51	0.36	0.34
ENSMUSG00000007411.9	Mark3	MAP/microtubule affinity regulating kinase 3	17169	22.94	22.4	21.13	17.71	19.45	20.12	21.2	22.12	23.46	20.06	18.24	17.4	23.67	22.79	23.08	18.66	18.88	18.89
ENSMUSG00000007415.9	Gatad1	GATA zinc finger domain containing 1	67210	49.16	52.87	56.13	31.98	31.16	35.22	56.41	56.89	55.3	31.11	30.45	30.65	52.23	57.88	56.62	32.43	35.57	34.67
ENSMUSG00000007440.8	Pcdha10	protocadherin alpha 10	12943	0.43	0.64	0.92	0.17	0.2	0.49	0.53	0.61	0.36	0.31	0.34	0.21	0.87	0.7	0.55	0.36	0.16	0.2
ENSMUSG00000007457.3	2310003L06Rik	RIKEN cDNA 2310003L06 gene		0	0	0	0	0	0	0	0	0	0	0	0	0	0	0	0	0	0
ENSMUSG00000007458.8	M6pr	mannose-6-phosphate receptor, cation dependent	17113	403.8	399.88	373.52	484.34	455.75	457.64	405.71	401.64	399.22	450.66	450.78	474.06	375.84	376.93	381.03	449.01	436.04	460.3
ENSMUSG00000007476.12	Lrrc8a	leucine rich repeat containing 8A VRAC subunit A	241296	7.28	7.58	7.19	1.83	2.25	2.49	8.74	8.86	9.93	3.22	2.18	2.85	8.9	9.07	7.84	1.94	2.14	2.02
ENSMUSG00000007480.3	Mc5r	melanocortin 5 receptor	17203	0	0	0	0	0	0	0	0	0	0	0	0	0	0	0	0	0	0.16
ENSMUSG00000007564.8	Ppp2r1a	protein phosphatase 2, regulatory subunit A, alpha	51792	217.3	208.01	203.61	221.53	214.5	219.41	199.17	209.52	211.25	213.29	216.16	207.26	206.19	204.49	208.89	213.32	213.76	207.06
ENSMUSG00000007570.9	Fance	Fanconi anemia, complementation group E	72775	28.61	22.06	28.04	6.42	7.23	9.07	23.57	24.62	26.44	8.03	5.38	8.42	28.19	34.96	27.53	8.23	8.37	5.06
ENSMUSG00000007589.8	Tinf2	Terf1 (TRF1)-interacting nuclear factor 2	28113	22.44	24.29	21.83	6.99	9.47	9.88	19.39	22.37	23.7	8.56	7.87	7.82	21.19	22.24	23.91	7.32	9.56	9.88
ENSMUSG00000007591.8	Tssk4	testis-specific serine kinase 4	71099	0.37	0.37	0.34	0.27	0.06	0	0.62	0.37	0.16	0.18	0.23	0.08	0.25	0.23	0.22	0.07	0.08	0.07
ENSMUSG00000007594.9	Hapln4	hyaluronan and proteoglycan link protein 4	330790	0.12	0.05	0.06	0.02	0.02	0.04	0.08	0.05	0.12	0.05	0.04	0	0.12	0.07	0.06	0.01	0.08	0
ENSMUSG00000007603.8	Dus3l	dihydrouridine synthase 3-like (S. cerevisiae)	224907	17.81	18.08	17.11	9.06	8.3	9.36	15.08	18.03	18.19	9.5	8.29	9.7	19.87	20.66	19.38	11.21	10.49	9.12
ENSMUSG00000007610.9	Gtpbp3	GTP binding protein 3	70359	25.7	27.13	26.99	8.97	8.43	8.89	29.13	30.2	28.58	11.48	10.24	13.15	26.57	26.76	25.31	11.43	10.47	8.75
ENSMUSG00000007613.9	Tgfbr1	transforming growth factor, beta receptor I	21812	40.93	32.94	22.34	5.57	5.24	4.82	37.93	36.41	35.84	5.8	4.8	4.85	36.96	35.15	29.38	5.55	7.32	4.59
ENSMUSG00000007617.11	Homer1	homer scaffolding protein 1	26556	8.74	7.62	6.94	19.73	18.11	19.45	8.34	7.76	8.18	17.41	20.43	20.4	9.15	8.39	8.07	17.67	19.76	24.72
ENSMUSG00000007646.7	Rad51c	RAD51 paralog C	114714	10.91	9.42	9.1	1.09	1	1.25	7.15	9.11	9.52	0.72	0.62	0.89	9.12	9.92	8.74	0.92	1.22	0.77
ENSMUSG00000007653.6	Gabrb2	gamma-aminobutyric acid (GABA) A receptor, subunit beta 2	14401	0	0	0	0	0	0	0	0	0	0.02	0	0	0	0	0	0	0	0
ENSMUSG00000007655.10	Cav1	caveolin 1, caveolae protein	12389	16.89	15.21	12.82	147.86	146.03	124.93	16.9	15.56	14.67	174.41	177.75	147.56	7.97	7.55	14.95	103.59	97.94	115.95
ENSMUSG00000007656.7	Arpp19	cAMP-regulated phosphoprotein 19	59046	254.01	279.62	270.8	176.09	194.68	155.57	301.22	277.28	278.23	166.93	185.27	169.53	289.45	292.49	298.05	209.94	207.82	161.11
ENSMUSG00000007659.12	Bcl2l1	BCL2-like 1	12048	109.6	109.36	116.19	115.98	115.76	134.19	107.25	111.01	105.87	117.15	118.28	131.08	120.03	117.72	127.39	99.89	104.36	131.65
ENSMUSG00000007670.9	Khsrp	KH-type splicing regulatory protein	16549	70.4	67.41	62.85	26.81	23.83	28.89	71.73	72.22	78.24	31.27	27.51	24.53	69.77	68.29	61.14	26.59	29.66	24.57
ENSMUSG00000007682.5	Dio2	deiodinase, iodothyronine, type II	13371	0.61	0.39	0.35	0.35	0.09	0.19	0.48	0.41	0.56	0.15	0.19	0.22	0.36	0.48	0.34	0.28	0.17	0.14
ENSMUSG00000007721.5	Ccdc124	coiled-coil domain containing 124	234388	108.94	126.17	122.34	77.02	75.38	86.61	121.98	114.76	118.68	89.56	89.27	90.08	123.09	126.65	127.07	98.31	95	86.55
ENSMUSG00000007739.4	Cct4	chaperonin containing Tcp1, subunit 4 (delta)	12464	256.03	257.28	243.69	197.74	207.77	204.79	238.61	249.94	239.19	204.83	198.66	202.71	218.92	227.47	255.81	178.04	183.52	200.59
ENSMUSG00000007777.3	0610009B22Rik	RIKEN cDNA 0610009B22 gene	66050	36.04	33.27	34.3	15.07	14.27	16.42	35.15	31.9	35.61	15.09	12.98	14.03	37.2	39.17	40.28	16.32	16.56	12.51
ENSMUSG00000007783.9	Cpt1c	carnitine palmitoyltransferase 1c	78070	0.35	0.64	0.62	0.18	0.23	0.2	0.53	0.45	0.8	0.26	0.32	0.46	0.58	0.65	0.29	0.27	0.28	0.16
ENSMUSG00000007805.3	Twist2	twist basic helix-loop-helix transcription factor 2	13345	0.05	0	0.11	0.06	0	0.05	0	0	0	0	0.1	0	0.27	0.29	0.06	0.22	0.13	0
ENSMUSG00000007812.10	Zfp655	zinc finger protein 655	72611	18.86	17.98	15.67	14.71	12.26	13.55	17.6	18.26	19.62	13.44	11.35	13.05	18.89	15.34	18.89	11.53	13.5	11.95
ENSMUSG00000007815.8	Rhoa	ras homolog family member A	11848	504.63	518.64	541.02	428.51	464.21	453.48	515.18	506.41	502.43	433.82	418.19	415.09	471.21	492.89	557.42	392.62	407.47	445.55
ENSMUSG00000007817.8	Zmiz1	zinc finger, MIZ-type containing 1	328365	71.31	54.53	45.41	25.39	24.64	25.22	67.1	63.45	70.36	31.23	24.06	23.43	60.18	50.23	48.04	24.51	25.84	22.94
ENSMUSG00000007827.9	Ankrd26	ankyrin repeat domain 26	232339	7.88	7.18	5.56	1.99	1.82	1.51	8.01	7.16	7.65	2.2	1.87	1.91	6.85	6.51	5.22	1.7	1.8	1.53
ENSMUSG00000007833.7	Aldh16a1	aldehyde dehydrogenase 16 family, member A1	69748	53.98	49.76	61.22	31.12	34.27	37.7	58.04	61.12	58.94	37.92	39.81	39.72	61.21	66.69	64.1	39.36	41.61	43.23
ENSMUSG00000007836.6	Hnrnpa0	heterogeneous nuclear ribonucleoprotein A0	77134	135.9	147.54	163.63	70.75	76.95	92.83	119.42	137.14	146.16	80.05	81.78	78.4	136.92	155.57	168.46	77.94	76.28	69.53
ENSMUSG00000007837.4	Prrg2	proline-rich Gla (G-carboxyglutamic acid) polypeptide 2	65116	14.43	15.78	15.74	8.95	8.79	8.29	11.35	14.48	15.45	12.38	8.37	12.05	16.43	15.41	16.12	8.78	9.57	8.5
ENSMUSG00000007850.10	Hnrnph1	heterogeneous nuclear ribonucleoprotein H1	59013	476.62	476.74	452.56	246.6	258.27	253.66	503.28	511.79	520.79	262.69	247.7	249.49	421.55	458.94	504.53	227.58	226.25	222.79
ENSMUSG00000007867.8	Ift43	intraflagellar transport 43	76411	15.57	17.28	15.35	12.39	14.27	11.77	15.76	14.58	14.7	14.9	14.41	15.79	16.57	16.94	17.89	14.4	14.45	13.7
ENSMUSG00000007872.3	Id3	inhibitor of DNA binding 3	15903	16.97	21.04	15.16	16.91	21.93	21.33	14.83	17.21	17.82	20.73	20.46	21.84	24.39	26.87	21.12	17.77	15.59	16.8
ENSMUSG00000007877.2	Tcap	titin-cap	21393	0.14	0.21	0.16	0.41	0.36	0.62	0.08	0.19	0	0.37	1.14	0.53	0	0	0	0.42	0.81	1.01
ENSMUSG00000007880.10	Arid1a	AT rich interactive domain 1A (SWI-like)	93760	31.13	29.38	26.15	25.93	22.53	24.87	31.81	34.3	34.37	26.33	25.04	20.61	32.11	30.64	24.99	23.36	28.32	23.21
ENSMUSG00000007888.9	Crlf1	cytokine receptor-like factor 1	12931	0.46	0.6	0	0	0	0	0.09	0	0	0.17	0	0.25	0.75	0.62	0	0.26	0.41	0.06
ENSMUSG00000007891.9	Ctsd	cathepsin D	13033	7713.07	7041.28	6723.78	4917.37	4838.9	4674.74	7458.6	7149.62	7239.42	5121.65	4798.44	4992.87	8204.11	7929.91	7974.41	5715.93	5543.79	5092.89
ENSMUSG00000007892.7	Rplp1	ribosomal protein, large, P1	56040	3126.04	2911.49	3014.15	2392.33	2193.81	2079.99	2866.98	3089.17	3068.58	2273.37	2179.58	2419.62	2974.38	3011.8	2682.6	2444.49	2359.29	1797.56
ENSMUSG00000007907.4	Cabs1	calcium binding protein, spermatid specific 1	70977	0	0	0	0	0	0	0	0	0	0	0	0	0	0	0	0	0	0
ENSMUSG00000007908.8	Hmgcll1	3-hydroxymethyl-3-methylglutaryl-Coenzyme A lyase-like 1	208982	0	0	0.02	0	0	0	0	0	0	0	0	0	0	0	0	0.01	0.1	0
ENSMUSG00000007944.7	Ttc9b	tetratricopeptide repeat domain 9B	73032	0	0	0	0	0	0	0	0	0	0	0	0	0	0	0	0	0	0
ENSMUSG00000007946.9	Phox2a	paired-like homeobox 2a	11859	0.04	0.04	0.09	0.05	0	0	0	0	0.17	0.16	0	0	0	0.08	0.14	0.06	0.07	0
ENSMUSG00000007950.8	Abhd8	abhydrolase domain containing 8	64296	14.34	12.74	16.95	4.05	3.45	3.73	13.38	14.32	15.76	2.95	3.35	4.83	15.36	16.66	15.33	4.39	5.55	3.2
ENSMUSG00000007987.8	Ift22	intraflagellar transport 22	67286	52.84	45.13	47.77	71.41	58.24	49.85	48.38	45.25	52.47	55.97	60.15	60.28	52.63	49.62	47.68	61.31	52.59	51.58
ENSMUSG00000007989.6	Fzd3	frizzled class receptor 3	14365	0.01	0	0	0.02	0	0	0.02	0.04	0	0	0	0	0.06	0.03	0.02	0	0.01	0
ENSMUSG00000008028.9	1700008O03Rik	RIKEN cDNA 1700008O03 gene	69349	0.16	0.08	0.16	0	0	0.09	0	0.25	0.21	0	0	0	0.37	0.22	0.09	0.14	0.18	0
ENSMUSG00000008035.6	Mid1ip1	Mid1 interacting protein 1 (gastrulation specific G12-like (zebrafish))	68041	74.61	70.6	77.46	21.53	19.35	26.14	74.04	79.24	76.79	21.67	18.81	20.37	90.85	74.23	77.24	29.54	27.58	21.36
ENSMUSG00000008036.10	Ap2s1	adaptor-related protein complex 2, sigma 1 subunit	232910	360.33	364.45	416.47	266.2	322.28	304.69	316.32	366.58	354.78	276.72	279.56	289.26	355.96	383.62	410.98	293.78	286.41	279.35
ENSMUSG00000008090.8	Fgfrl1	fibroblast growth factor receptor-like 1	116701	4.3	4.83	3.38	2.19	1.86	2.25	3.48	3.6	4.34	1.81	1.81	1.84	4.72	3.96	3.42	2.19	2.35	2.24
ENSMUSG00000008129.8	Brme1	break repair meiotic recombinase recruitment factor 1	74666	0.24	0.4	0.19	0.07	0.14	0.19	0.3	0.91	0.46	0.1	0.43	0.11	0.33	0.48	0.64	0.21	0.19	0.04
ENSMUSG00000008136.8	Fhl2	four and a half LIM domains 2	14200	0.04	0.24	0.27	0.05	0.1	0.41	0.23	0.05	0.29	0.05	0.08	0.08	1.51	1.7	0.29	0.83	0.91	0.06
ENSMUSG00000008140.11	Emc10	ER membrane protein complex subunit 10	69683	83.1	79.32	79.94	51.73	52.66	53.19	67.61	74.24	76.82	54.04	51.57	55.35	86.57	85.65	86.23	63.41	62.85	57.35
ENSMUSG00000008153.5	Clstn3	calsyntenin 3	232370	0.15	0	0	0	0.02	0	0.02	0	0.02	0	0.19	0.03	0.07	0.02	0.02	0	0	0
ENSMUSG00000008167.8	Fbxw9	F-box and WD-40 domain protein 9	68628	10.92	11.65	12.47	7.78	9.68	8.02	10.23	9.68	11.29	7.26	6.75	9.68	13.9	12.68	15	9.23	7.54	7.62
ENSMUSG00000008193.7	Spib	Spi-B transcription factor (Spi-1/PU.1 related)	272382	0.04	0.02	0.02	0	0.03	0.02	0.08	0	0.03	0.09	0	0.04	0.06	0.11	0.11	0.03	0.1	0.03
ENSMUSG00000008200.8	Fnbp4	formin binding protein 4	55935	59.61	50.68	37.46	105.56	95.03	88.18	53.03	50.9	54.61	100.04	99.62	82.2	59.79	50.55	52.46	105.19	104.59	99.07
ENSMUSG00000008206.9	Cers4	ceramide synthase 4	67260	4.91	3.47	3.11	1.64	1.45	1.4	5.06	4.4	4.14	1.98	1.75	1.75	4.54	6.11	6.77	2.03	2.18	2.26
ENSMUSG00000008226.8	Scrn3	secernin 3	74616	10.36	11.74	12.53	3.92	5.16	5.33	14.86	11.39	19.24	4.01	4.67	3.4	12.41	11.72	14.19	2.88	3.59	3.88
ENSMUSG00000008301.5	Phax	phosphorylated adaptor for RNA export	56698	44.13	47.18	47.2	19.33	23.49	19.8	45.33	41.61	46.19	24.99	22.78	23.85	48.32	48.44	45.68	21.86	23.49	23.26
ENSMUSG00000008305.12	Tle1	transducin-like enhancer of split 1	21885	11.41	10.53	11.94	3.14	2.52	2.79	11.67	10.88	12.06	3.39	3.45	2.36	12.22	12.58	13.75	4.24	4.17	3.31
ENSMUSG00000008307.5	1700109H08Rik	RIKEN cDNA 1700109H08 gene	77036	2.23	1.29	1.98	2.49	1.53	1.99	3.03	0.71	1.75	1.84	2.13	2.03	1.8	1.67	0.96	1.85	1.78	2.62
ENSMUSG00000008318.3	Relt	RELT tumor necrosis factor receptor	320100	4.64	5.98	6.79	0.44	1.24	0.9	5.04	5.49	6.7	1.18	0.7	0.84	6.29	9.17	5.49	0.73	1.02	0.73
ENSMUSG00000008333.6	Snrpb2	U2 small nuclear ribonucleoprotein B	20639	104.4	127	129.61	125.46	121.46	122.14	111.6	105.44	110.83	111.32	110.78	114.76	102.72	118.1	118.65	116.46	115.62	137.3
ENSMUSG00000008348.9	Ubc	ubiquitin C	22190	963.2	932.78	916.08	1476.08	1429.63	1397.61	954.68	1004.64	1011.91	1568.53	1497.64	1631.39	958.2	915.83	961.56	1361.3	1296.49	1556.22
ENSMUSG00000008373.10	Prpf31	pre-mRNA processing factor 31	68988	152.27	159.58	139.99	107.66	107.88	105.88	159.44	151.96	157.07	118.26	114.8	119.87	157.93	153.49	139.73	112.68	118.8	110.24
ENSMUSG00000008384.8	Sertad1	SERTA domain containing 1	55942	41.15	42.55	47.42	91.94	103.42	103.73	40.77	42.56	45.34	92.04	97.72	98.44	45.61	47.8	50.38	121.43	106.12	92.83
ENSMUSG00000008393.8	Carhsp1	calcium regulated heat stable protein 1	52502	22.63	25.61	28.8	54.85	54.8	57.35	26.13	28.27	26.77	47.51	60.63	52.98	28.29	29.23	28.65	58.16	61.01	65.26
ENSMUSG00000008398.8	Elk3	ELK3, member of ETS oncogene family	13713	82.45	82.6	79.48	25.59	20.67	21.93	80.96	84.83	82.88	23.8	21.79	19.82	74.12	72.64	74.22	22.49	23.35	16.18
ENSMUSG00000008429.7	Herpud2	HERPUD family member 2	80517	27.95	24.98	23.53	41.51	37.14	37.78	22.7	24.63	25.09	30.16	35.34	34.75	24.5	22.93	23.96	35.79	38.76	37.68
ENSMUSG00000008435.9	Rdh13	retinol dehydrogenase 13 (all-trans and 9-cis)	108841	21.81	25.91	20.68	8.4	9.1	9.7	22.57	23.6	23.42	9.77	8.89	11.7	26.09	22.97	20.72	9.77	10.15	7.3
ENSMUSG00000008438.3	Adam21	a disintegrin and metallopeptidase domain 21	56622	0.06	0.02	0.02	0.05	0	0.02	0	0	0.03	0.08	0.04	0	0	0.06	0.08	0.06	0.04	0.03
ENSMUSG00000008450.7	Nutf2	nuclear transport factor 2	68051	32.72	40.76	36.04	20.39	19.13	17.01	35.09	34.2	35.45	20.22	21.69	20.11	30.98	34.45	26.52	19.77	22.18	17.01
ENSMUSG00000008461.5	Fut1	fucosyltransferase 1	14343	0	0	0	0	0	0	0	0	0	0	0	0	0.03	0.02	0	0.02	0	0
ENSMUSG00000008475.7	Arpc5	actin related protein 2/3 complex, subunit 5	67771	515.22	515.92	522.13	649.9	638.22	637.94	539.08	511.22	506.04	592.73	603.04	589.77	446.91	466.93	539.72	562.57	544.54	637.82
ENSMUSG00000008482.8	Rnf151	ring finger protein 151	67504	0	0	0.06	0	0.07	0	0.12	0.22	0.16	0	0	0.1	0.07	0	0	0.04	0	0
ENSMUSG00000008489.12	Elavl2	ELAV like RNA binding protein 1	15569	0.18	0	0	0	0	0	0	0	0	0.04	0.03	0	0	0.19	0	0	0	0
ENSMUSG00000008496.12	Pou2f2	POU domain, class 2, transcription factor 2	18987	21.79	20.29	16.88	43.68	31.51	36.57	19.48	21.94	19.2	36.08	36.32	31.68	24.07	22.54	16.06	31.53	38.34	32.44
ENSMUSG00000008540.5	Mgst1	microsomal glutathione S-transferase 1	56615	55.21	51.61	53.41	47.67	46.25	44.38	65.1	62.09	61.75	57.5	51.61	55.07	36.91	44.53	37.16	34.44	33.74	28.78
ENSMUSG00000008575.11	Nfib	nuclear factor I/B	18028	0.04	0.02	0.05	0.03	0.13	0.01	0.02	0	0.05	0	0	0.08	0.15	0.26	0	0.07	0.06	0
ENSMUSG00000008590.4	Htr3b	5-hydroxytryptamine (serotonin) receptor 3B	57014	0	0	0	0	0	0	0	0	0	0	0	0	0	0	0	0	0	0
ENSMUSG00000008601.6	Rab25	RAB25, member RAS oncogene family	53868	0.12	0.22	0	0	0	0	0.35	0	0.33	0.37	0.16	0.11	0.3	0.12	0.21	0	0	0
ENSMUSG00000008604.6	Ubqln4	ubiquilin 4	94232	42.28	38.49	35.32	20.72	19.17	19.2	37.16	38.03	41.2	20.62	20.05	18.84	44.89	43.91	40.85	22.92	24.03	20.42
ENSMUSG00000008658.9	Rbfox1	RNA binding protein, fox-1 homolog (C. elegans) 1	268859	0	0	0	0.04	0	0.05	0	0.15	0	0.02	0.03	0	0	0	0	0	0.05	0
ENSMUSG00000008668.8	Rps18	ribosomal protein S18	20084	2016.32	2022.05	1917.81	1444.84	1509.39	1455.48	2076.23	2130.52	2070.29	1602.09	1627.72	1702.9	1972.36	2065.85	1823.89	1611.51	1631.53	1278.36
ENSMUSG00000008682.7	Rpl10	ribosomal protein L10	110954	2151.32	2083.08	2238.74	1717.58	1751.8	1719.17	1958.81	2182.72	2049.95	1709.78	1506.34	1590.87	1925.07	1969.15	2131.68	1567.34	1597.34	1542.28
ENSMUSG00000008683.10	Rps15a	ribosomal protein S15A	267019	1124.3	1116.84	1322.74	930.98	932.57	756.87	1147.13	1245.22	1169.64	971.11	909.9	884.42	992.52	1036.26	1047.34	879.37	809.54	701.31
ENSMUSG00000008690.9	Ncaph2	non-SMC condensin II complex, subunit H2	52683	174.08	178.64	193.32	82.15	116.46	125.23	181.59	187.34	203.19	108.35	99.14	101.23	158.84	188.76	220.88	110.84	105.48	102.9
ENSMUSG00000008730.11	Hipk1	homeodomain interacting protein kinase 1	15257	38.84	34.05	28.46	23.18	18.54	24.65	44.74	45.15	44.37	26.75	23.09	21.79	36.06	31.07	30.36	17.95	21.3	20.27
ENSMUSG00000008734.8	Gprc5b	G protein-coupled receptor, family C, group 5, member B	64297	6.84	8.02	9.83	4.42	5.67	7.88	9.35	11.07	10.83	7.77	6.7	5.46	3.2	3.85	5.81	2.6	3.64	4.05
ENSMUSG00000008763.10	Man1a2	mannosidase, alpha, class 1A, member 2	17156	48.42	39.68	27.58	41.37	33.69	35.73	38.41	37.32	51.52	32.04	40.76	40.3	44.73	47.08	26.51	37.48	37.31	35.95
ENSMUSG00000008789.9	Ceacam5	CEA cell adhesion molecule 5	73250	0	0	0	0	0	0	0	0	0	0	0	0	0	0	0	0	0	0
ENSMUSG00000008813.6	Tppp2	tubulin polymerization-promoting protein family member 2	219038	0	0	0	0	0	0	0	0	0	0	0	0	0	0	0	0	0	0
ENSMUSG00000008822.9	Acyp1	acylphosphatase 1, erythrocyte (common) type	66204	16.93	19.17	20.18	11.95	11.6	8.93	20	21.95	19.43	12.1	10.91	11.49	19.51	19.01	18.87	13.63	10.86	11.67
ENSMUSG00000008843.4	Cldn13	claudin 13	57255	0	0	0	0	0	0	0	0	0	0	0	0	0	0	0	0	0	0
ENSMUSG00000008845.3	Cd163	CD163 antigen	93671	0.16	0.26	0.4	0.03	0.18	0.23	0.22	0.47	0.31	0.04	0.11	0.13	0.4	0.21	0.31	0.09	0.02	0.18
ENSMUSG00000008855.11	Hdac5	histone deacetylase 5	15184	121.54	112.91	109.52	14.26	14.2	13.63	114.46	125.07	115.78	14.93	13.66	15.21	125.57	124.99	103.54	13.85	12.43	13.56
ENSMUSG00000008859.7	Rala	v-ral simian leukemia viral oncogene A (ras related)	56044	66.85	61.48	53.07	49.85	49.77	41.89	57.76	55.29	58.54	46.64	46.71	48.72	64.74	67.19	54.32	50.92	48.32	42.29
ENSMUSG00000008874.3	Clec3a	C-type lectin domain family 3, member a	403395	0	0	0	0	0	0	0	0	0	0	0	0	0	0	0	0	0	0
ENSMUSG00000008892.5	Vdac3	voltage-dependent anion channel 3	22335	195.15	203.17	202.9	169.69	189.72	186.26	206.24	197.75	194.08	192.18	175.69	185.66	187.84	201.25	215.73	169.94	172.87	188.82
ENSMUSG00000008932.9	Slc1a7	solute carrier family 1 (glutamate transporter), member 7	242607	0	0	0	0	0	0	0	0	0	0	0	0	0	0	0	0	0	0
ENSMUSG00000008958.8	Vps72	vacuolar protein sorting 72	21427	60.52	64.31	61.1	39.23	36.22	41.51	62.15	55.08	65.14	38.97	40.47	37.68	71.91	67	63.1	47.42	48.85	35.6
ENSMUSG00000008976.10	Gabpa	GA repeat binding protein, alpha	14390	27.23	26.37	25.18	24.72	24.53	27.8	29.88	30.48	29.91	29.75	27.51	24.5	25.17	24.04	23.83	19.04	26.37	23
ENSMUSG00000008999.7	Bmp7	bone morphogenetic protein 7	12162	0	0	0	0	0	0	0	0	0	0	0	0	0	0	0	0	0	0
ENSMUSG00000009013.4	Dynll1	dynein light chain LC8-type 1	56455	312.45	321.42	368.85	188.73	206.2	196.32	343.34	348.89	335.49	204.35	183.41	215.55	280.67	317.61	341.13	164.91	170.23	177.36
ENSMUSG00000009030.8	Pdcl	phosducin-like	67466	52.29	64.41	52.21	29	24.32	27.64	65.27	63.95	62.11	33.46	34.22	32.14	60.81	55.15	57.9	29.54	33.77	30.06
ENSMUSG00000009035.7	Tmem184b	transmembrane protein 184b	223693	69.24	64.39	56.09	125.77	110.77	118.85	65.78	66.6	71.82	110.37	114.22	112.87	68.56	61.07	61.78	107.14	110.17	107.76
ENSMUSG00000009047.3	Gm5965	predicted gene 5965	546672	0	0	0	0	0	0	0	0	0	0	0	0	0	0	0	0	0	0
ENSMUSG00000009070.8	Rsph14	radial spoke head homolog 14 (Chlamydomonas)	71236	0	0	0	0	0	0	0	0	0	0	0	0	0	0	0	0	0	0
ENSMUSG00000009073.10	Nf2	neurofibromin 2	18016	45.98	43.03	34.7	27.23	24.02	25.46	47.74	50.24	49.47	26.85	24.87	25.85	50.13	44.9	37.25	26.57	31.97	26.17
ENSMUSG00000009075.2	Cabp7	calcium binding protein 7	192650	0.05	0	0.03	0	0	0	0	0	0.03	0	0	0.04	0	0	0.06	0	0.02	0
ENSMUSG00000009076.4	Zmat5	zinc finger, matrin type 5	67178	30.62	35.83	32.26	20.61	17.96	17.75	33.32	30.36	34.22	18.9	16.41	17.01	31.95	32.97	33.6	22.52	24.1	17.67
ENSMUSG00000009079.10	Ewsr1	Ewing sarcoma breakpoint region 1	14030	299.69	343.38	316.92	228.68	218.36	223.86	343.74	308.73	293.07	252.31	224.33	207.32	335.56	313.38	303.51	230.16	235.03	202.27
ENSMUSG00000009090.11	Ap1b1	adaptor protein complex AP-1, beta 1 subunit	11764	129.37	109.62	92.48	62.87	57.54	54.6	112.94	121.84	127.24	55.48	67.88	49.82	131.36	117.42	99.45	66.54	63.74	45.36
ENSMUSG00000009092.4	Derl3	Der1-like domain family, member 3	70377	0.48	0.38	0.32	0.4	0.31	0.22	0.38	0.39	0.48	0.32	0.2	0.09	0.46	0.54	0.4	0.25	0.21	0.42
ENSMUSG00000009093.7	Gstt4	glutathione S-transferase, theta 4	75886	0	0.07	0	0.49	2.03	1.45	0.16	0.09	0	2.25	2.23	1.55	0	0	0	0.88	1.42	2.18
ENSMUSG00000009097.9	Tbx1	T-box 1	21380	0	0	0	0	0	0	0	0	0	0	0	0	0.05	0	0	0	0	0
ENSMUSG00000009108.9	Gnat2	G protein subunit alpha transducin 2	14686	0.23	0.22	0.32	0.48	0.07	0.32	0.19	0.72	0.08	0.07	0	0	0.32	0.17	0.1	0.25	0.3	0.08
ENSMUSG00000009112.2	Bcl2l13	BCL2-like 13 (apoptosis facilitator)	94044	12.58	12.39	10.87	6.06	5.85	6.86	12.58	12.67	11.65	7.45	6.46	6.69	11.79	10.89	10.72	5.84	6.8	5.77
ENSMUSG00000009114.11	2610028H24Rik	RIKEN cDNA 2610028H24 gene	76964	0	0	0.1	0	0	0.05	0	0	0	0	0	0	0	0	0	0	0	0
ENSMUSG00000009115.5	Spatc1l	spermatogenesis and centriole associated 1 like	76573	0	0	0.07	0	0	0	0	0.08	0	0.06	0	0	0	0	0.07	0	0	0
ENSMUSG00000009145.4	Dqx1	DEAQ RNA-dependent ATPase	93838	1.02	1.04	1.1	0.93	1.38	1.19	0.92	1.22	1.16	0.7	1.6	1.48	1.11	1.38	1.35	1.18	1.57	0.76
ENSMUSG00000009185.2	Ccl8	chemokine (C-C motif) ligand 8	20307	0.14	0.28	0.47	32.23	32.84	26.5	0.16	0.19	0.61	13.76	18.47	24.55	0.78	0.43	0	24.21	22.55	22.18
ENSMUSG00000009207.9	Lnpk	lunapark, ER junction formation factor	69605	32.8	34.88	35.95	38.12	40.6	44.7	39.09	34.79	33.35	44.98	43.65	40.27	24.72	28.76	33.45	35.05	35.26	50.65
ENSMUSG00000009210.4	Prr29	proline rich 29	75573	0	0	0	0	0	0	0	0	0	0	0	0	0	0	0	0	0	0
ENSMUSG00000009214.3	Mymk	myomaker, myoblast fusion factor	66139	0	0	0	0	0	0.06	0	0	0	0	0	0	0	0	0	0	0	0.08
ENSMUSG00000009216.7	Fam163b	family with sequence similarity 163, member B	109349	0	0	0	0	0	0	0	0	0	0	0	0	0	0	0	0	0	0
ENSMUSG00000009246.8	Trpm5	transient receptor potential cation channel, subfamily M, member 5	56843	0	0	0	0	0	0	0	0	0	0	0	0	0	0	0	0	0	0
ENSMUSG00000009248.5	Ascl2	achaete-scute family bHLH transcription factor 2	17173	0.04	0	0	0	0	0	0	0	0	0	0	0	0.05	0	0.05	0	0	0
ENSMUSG00000009281.4	Rarres2	retinoic acid receptor responder (tazarotene induced) 2	71660	0	0	0.11	0.23	0	0	0.22	0	0.14	0.25	0	0.18	0.8	0.98	0	0.73	0.77	0
ENSMUSG00000009291.6	Pttg1ip	pituitary tumor-transforming 1 interacting protein	108705	99.2	95.82	92.52	63.71	61.88	65.34	103.01	96.59	98.82	63.42	66.75	61.7	117.77	111.59	111.08	69.04	71.17	59.13
ENSMUSG00000009292.11	Trpm2	transient receptor potential cation channel, subfamily M, member 2	28240	3.15	5.55	3.83	3.08	1.86	1.96	4.68	3.87	5.29	2.64	1.45	1.94	3.82	4.03	5.63	1.55	2.43	1.75
ENSMUSG00000009293.11	Ube2g2	ubiquitin-conjugating enzyme E2G 2	22213	99.73	100.32	88.01	29.89	42.97	36.06	99.8	96.37	93.65	36.92	41.33	39.98	105.48	107.06	111.86	39.97	40.14	33.45
ENSMUSG00000009350.7	Mpo	myeloperoxidase	17523	0	0.11	0	0	0	0.15	0	0	0.12	0.07	0.05	0.05	0.41	1.87	0	0.45	1.56	0.04
ENSMUSG00000009356.6	Lpo	lactoperoxidase	76113	0	0	0	0	0	0	0	0.03	0	0	0	0	0	0	0	0	0	0
ENSMUSG00000009376.9	Met	met proto-oncogene	17295	5.98	5.57	3.01	20.32	18.57	15.23	4.76	4.13	5.88	20.25	18.55	18.02	3.96	3.86	4.24	13.74	14.14	17.08
ENSMUSG00000009378.3	Slc16a12	solute carrier family 16 (monocarboxylic acid transporters), member 12	240638	0	0.03	0.02	0	0.02	0.03	0	0	0.02	0	0	0	0.02	0.02	0.02	0.02	0	0
ENSMUSG00000009394.7	Syn2	synapsin II	20965	0.02	0	0.02	0.02	0.02	0	0.02	0	0	0	0	0	0.05	0	0.02	0	0	0
ENSMUSG00000009406.7	Elk1	ELK1, member of ETS oncogene family	13712	14.47	14.32	12.24	7	6.51	8.11	15.28	14.42	14.15	7.94	8.45	8.41	14.5	12.37	13.2	6.27	6.93	7.01
ENSMUSG00000009418.9	Nav1	neuron navigator 1	215690	24	20.57	18.4	7.86	6.73	7.34	24.13	23.03	25.2	7.32	5.84	6.14	24.62	21.19	19.03	8.13	10.17	7.26
ENSMUSG00000009470.10	Tnpo1	transportin 1	238799	81.73	74.64	51.29	34.59	33.89	36.52	84.48	75.23	81.7	36.93	33.73	35.06	64.23	62.78	56.87	26.84	33.63	32.26
ENSMUSG00000009471.3	Myod1	myogenic differentiation 1	17927	0	0	0	0	0	0	0	0	0	0	0	0	0	0	0	0	0	0
ENSMUSG00000009487.9	Otog	otogelin	18419	0	0	0	0	0	0	0	0.01	0	0	0	0	0	0	0	0	0	0
ENSMUSG00000009535.7	Rnmt	RNA (guanine-7-) methyltransferase	67897	49.51	50.35	51.3	28.12	29.37	32.03	49.52	52.31	50.4	33.92	33.5	30.68	48.81	49.23	45.92	29.9	28.64	29.01
ENSMUSG00000009545.8	Kcnq1	potassium voltage-gated channel, subfamily Q, member 1	16535	0.04	0.14	0.09	0.05	0.05	0.02	0.23	0.11	0.12	0.11	0.17	0.08	0.25	0.06	0.17	0.11	0.2	0.15
ENSMUSG00000009549.8	Srp14	signal recognition particle 14	20813	212.34	217.34	218.15	152.37	174.57	147.2	233.66	206.76	234.29	148.55	166.8	170.21	224.1	215.74	231.97	175.76	151.94	156.38
ENSMUSG00000009551.2	6330409D20Rik	RIKEN cDNA 6330409D20 gene	70730	0.2	0.06	0.06	0	0	0	0	0	0	0.12	0	0.18	0	0	0	0.04	0.08	0.27
ENSMUSG00000009555.10	Cdk9	cyclin-dependent kinase 9 (CDC2-related kinase)	107951	150.04	149.57	132.87	89.83	85.99	90.24	131.66	141.65	145.71	86.93	86.57	87.31	161.83	153.16	142.05	90.56	83.46	87.07
ENSMUSG00000009563.10	Tor2a	torsin family 2, member A	30933	42.8	40.66	42.19	25.35	22.41	22.72	36.21	43.22	39.23	23.79	22.07	23.27	44.81	43.85	42.41	23.8	24.36	20.49
ENSMUSG00000009566.6	Fpgs	folylpolyglutamyl synthetase	14287	18.3	19.08	18.74	2.71	3.79	4.19	17.59	18.47	18.19	4.86	4.09	3.4	16.31	17.56	21.34	3.95	4.41	3.98
ENSMUSG00000009569.8	Mrtfb	myocardin related transcription factor B	239719	13.48	10.36	7.89	3.24	1.77	2.47	15.14	12.09	12.3	3.77	3.24	3.54	11.56	9.3	8.45	2.05	2.23	2.41
ENSMUSG00000009575.8	Cbx5	chromobox 5	12419	43.8	43.46	34.95	10.33	13.59	15.55	47.31	42.5	46.31	11.88	11.45	12.38	38.65	40.35	36.72	11.13	13.85	13.38
ENSMUSG00000009580.9	Odam	odontogenic, ameloblast asssociated	69592	0	0	0	0	0	0	0	0	0	0	0	0	0	0	0	0	0	0
ENSMUSG00000009585.11	Apobec3	apolipoprotein B mRNA editing enzyme, catalytic polypeptide 3	80287	66.3	74.85	80.06	258.62	258.82	239.83	75.36	77.41	74.61	214.15	224.21	213.53	63.26	67.13	79.8	237.04	247.63	267.57
ENSMUSG00000009588.9	St6galnac1	ST6 (alpha-N-acetyl-neuraminyl-2,3-beta-galactosyl-1,3)-N-acetylgalactosaminide alpha-2,6-sialyltransferase 1	20445	0	0	0	0	0	0	0	0	0	0	0	0	0	0	0	0	0	0
ENSMUSG00000009596.3	Taf7l	TATA-box binding protein associated factor 7 like	74469	0	0	0	0	0	0	0	0	0	0	0	0	0	0	0	0	0	0
ENSMUSG00000009614.10	Sardh	sarcosine dehydrogenase	192166	0.22	0.22	0.11	0.11	0.1	0	0.12	0.19	0.04	0.12	0.18	0	0.19	0.27	0.14	0.71	0.16	0.13
ENSMUSG00000009621.12	Vav2	vav 2 oncogene	22325	15.02	13.19	11.56	3.74	4.11	3.8	14.81	13.73	14.56	4.75	4.27	3.28	14.11	13	12.9	3.69	4.33	2.98
ENSMUSG00000009628.8	Tex15	testis expressed gene 15	104271	0.1	0.33	0.03	0.03	0.08	0.25	0.08	0.17	0.1	0.11	0.44	0.04	0.07	0.06	0.18	0.1	0.16	0.24
ENSMUSG00000009630.9	Ppp2cb	protein phosphatase 2 (formerly 2A), catalytic subunit, beta isoform	19053	76.48	76.74	80.95	66.17	78.48	76.34	71.5	74.52	82.25	80.76	78.69	78.73	73.35	78.97	89.93	63.52	64.2	71.64
ENSMUSG00000009633.2	G0s2	G0/G1 switch gene 2	14373	0.16	0.24	0	0.09	0.1	0	0	0	0.23	0.21	0.32	0.15	0.11	0.24	0.09	0.42	0.71	0.23
ENSMUSG00000009640.5	Dmap1	DNA methyltransferase 1-associated protein 1	66233	19.96	18.49	20.74	14.1	13.41	15.02	19.01	20.18	18.8	12.51	13.99	15.18	20.74	19.32	17.24	15.7	15.02	14.9
ENSMUSG00000009646.7	Pla2g12b	phospholipase A2, group XIIB	69836	0	0	0	0	0	0	0	0	0	0	0	0	0	0	0	0	0	0
ENSMUSG00000009647.7	Mcu	mitochondrial calcium uniporter	215999	21.25	20.76	21.16	8.81	9.1	10.78	20.05	19.2	20.47	9	9.67	7.35	20.47	18.72	22.19	8.9	9.55	9.63
ENSMUSG00000009654.4	Oit3	oncoprotein induced transcript 3	18302	13.62	12.58	10.32	5.12	4.74	3.74	13.65	13.01	12.5	4.8	5.47	5.22	9.27	9.12	8.09	4.03	3.41	3.57
ENSMUSG00000009670.5	Tex11	testis expressed gene 11	83558	0.17	0	0	0.14	0	0.02	0	0.2	0	0	0.18	0	0.13	0.02	0	0.05	0.04	0
ENSMUSG00000009681.9	Bcr	BCR activator of RhoGEF and GTPase	110279	3.41	2.58	2.04	0.91	0.73	0.7	2.33	2.23	2.76	0.87	0.66	0.68	3.47	3.25	2.23	0.95	1.03	0.59
ENSMUSG00000009687.8	Fxyd5	FXYD domain-containing ion transport regulator 5	18301	961.56	1004.72	1103.43	647.46	698.79	773.83	1001.45	968.45	974.29	658.12	625.65	655.46	990.36	944.08	1094.18	745.45	754.88	774.26
ENSMUSG00000009731.4	Kcnd1	potassium voltage-gated channel, Shal-related family, member 1	16506	0.03	0.05	0.08	0.28	0.14	0.13	0.03	0.08	0.13	0.33	0.42	0.19	0.08	0.05	0.11	0.11	0.23	0.33
ENSMUSG00000009733.8	Tfcp2	transcription factor CP2	21422	5.29	4.9	4.34	1.55	1.92	1.75	4.47	4.66	5.03	1.85	2.32	1.97	4.78	4.3	4.33	1.54	2.11	1.65
ENSMUSG00000009734.11	Pou6f2	POU domain, class 6, transcription factor 2	218030	0	0	0	0	0	0	0	0	0	0	0	0	0	0	0	0	0	0
ENSMUSG00000009739.10	Pou6f1	POU domain, class 6, transcription factor 1	19009	5.21	5.28	3.56	2.95	2.43	2.92	5.93	4.44	5.11	2.58	3.5	2.28	5.94	5.33	4.47	3.72	4.34	2.21
ENSMUSG00000009741.8	Ubp1	upstream binding protein 1	22221	36.96	36.07	31.76	19.73	18.25	20.15	35.9	35.24	35.55	22.33	20.05	19.77	34.85	32.04	35.13	19.46	19.63	19.1
ENSMUSG00000009772.9	Nuak2	NUAK family, SNF1-like kinase, 2	74137	19.65	18.21	16.32	18.93	17.54	16.14	17.94	20.32	18.02	18.64	17.24	17.28	23.18	21.68	20.21	18.96	20.58	19.57
ENSMUSG00000009828.9	Cilk1	ciliogenesis associated kinase 1	56542	3.38	3.22	3.64	3.66	3.2	3.93	3.82	3.4	3.53	4.66	3.17	3.4	3.71	3.44	3.09	3.63	4.1	3.75
ENSMUSG00000009863.8	Sdhb	succinate dehydrogenase complex, subunit B, iron sulfur (Ip)	67680	208.96	207.38	208.46	141.68	152.63	148.25	198.09	198.66	204.73	143.62	135.65	145.58	210.95	220.56	237.27	153.54	147.68	149.11
ENSMUSG00000009876.7	Cox4i2	cytochrome c oxidase subunit 4I2	84682	0.09	0.28	0.1	0	0	0	0.32	0.13	0	0.37	0	0.18	0.39	0.1	0.22	0.14	0.08	0.13
ENSMUSG00000009894.9	Snap47	synaptosomal-associated protein, 47	67826	21.74	21.86	21.86	9.41	11.41	9.48	21.01	20.03	26.08	9.5	9	7.21	23.85	23.79	21.4	10.48	10.59	8.44
ENSMUSG00000009900.7	Wnt3a	wingless-type MMTV integration site family, member 3A	22416	0	0	0	0	0	0	0	0	0	0	0	0	0	0	0	0	0	0
ENSMUSG00000009905.4	Kdsr	3-ketodihydrosphingosine reductase	70750	3.31	3.33	3.33	0.58	0.5	0.7	3.87	3.43	4.08	0.9	0.74	0.66	3.53	3.69	3.66	0.72	1.06	0.65
ENSMUSG00000009907.11	Vps4b	vacuolar protein sorting 4B	20479	162.73	157.06	131.05	132.72	128.09	124.94	170.99	163.6	157.95	136.56	151.89	125.66	155.4	150.81	144.38	121.66	116.4	120.61
ENSMUSG00000009927.8	Rps25	ribosomal protein S25	75617	1024.82	1052.47	1173.52	899.92	857.57	856.42	992.4	1077.49	997.53	889.21	832.56	877.48	1026.31	1063.92	965.53	893.85	877.13	737.36
ENSMUSG00000009941.4	Nxf2	nuclear RNA export factor 2	83454	0.03	0.14	0.18	0.03	0.04	0.12	0.2	0.28	0.15	0.07	0.07	0.07	0.19	0.13	0.06	0.03	0.12	0.19
ENSMUSG00000009995.11	Tafazzin	tafazzin, phospholipid-lysophospholipid transacylase	66826	70.62	63.15	55.54	28.88	28.46	26.89	54.12	54.92	63.29	26.83	25.04	24.73	58.55	62.62	60.41	28.86	26.91	23.27
ENSMUSG00000010021.7	Kif19a	kinesin family member 19A	286942	2.11	2.22	3.17	1.06	1.03	1.22	3.33	4.1	3.16	2.03	2.01	2.47	2.2	2.32	2.65	1.48	1.08	1.32
ENSMUSG00000010025.12	Aldh3a2	aldehyde dehydrogenase family 3, subfamily A2	11671	44.17	43.87	40.23	26.06	22.72	25.01	45.39	44.24	43.73	26.34	24.25	21.91	42.1	39.12	39.97	25.19	23.06	21.44
ENSMUSG00000010044.7	Zmynd10	zinc finger, MYND domain containing 10	114602	0.04	0	0.08	0.09	0	0.04	0.08	0.05	0	0.05	0.07	0	0.05	0.11	0.09	0	0.1	0
ENSMUSG00000010045.1	Tmem115	transmembrane protein 115	56395	28.58	27.7	27.94	15.85	17.93	17.79	25.35	27.83	28.76	18.68	17.16	18.19	32.41	30.02	30.89	20.67	18.03	15.39
ENSMUSG00000010047.7	Hyal2	hyaluronoglucosaminidase 2	15587	28.89	23.97	24.03	6.98	6.26	7.53	22.42	24.19	25.9	7.86	5.56	7.21	26.12	26.39	23.1	7.61	7.9	4.51
ENSMUSG00000010048.5	Ifrd2	interferon-related developmental regulator 2	15983	37	42.89	40.28	13.58	16.54	18	36.03	38.03	39.88	15.96	16.42	15.48	37.49	41.17	42.13	14.53	17.14	14.43
ENSMUSG00000010051.9	Hyal1	hyaluronoglucosaminidase 1	15586	10.53	10.39	6.2	3.25	1.35	1.67	9.4	5.92	8.37	1.46	1.16	1.74	12.18	9.72	8.19	2.09	1.99	1.48
ENSMUSG00000010054.3	Tusc2	tumor suppressor 2, mitochondrial calcium regulator	80385	25.14	23.01	24.49	8.14	9.63	9.28	28.07	22.72	24.01	8.62	7.7	7.91	26.71	25.67	25.64	9.05	8.59	7.05
ENSMUSG00000010057.3	Nprl2	NPR2 like, GATOR1 complex subunit	56032	11.43	11.23	12.35	5.25	5.9	4.91	11.43	12.7	10.23	6.8	5.45	6.53	13.64	12.53	13.12	6.21	6.64	5
ENSMUSG00000010064.9	Slc38a3	solute carrier family 38, member 3	76257	0	0	0	0	0	0	0.06	0	0	0	0	0.05	0.03	0.03	0	0.02	0.02	0
ENSMUSG00000010066.9	Cacna2d2	calcium channel, voltage-dependent, alpha 2/delta subunit 2	56808	0	0	0	0	0	0	0	0	0	0	0	0	0	0	0	0	0	0
ENSMUSG00000010067.7	Rassf1	Ras association (RalGDS/AF-6) domain family member 1	56289	50.47	49.75	53.16	42.05	43.61	39.56	46.77	48.6	46.74	43.24	37.49	43.01	52.79	55.32	52.74	41.98	41.06	33.21
ENSMUSG00000010080.9	Epn3	epsin 3	71889	0	0	0	0	0	0	0.03	0	0	0.26	0	0	0	0	0	0	0	0
ENSMUSG00000010086.11	Rnf112	ring finger protein 112	22671	0	0	0	0	0	0	0	0	0	0	0	0	0	0	0	0	0	0
ENSMUSG00000010095.7	Slc3a2	solute carrier family 3 (activators of dibasic and neutral amino acid transport), member 2	17254	201.26	210.7	200.96	209.01	207.05	208.33	192.35	198.72	207.45	210.79	222.16	229.12	198.86	188.64	209.89	209.54	196.6	212.19
ENSMUSG00000010097.7	Nxf1	nuclear RNA export factor 1	53319	112.22	105.88	110.32	97.68	83.52	98.28	105.81	106.53	110.79	95.89	96.22	86.88	103.92	116.41	117.75	111.44	107.36	102
ENSMUSG00000010110.11	Stx5a	syntaxin 5A	56389	52.02	49.91	44.2	32.34	30.54	37.74	51.61	49.99	52.07	38.74	35.57	38.17	56.55	48.38	47.42	35.59	33.51	31.89
ENSMUSG00000010122.8	Slc47a1	solute carrier family 47, member 1	67473	0	0	0	0	0	0	0.03	0	0.03	0.06	0	0	0	0	0	0	0	0
ENSMUSG00000010136.8	Pifo	primary cilia formation	100503311	0	0	0	0	0	0	0	0	0	0	0	0	0	0	0	0	0	0
ENSMUSG00000010142.6	Tnfrsf13b	tumor necrosis factor receptor superfamily, member 13b	57916	43.48	43.84	40.89	21.71	23.14	24.85	48.95	47.98	44.74	30.4	26.7	25.38	39.72	38.1	38.43	18.98	21.31	21.16
ENSMUSG00000010154.6	Spire2	spire type actin nucleation factor 2	234857	0.03	0.11	0.06	0.06	0	0.03	0.03	0.07	0	0.11	0.16	0	0.04	0.11	0.16	0.1	0.07	0.08
ENSMUSG00000010175.7	Prox1	prospero homeobox 1	19130	0	0.02	0	0.03	0.01	0	0.03	0.01	0	0	0	0	0	0.07	0	0.06	0.04	0.01
ENSMUSG00000010205.10	Raver1	ribonucleoprotein, PTB-binding 1	71766	49.14	48.09	46.04	46.91	45.15	52.5	46.4	49.75	51.25	49.91	47.68	44.72	49.03	47.84	47.34	45.33	53.25	45.57
ENSMUSG00000010277.7	Bltp2	bridge-like lipid transfer protein family member 2	72503	194.84	173.16	148.46	91.37	83.94	90.03	175.34	167.58	179.82	82.45	77.26	76.22	175.89	169.89	161.28	78.77	96.91	84.04
ENSMUSG00000010290.7	AI597479	expressed sequence AI597479	98404	11.8	12.21	9.58	7.1	6.33	6.74	11.16	10.46	9.47	6.76	6.17	6.01	11.42	10.34	11.75	5.54	6.74	6.2
ENSMUSG00000010307.5	Tmem86a	transmembrane protein 86A	67893	25.9	19.99	18.52	1.25	1.22	1.26	20.05	20.08	22.89	0.88	1.15	1.53	24.39	19.77	20.13	2.04	1.72	0.51
ENSMUSG00000010311.9	Optc	opticin	269120	0	0	0	0	0	0	0	0	0	0	0	0	0	0	0	0	0	0
ENSMUSG00000010342.10	Tex14	testis expressed gene 14	83560	0.12	0	0.01	0.37	0.32	0.67	0.1	0.02	0.64	1.04	0.25	0.71	0.15	0.04	0.15	0.71	0.7	0.5
ENSMUSG00000010358.7	Ifi35	interferon-induced protein 35	70110	47.59	44.9	47.14	320.74	294.26	283.31	45.21	46.15	49.33	276.92	299.76	315.63	43.74	43.85	48.49	315.44	292.93	295.81
ENSMUSG00000010362.3	Rdm1	RAD52 motif 1	66599	7.18	12.54	12.69	3.42	6.4	7.64	16.11	12.64	10.53	6.1	6.26	8.92	13.88	13.65	15.92	4.83	3.6	8.22
ENSMUSG00000010376.8	Nedd8	neural precursor cell expressed, developmentally down-regulated gene 8	18002	388.02	412.78	382.77	292.32	302.31	267.54	425.97	393.91	398.64	317.92	319.81	338.93	413.28	439.95	405.17	339.32	318.19	287.26
ENSMUSG00000010392.8	Gosr1	golgi SNAP receptor complex member 1	53334	40.21	43.77	32.69	50.05	44.65	57.67	43.44	47.24	50.71	57.46	60.28	55.95	36.74	40.04	34	51.21	58.42	61.95
ENSMUSG00000010406.7	Mrpl52	mitochondrial ribosomal protein L52	68836	103.16	108.65	103.62	216.32	237.48	205.75	89.69	98.53	97.33	224.99	223.6	221.69	104.65	119.95	111.09	245.26	234.7	186.85
ENSMUSG00000010435.6	Spaca7	sperm acrosome associated 7	78634	0	0	0	0	0	0	0	0	0	0	0	0	0	0	0	0	0	0
ENSMUSG00000010453.6	Kansl3	KAT8 regulatory NSL complex subunit 3	226976	19.12	18.09	15.71	8.77	8.7	9.16	18.89	18.3	18.88	9.72	9.76	8.8	20.44	20.38	16.51	9.78	11.96	8.55
ENSMUSG00000010461.8	Eya4	EYA transcriptional coactivator and phosphatase 4	14051	3.67	2.36	1.5	1.05	0.51	0.68	3.64	2.88	3.08	0.85	0.78	0.48	2.81	2.16	1.78	1.03	0.7	0.65
ENSMUSG00000010476.7	Ebf3	early B cell factor 3	13593	0	0	0	0.02	0	0	0	0.04	0	0	0.03	0	0.09	0.17	0.01	0.08	0.06	0
ENSMUSG00000010492.10	Uckl1os	uridine-cytidine kinase 1-like 1, opposite strand	100271841	0	0.03	0.36	0	0.04	0	0.07	0.04	0	0	0	0	0.04	0	0	0.05	0	0
ENSMUSG00000010505.9	Myt1	myelin transcription factor 1	17932	0	0	0	0	0	0.02	0.1	0	0	0	0	0	0	0	0.02	0.01	0	0
ENSMUSG00000010517.7	Faf1	Fas-associated factor 1	14084	28.12	27.14	24.94	12.94	13.54	13.03	26.35	25.54	26.04	14.44	12.71	11.68	26.19	24.91	26.95	13.45	14.72	12.7
ENSMUSG00000010529.5	Gm266	predicted gene 266	212539	0	0	0	0.06	0	0	0	0	0	0	0	0.1	0	0.05	0	0.04	0.14	0.08
ENSMUSG00000010538.8	Tsacc	TSSK6 activating co-chaperone	76927	4.35	2.6	4.82	2.34	4.18	2.28	2.2	2.67	1.97	2.9	1.24	1.14	5.51	3.89	2.48	2.79	3.37	1.73
ENSMUSG00000010554.8	Mettl16	methyltransferase like 16	67493	30.05	27.47	25.43	11.17	14.34	15.49	31.15	28.53	28.24	15.73	13.51	15.4	28.26	27.98	29.68	12.49	12.67	12.86
ENSMUSG00000010592.8	Dazl	deleted in azoospermia-like	13164	0	0.06	0.02	0	0	0	0.02	0.03	0.06	0.11	0	0.04	0.06	0	0.02	0	0	0.06
ENSMUSG00000010601.7	Apol7a	apolipoprotein L 7a	75761	0	0	0	0	0	0	0	0	0	0	0	0	0	0	0	0	0	0
ENSMUSG00000010607.8	Pigyl	phosphatidylinositol glycan anchor biosynthesis, class Y-like	66268	20.18	19.94	20.65	5.54	5.68	4.29	16.47	17.29	18.79	5.97	6.03	5.58	24.18	24.59	24.43	7.66	5.15	4.83
ENSMUSG00000010608.9	Rbm25	RNA binding motif protein 25	67039	111.88	112.32	102.37	75.37	94.34	81.27	118.45	105.47	105.8	84.66	76.7	86.69	111.07	111.58	112.83	82.59	86	89.12
ENSMUSG00000010609.9	Psen2	presenilin 2	19165	84.82	84.35	81.63	50.54	51.48	48.75	79.56	76.95	76	49.33	42.88	42.84	79.79	78.58	83.33	51.8	47.88	41.46
ENSMUSG00000010651.4	Acaa1b	acetyl-Coenzyme A acyltransferase 1B	235674	0.11	0.29	0	0	0	0.17	0	0	0	0.07	0	0	0.14	0	0	0.04	0	0.08
ENSMUSG00000010660.2	Plcd1	phospholipase C, delta 1	18799	0.35	0.35	0.34	0.58	0.39	0.84	0.56	0.32	0.54	0.65	0.91	0.97	0.58	0.93	0.47	1.36	0.88	0.98
ENSMUSG00000010663.4	Fads1	fatty acid desaturase 1	76267	79.02	79.64	74.63	18.07	18.38	24.45	84.57	81.67	82.04	21.16	20.27	16.83	77.69	73.54	75.8	20.34	21.24	19.34
ENSMUSG00000010721.9	Lmbr1	limb region 1	56873	2.15	2.16	2.08	1.34	1.12	0.92	2.09	2.04	2.27	1.09	1.11	0.82	2.54	2.45	2.54	1.1	1.45	1.04
ENSMUSG00000010751.8	Tnfrsf22	tumor necrosis factor receptor superfamily, member 22	79202	9.9	11.06	7.2	2.8	2.36	2.34	9.88	6.79	6.94	2.92	2.49	2.24	8.69	9.35	8.09	2.27	2.63	2.06
ENSMUSG00000010755.10	Cars	cysteinyl-tRNA synthetase	27267	52.84	52.25	49.31	35.28	34.84	39.64	52.45	49.78	51.27	37.25	34.58	40.33	50.4	52.58	55.02	35.29	34.42	39.22
ENSMUSG00000010760.4	Phlda2	pleckstrin homology like domain, family A, member 2	22113	0	0	0	0	0	0	0	0	0	0	0	0	0	0	0	0	0	0
ENSMUSG00000010796.5	Asz1	ankyrin repeat, SAM and basic leucine zipper domain containing 1	74068	0	0	0	0	0	0	0	0	0	0	0	0	0	0	0	0	0	0
ENSMUSG00000010797.2	Wnt2	wingless-type MMTV integration site family, member 2	22413	0	0	0	0	0	0	0	0	0	0	0	0	0.05	0	0	0	0	0
ENSMUSG00000010803.6	Gabra1	gamma-aminobutyric acid (GABA) A receptor, subunit alpha 1	14394	0	0	0	0	0	0	0	0	0	0	0	0	0	0	0	0	0	0
ENSMUSG00000010825.11	Grid2ip	glutamate receptor, ionotropic, delta 2 (Grid2) interacting protein 1	170935	0	0	0	0	0	0	0	0	0	0	0	0	0	0	0	0	0	0
ENSMUSG00000010830.7	Kdelr3	KDEL (Lys-Asp-Glu-Leu) endoplasmic reticulum protein retention receptor 3	105785	0.32	0.05	0.4	0.27	0.12	0.1	0.05	0.06	0	0.06	0.09	0.09	1.25	1.06	0.05	0.55	1.01	0.13
ENSMUSG00000010841.7	Cfap97d1	CFAP97 domain containing 1	75437	0	0	0	0	0	0	0	0	0	0	0	0	0	0	0	0.09	0	0
ENSMUSG00000010911.6	Apip	APAF1 interacting protein	56369	45.72	46.46	47.35	27.83	32.12	27.91	44.63	43.86	41.16	31.16	26.63	34.41	42.53	41.16	45.35	35.57	31.98	34.13
ENSMUSG00000010914.4	Pdhx	pyruvate dehydrogenase complex, component X	27402	29.07	30.17	24.82	19.57	18.04	19.03	32.82	28.56	24.76	20.38	16.99	19.08	24.74	29.37	27.89	23.93	20.91	21.27
ENSMUSG00000010936.10	Vac14	Vac14 homolog (S. cerevisiae)	234729	59.16	57.39	51.59	31.81	29	30.17	53.48	57.74	56.69	32.02	29.63	27.9	57.78	53.19	50.3	30.66	33.38	27.34
ENSMUSG00000011008.7	Mcoln2	mucolipin 2	68279	45.02	57.13	62.1	113.35	111.34	138.12	53.34	56.7	47.91	139.07	131.43	125.91	44.27	40.46	56.29	91.06	84.16	135.48
ENSMUSG00000011034.4	Slc5a1	solute carrier family 5 (sodium/glucose cotransporter), member 1	20537	0	0	0	0.02	0	0	0	0	0	0	0.06	0	0	0	0	0.01	0	0
ENSMUSG00000011052.5				0	0	0	0	0	0	0	0	0	0	0	0	0	0	0	0	0	0
ENSMUSG00000011096.10	Akt1s1	AKT1 substrate 1 (proline-rich)	67605	38.34	40.1	36.84	10.99	12.78	13.88	33.45	34.76	40.64	15.15	12.42	14.87	45.2	44.07	41.58	14.51	11.96	12.48
ENSMUSG00000011114.11	Tbrg1	transforming growth factor beta regulated gene 1	21376	81.94	80	87.23	159.31	162.73	160.76	80.53	80.78	78.82	149.97	149.96	167.5	81.74	81.27	86.79	140.94	139.56	168.07
ENSMUSG00000011118.3	Panx3	pannexin 3	208098	0	0	0	0	0	0	0	0	0	0	0	0	0	0	0	0	0	0
ENSMUSG00000011148.7	Adssl1	adenylosuccinate synthetase like 1	11565	208.14	177.33	160.63	92.28	83.42	71.3	177.55	178.73	191.5	82.97	85.03	80.91	213.84	208	185.31	106.28	101.74	86.03
ENSMUSG00000011154.10	Cfap161	cilia and flagella associated protein 161	75556	0.12	0	0.05	0.14	0.16	0	0	0	0	0.33	0	0	0	0	0	0.29	0.11	0.16
ENSMUSG00000011158.7	Brf1	BRF1, RNA polymerase III transcription initiation factor 90 kDa subunit	72308	28.6	30.22	26.51	15.09	13.96	14.25	27.73	28.66	28.78	15.73	15.19	16.63	28.46	28.85	26.48	16.16	17.39	13.62
ENSMUSG00000011171.5	Vipr2	vasoactive intestinal peptide receptor 2	22355	0.98	0.7	0.63	0.18	0.23	0.52	1.26	1.06	1.05	0.75	0.61	0.31	0.76	0.6	0.81	0.25	0.19	0.26
ENSMUSG00000011179.7	Odc1	ornithine decarboxylase, structural 1	18263	275.72	296.07	318.29	235.86	295.71	352.97	285.77	295.68	285.28	284.84	297.83	264.5	234.57	242.45	301.45	270.69	271.16	286.53
ENSMUSG00000011254.10	Thg1l	tRNA-histidine guanylyltransferase 1-like (S. cerevisiae)	66628	15.16	15.82	14.53	9.99	11.61	14.35	16.64	13.49	15.87	12.33	15.32	12.71	25.89	25.17	23.85	18.89	17.25	19.44
ENSMUSG00000011256.10	Adam19	a disintegrin and metallopeptidase domain 19 (meltrin beta)	11492	0.47	0.16	0.2	0.17	0.07	0.21	0.05	0.06	0.18	0.2	0.04	0.14	1.08	0.92	0.18	0.53	1.1	0.06
ENSMUSG00000011257.13	Pabpc4	poly(A) binding protein, cytoplasmic 4	230721	61.72	60.19	54.06	33.19	33.89	33.46	58.2	58.44	62.89	34.82	33.48	34.33	61.26	64.33	53.31	37.19	41.39	31.24
ENSMUSG00000011263.9	Exoc3l2	exocyst complex component 3-like 2	74463	0.06	0.06	0.06	0	0	0	0	0.08	0	0.04	0	0	0.04	0	0	0	0	0.04
ENSMUSG00000011267.7	Zfp296	zinc finger protein 296	63872	1.74	1.2	1.44	0.49	0.8	0.47	1.43	1.57	1.98	0.77	0.93	0.55	1.14	1.65	1.28	0.91	0.56	0.96
ENSMUSG00000011305.5	Plin5	perilipin 5	66968	0	0.03	0.07	0	0	0	0.11	0	0.05	0	0	0	0.04	0	0	0	0	0
ENSMUSG00000011306.6	Sugp1	SURP and G patch domain containing 1	70616	24.59	23.25	22.39	18.07	18.47	19.97	27.1	23.64	24.41	20.93	21.7	22.12	26.32	25.5	23.93	20.62	22.06	20.42
ENSMUSG00000011349.5	Dmrtc2	doublesex and mab-3 related transcription factor like family C2	71241	0	0	0	0	0	0	0	0	0	0	0	0	0	0	0	0	0	0
ENSMUSG00000011350.9	Gm5893	predicted gene 5893	545936	0.03	0.03	0	0	0	0	0	0.05	0.05	0	0	0	0.05	0.03	0.04	0	0	0
ENSMUSG00000011382.6	Dhdh	dihydrodiol dehydrogenase (dimeric)	71755	21.43	19.55	15.98	8.25	7.47	7.76	20.93	20.66	21.58	9.73	7.42	8.17	20.61	18.04	16.34	7.8	10.27	7.04
ENSMUSG00000011427.9	Zfp790	zinc finger protein 790	233056	6.18	5.75	5.35	2.76	2.86	2.71	6.23	5.72	5.84	3.16	2.95	3.14	6.01	5.48	5.88	2.45	2.02	2.82
ENSMUSG00000011463.5	Cpb1	carboxypeptidase B1 (tissue)	76703	0	0	0	0	0.03	0	0	0	0	0	0	0	0	0	0	0	0.02	0.03
ENSMUSG00000011486.8	Slc25a41	solute carrier family 25, member 41	103775	0	0	0.06	0	0	0	0	0	0	0	0	0	0	0	0	0	0	0
ENSMUSG00000011589.8	Fsd1	fibronectin type 3 and SPRY domain-containing protein	240121	0	0	0	0	0	0	0	0	0.05	0	0	0	0	0	0	0	0.03	0
ENSMUSG00000011632.6	Pinlyp	phospholipase A2 inhibitor and LY6/PLAUR domain containing	641361	0	0	0	0	0	0	0	0	0	0	0	0	0	0	0	0	0	0
ENSMUSG00000011658.8	Fuz	fuzzy planar cell polarity protein	70300	14.57	13.89	10.38	6.17	5.95	5.6	13.71	9.08	11.16	5.71	9.72	5.9	15.04	17	9.03	7.14	6.52	6.04
ENSMUSG00000011751.10	Sptbn4	spectrin beta, non-erythrocytic 4	80297	0.07	0.09	0.14	0.02	0.02	0.18	0.45	0.03	0.07	0.02	0	0.03	0.14	0.16	0.24	0.13	0.16	0.02
ENSMUSG00000011752.6	Pgam1	phosphoglycerate mutase 1	18648	581.38	589.73	641.55	385.1	405.74	463.15	617.77	603.24	629.39	469.35	388.18	445.64	519.98	527.17	604.41	363.39	355.66	374.39
ENSMUSG00000011831.10	Evi5	ecotropic viral integration site 5	14020	15.46	14.14	12.31	8.02	8.44	8.41	17.78	15.97	18.83	10.6	9.49	8.17	17.62	13.82	15.83	7.32	9.19	8.63
ENSMUSG00000011832.9	Evi5l	ecotropic viral integration site 5 like	213027	12.38	11.47	12.36	8.39	6.84	9.37	16.42	14.12	14.65	10.97	8.05	8.58	12.46	12.21	14.44	8.62	9.12	8.87
ENSMUSG00000011837.3	Snapc2	small nuclear RNA activating complex, polypeptide 2	102209	22.07	20.78	19.96	10.13	9.87	9.2	19.34	19.63	19.04	10.62	8.58	9.76	22.42	21.74	22.7	9.01	10.31	8.75
ENSMUSG00000011877.7	Git1	GIT ArfGAP 1	216963	50.86	46.74	41.72	19.19	17.66	17.16	43.71	45.29	52.52	18.97	16.63	15.8	47.96	47.65	42.9	19.67	19.97	13.09
ENSMUSG00000011884.7	Gltp	glycolipid transfer protein	56356	211.8	208.98	205.54	117.42	112.6	122.25	227.89	227.57	217.24	125.82	121.52	121.25	201.58	202.56	205.19	114.19	132.64	106.16
ENSMUSG00000011958.11	Bnip2	BCL2/adenovirus E1B interacting protein 2	12175	162.7	167.8	151.66	158.63	153.41	141.72	182.83	168.1	165.41	143.91	149.62	158.81	165.35	163.88	161.38	156.18	140.05	149.29
ENSMUSG00000011960.6	Ccnt1	cyclin T1	12455	32.82	29.51	31.72	14.29	14.85	16.82	30.13	28.62	24.74	20.73	14.6	15.84	30.9	27.58	29.64	11.85	13.8	16.42
ENSMUSG00000012017.3	Scarf2	scavenger receptor class F, member 2	224024	0.73	0.82	0.63	0.29	0.19	0.27	0.45	0.4	0.4	0.1	0.23	0.04	0.9	1.04	0.58	0.45	0.48	0.05
ENSMUSG00000012042.4	4930579F01Rik	RIKEN cDNA 4930579F01 gene	67741	0	0	0	0	0	0	0	0	0	0	0	0	0	0	0	0	0	0
ENSMUSG00000012076.7	Brms1l	breast cancer metastasis-suppressor 1-like	52592	15.2	15.97	14.05	6.67	5.62	5.25	15.42	15.89	15.38	5.47	5.23	5.02	14.76	14.95	15.66	5.24	5.65	4.58
ENSMUSG00000012114.10	Med15	mediator complex subunit 15	94112	71.78	67.81	59.21	70.15	54.72	64.43	68.18	73.45	74.8	66.92	66.15	64.28	71.46	63.87	54.12	62.29	66.99	59.72
ENSMUSG00000012117.7	Dhdds	dehydrodolichyl diphosphate synthase	67422	56.29	58.8	53.23	29.56	31.87	37.02	59.17	56.23	61.85	35.92	32.35	30.61	59.93	60.11	61.8	33.71	34.79	33.22
ENSMUSG00000012123.9	Crybg2	crystallin beta-gamma domain containing 2	230806	0.53	0.81	1.71	0.14	1.23	0.23	0.7	1.6	0.76	0.14	0.68	0	0.91	1.25	2.12	0	0.09	0.48
ENSMUSG00000012126.10	Ubxn11	UBX domain protein 11	67586	4.93	5.62	5.81	1.61	2.95	1.85	5.28	4.65	6.38	2.48	2.02	3.46	4.73	3.89	3.9	2.53	4.42	2.7
ENSMUSG00000012187.7	Mogat1	monoacylglycerol O-acyltransferase 1	68393	0	0.05	0	0	0	0	0.1	0	0	0	0	0	0	0	0	0	0	0
ENSMUSG00000012211.7	Tex22	testis expressed gene 22	75671	0	0	0	0.06	0	0	0	0.31	0	0.31	0	0.11	0	0	0	0.07	0.08	0
ENSMUSG00000012282.2	Wnt8a	wingless-type MMTV integration site family, member 8A	20890	0	0	0	0	0	0	0	0	0	0	0	0	0	0.04	0	0	0	0
ENSMUSG00000012296.9	Tjap1	tight junction associated protein 1	74094	17.35	18.98	17.52	13.16	12.53	15.05	18.35	19.18	19.93	15.48	14.17	15.86	19.76	18.97	18.83	14.51	14.71	14.72
ENSMUSG00000012350.9	Ehf	ets homologous factor	13661	0	0	0.11	0	0	0.11	0	0.13	0	0.02	0.03	0	0	0	0.02	0.06	0	0.07
ENSMUSG00000012396.6	Nanog	Nanog homeobox	71950	0	0	0	0	0	0	0	0	0	0	0	0	0	0	0	0	0	0
ENSMUSG00000012405.9	Rpl15	ribosomal protein L15	66480	1015.4	1007.92	1040.52	872.32	866.8	845.23	984.01	1012.6	1003.05	856.28	878.34	887.7	959.1	945.86	956.5	876.74	866.71	756.68
ENSMUSG00000012422.8	Tmem167	transmembrane protein 167	66074	37.81	38.77	41.73	30.15	30.96	34.08	38.86	33.93	35.56	33.1	31.41	31.57	33.09	33.66	40.95	27.81	23.59	33.15
ENSMUSG00000012428.8	Steap4	STEAP family member 4	117167	0	0.02	0	1	0.83	1.02	0	0	0	0.77	1.28	0.67	0.08	0.02	0	0.47	0.88	0.57
ENSMUSG00000012429.8	Mplkip	M-phase specific PLK1 intereacting protein	66308	5.82	5.93	5.72	2.88	2.83	2.5	5.04	5.1	5.92	2.32	1.89	1.71	5.11	5.6	6.65	2.75	2.65	1.95
ENSMUSG00000012443.3	Kif11	kinesin family member 11	16551	45.98	56.38	55.21	11.27	16.68	23.23	63.59	60.03	57.09	17.67	15.94	10.83	37.4	43.83	52.78	12.14	16.61	18.05
ENSMUSG00000012483.4	Rpa3	replication protein A3	68240	37.84	40.12	38.57	14.72	19.2	16.6	37.74	31.62	30.08	17.17	16.78	14.74	26.33	36.08	45.44	16.37	16.03	16.3
ENSMUSG00000012519.8	Mlkl	mixed lineage kinase domain-like	74568	35.68	39.35	37.51	228.08	218.73	202.68	43.8	41.1	41.13	192.26	222.4	215.75	33.46	35.07	39.36	194.31	181.86	226.1
ENSMUSG00000012520.8	Phox2b	paired-like homeobox 2b	18935	0	0	0	0	0	0	0	0	0	0	0	0	0	0	0	0	0	0
ENSMUSG00000012535.8	Tnpo3	transportin 3	320938	62.92	65.59	63.19	49.56	49.46	54.41	64.08	66.56	65.98	56.2	50.24	51.06	61.38	59.65	62.14	47.94	52.3	51.7
ENSMUSG00000012609.12	Ttll5	tubulin tyrosine ligase-like family, member 5	320244	7.04	6.77	5.46	3.97	2.31	2.63	7.25	7.62	8.36	3.86	4.79	3.4	7.32	7.3	6.88	3.66	2.91	3.36
ENSMUSG00000012640.10	Zfp715	zinc finger protein 715	69930	20.97	18.31	15.33	7.46	7.95	10.53	19.32	20.31	18.06	11.4	9.08	9.64	18.85	19.13	15.83	6.58	7.39	10.02
ENSMUSG00000012705.10	Retn	resistin	57264	0	0	0	0	0	0	0	0	0	0	0	0	0	0	0	0	0.07	0.11
ENSMUSG00000012777.8	Acp4	acid phosphatase 4	100503991	0	0	0	0	0	0	0	0	0	0	0	0	0	0	0	0	0	0
ENSMUSG00000012819.9	Cdh23	cadherin 23 (otocadherin)	22295	0.04	0.09	0.08	0.03	0.08	0.2	0.31	0.16	0.04	0.08	0.21	0	0.3	0.28	0.27	0.01	0.01	0.09
ENSMUSG00000012848.8	Rps5	ribosomal protein S5	20103	1255.96	1270.95	1315.41	1237.03	1386.7	1227.87	1248.94	1272.73	1269.7	1281.93	1226.2	1328.23	1224.62	1321.07	1221.94	1335.06	1285.65	1232.21
ENSMUSG00000012889.8	Podnl1	podocan-like 1	244550	0.2	0.04	0.16	0.16	0.04	0.07	0.12	0.08	0.06	0.15	0	0.08	1.43	1.04	0.07	0.56	0.82	0
ENSMUSG00000013033.10	Adgrl1	adhesion G protein-coupled receptor L1	330814	0.83	0.62	0.35	0.08	0.33	0.04	0.25	0.74	0.32	0.14	0.28	0.17	0.78	1.05	0.52	0.14	0.27	0.55
ENSMUSG00000013076.9	Amotl1	angiomotin-like 1	75723	5.42	4.17	3.04	0.62	0.85	1.41	5.55	5.23	4.79	1.27	1.06	0.78	2.78	2.27	1.89	0.85	1.11	0.43
ENSMUSG00000013083.7	2200002J24Rik	RIKEN cDNA 2200002J24 gene	69147	0	0	0	0	0	0	0.56	0.33	0	0	0	0	0	0	0	0.18	0.22	0
ENSMUSG00000013089.9	Etv5	ets variant 5	104156	35.48	34.66	32.25	4.58	3.96	5.4	36.64	38.7	39.29	5.97	5.01	5.36	36.21	34.66	33.45	4.89	5.25	4.26
ENSMUSG00000013091.4	Tmem190	transmembrane protein 190	78052	0	0	0	0	0	0	0	0	0	0	0	0	0	0	0	0	0	0
ENSMUSG00000013150.9	Gfod2	glucose-fructose oxidoreductase domain containing 2	70575	2.43	2.66	2.34	0.66	1.49	0.8	2.1	3.15	3.21	1.03	0.7	0.77	4.7	2.73	3.15	0.83	0.86	0.47
ENSMUSG00000013155.9	Enkd1	enkurin domain containing 1	102124	15.22	15.65	15.79	2.88	3.11	3.63	12.22	15.56	15.76	2.73	3.1	3.25	15.82	18.13	18.34	3.86	5.64	3.29
ENSMUSG00000013158.5	4933405L10Rik	RIKEN cDNA 4933405L10 gene	71046	0.05	0	0	0	0	0	0.3	0	0	0	0	0	0.07	0.16	0	0.08	0	0
ENSMUSG00000013160.7	Atp6v0d1	ATPase, H+ transporting, lysosomal V0 subunit D1	11972	171.42	168.89	193.07	127.26	135.23	145.06	170.94	183.31	179.54	140.59	132.44	134.8	161.77	161.82	193.48	116.67	118.11	132.36
ENSMUSG00000013236.10	Ptprs	protein tyrosine phosphatase, receptor type, S	19280	37.26	38.26	31.25	16.05	15.47	17.86	36.6	36.3	39.96	18.76	14.36	15.86	39.2	37.33	36.43	17.96	22.53	18.89
ENSMUSG00000013275.9	Slc41a1	solute carrier family 41, member 1	98396	6.79	6.17	5.52	2.23	2.21	3.49	6.21	6.74	9.51	2.96	2.44	2.36	6.26	6.45	5.24	3.05	3.36	2.71
ENSMUSG00000013338.10	Fer1l4	fer-1-like 4 (C. elegans)	74562	0	0	0	0	0	0	0	0	0	0	0	0	0	0	0	0	0	0.01
ENSMUSG00000013353.4	4931406B18Rik	RIKEN cDNA 4931406B18 gene	74054	0	0	0	0	0.04	0	0	0	0	0.25	0	0	0	0	0	0	0	0
ENSMUSG00000013367.4	Iglon5	IgLON family member 5	210094	0.17	0.07	0.08	0.23	0.4	0.21	0.11	0.03	0.17	0.25	0.24	0.31	0.16	0.07	0	0.3	0.44	0.41
ENSMUSG00000013415.3	Igf2bp1	insulin-like growth factor 2 mRNA binding protein 1	140486	0.16	0.18	0.21	0.49	0.59	0.16	0.23	0.26	0.37	0.69	0.2	0.47	0.04	0.1	0.01	0.07	0.17	0.15
ENSMUSG00000013418.8	B4galnt2	beta-1,4-N-acetyl-galactosaminyl transferase 2	14422	0.04	0	0.12	0.04	0	0.04	0	0.05	0.11	0.05	0.07	0	0.15	0.04	0.13	0	0.07	0
ENSMUSG00000013419.6	Zfp651	zinc finger protein 651	270210	0.36	0.42	0.23	0.02	0.02	0.02	0.26	0.25	0.25	0.04	0.06	0	0.65	0.6	0.44	0.09	0.08	0.01
ENSMUSG00000013465.12	Nelfb	negative elongation factor complex member B	58202	51.7	57.88	51.94	30.79	28.81	35.98	49.37	54.68	51.32	33.36	35.15	31.14	54.65	52.03	50.94	29.71	32.47	28.38
ENSMUSG00000013483.8	Card14	caspase recruitment domain family, member 14	170720	0.02	0.02	0.06	0	0	0	0.02	0	0	0	0	0	0	0	0	0	0	0
ENSMUSG00000013495.9	Tmem175	transmembrane protein 175	72392	19	16.87	16.41	8.95	10.13	8.51	17.36	18.24	19.15	9.86	8.68	9.34	19.21	18.38	16.49	9.7	10.88	9.27
ENSMUSG00000013523.7	Bcas1	brain enriched myelin associated protein 1	76960	0.34	0.23	0.06	0.03	0	0	0.54	0.55	0.32	0.29	0.11	0.22	0.58	0.23	0.1	0.18	0.92	0
ENSMUSG00000013539.7	Tango2	transport and golgi organization 2	27883	32.82	31.39	29.04	23.94	24.93	20.96	34.52	35.5	33.3	27.66	26.26	25.3	30.78	26.72	26.08	27.14	24.23	19.89
ENSMUSG00000013562.8	4833413E03Rik	RIKEN cDNA 4833413E03 gene		0	0	0.11	0	0	0	0	0	0	0	0	0	0	0.06	0	0	0	0
ENSMUSG00000013584.5	Aldh1a2	aldehyde dehydrogenase family 1, subfamily A2	19378	0.08	0.03	0.15	0.16	0.14	0.43	0.06	0.04	0.12	0.18	0.28	0.31	1.14	0.87	0.1	0.85	1.23	0.68
ENSMUSG00000013593.6	Ndufs2	NADH:ubiquinone oxidoreductase core subunit S2	226646	185.07	183.82	168.52	145.61	141.07	143.05	183.62	170.73	177.71	140.64	149.39	160.49	181.48	191.59	196.11	151.69	155.98	146.41
ENSMUSG00000013611.8	Snx31	sorting nexin 31	66696	0	0	0	0	0	0	0	0	0.04	0	0.05	0	0	0	0	0	0	0
ENSMUSG00000013622.9	Atraid	all-trans retinoic acid induced differentiation factor	381629	58.74	53.68	61.35	32.43	33.34	36.31	61.2	55.92	60.5	34.72	29.4	31.96	74.33	70.16	65.94	36.37	38.71	36.9
ENSMUSG00000013629.10	Cad	carbamoyl-phosphate synthetase 2, aspartate transcarbamylase, and dihydroorotase	69719	31.46	31.36	25.07	10.39	11.23	12.29	29.16	30.52	37.73	10.76	11.57	10.81	28.69	30.67	26.3	9.61	13.8	9.54
ENSMUSG00000013643.7	Lypd8	LY6/PLAUR domain containing 8	70163	0	0	0	0	0	0	0	0	0	0	0	0	0	0	0	0	0	0
ENSMUSG00000013646.11	Sh3bp5l	SH3 binding domain protein 5 like	79566	12.87	13.92	13.71	7.85	9.23	7.51	16.7	15.95	16.2	8.79	7.21	8.93	18.58	17.24	15.07	10.42	9.72	8.33
ENSMUSG00000013653.2	1810065E05Rik	RIKEN cDNA 1810065E05 gene	69864	0	0	0	0	0	0	0	0	0	0	0	0	0	0	0	0	0	0
ENSMUSG00000013662.5	Atad1	ATPase family, AAA domain containing 1	67979	68.97	69.03	61.02	100.4	89.15	85.79	72.09	64.19	65.54	79.41	88.1	76.17	62.58	63.77	68.66	90.05	87.38	91.97
ENSMUSG00000013663.7	Pten	phosphatase and tensin homolog	19211	32.1	29.06	27.49	15.2	13.47	14.23	34.63	31.34	32.78	15.56	13.19	14.85	27.32	25.86	28.78	12.83	13.43	16.41
ENSMUSG00000013668.9	4933402N03Rik	RIKEN cDNA 4933402N03 gene	233918	0	0	0	0	0	0	0	0	0	0	0	0	0	0	0	0	0	0
ENSMUSG00000013698.6	Pea15a	proliferation and apoptosis adaptor protein 15A	18611	226.33	219.55	197.27	142.51	129.97	126.39	232.87	214.38	213.18	145.63	124.64	138.31	231.65	230.25	212.55	147.97	152.02	130.98
ENSMUSG00000013701.6	Timm23	translocase of inner mitochondrial membrane 23	53600	168.78	189.2	179.1	145.15	156.68	151.55	157.26	169.84	174.72	162.11	153.54	155.44	178.69	172.68	192.7	158.51	154.94	147.99
ENSMUSG00000013707.3	Tnfaip8l2	tumor necrosis factor, alpha-induced protein 8-like 2	69769	40.47	37.22	44.88	47.89	42.47	46.5	36.26	44.08	40.02	40.6	45.53	51.49	49.24	44.64	47.08	43.7	48.95	42.51
ENSMUSG00000013736.10	Trnt1	tRNA nucleotidyl transferase, CCA-adding, 1	70047	43.95	43.12	41.04	38.4	37.19	33.31	50.69	41.8	42.38	34.15	40.2	33.09	38.15	41.26	40.07	38.1	36.37	34.63
ENSMUSG00000013766.5	Ly6g6e	lymphocyte antigen 6 complex, locus G6E	70274	0.09	0	0	0.11	0	0	0	0	0	0	0	0	0	0	0.07	0	0	0
ENSMUSG00000013787.9	Ehmt2	euchromatic histone lysine N-methyltransferase 2	110147	104.8	105	100.4	72.78	63.97	77.89	100.8	115.28	112.76	82.74	79.05	85.07	107.13	106.35	101.18	70.99	70.8	66.06
ENSMUSG00000013822.6	Elof1	ELF1 homolog, elongation factor 1	66126	108.71	107.65	111.32	55.65	69.6	62.07	100.1	110.41	110.68	62.42	58.31	62.64	107.65	114.71	107.19	68.8	63.94	58.11
ENSMUSG00000013833.9	Med16	mediator complex subunit 16	216154	27.2	27.03	25.54	15.98	17.35	19.21	30.39	28.96	29.33	18.43	20.78	18.41	25.83	25.06	26.85	18.05	18.94	14.93
ENSMUSG00000013846.9	St3gal1	ST3 beta-galactoside alpha-2,3-sialyltransferase 1	20442	39.11	41.98	39.25	79.96	73.34	81.65	39.75	40.83	41.62	88.11	80.05	76.91	41.43	37.24	38.74	76.28	82	84.55
ENSMUSG00000013858.8	Tmem259	transmembrane protein 259	216157	88.52	91.53	89.81	49.95	48.79	53.88	74.03	86.75	88.32	48.16	50.35	50.64	92.19	89.74	89.55	53.12	57.01	47.89
ENSMUSG00000013878.11	Rnf170	ring finger protein 170	77733	10.48	11.34	9.79	5.08	5.79	6.24	9.8	11.26	10.36	7.55	5.11	5.46	9.88	11.3	9.86	4.82	5.61	6.76
ENSMUSG00000013921.8	Clip3	CAP-GLY domain containing linker protein 3	76686	0.11	0.05	0.16	0.13	0.02	0.11	0.11	0.15	0.15	0.05	0.04	0.07	0.52	0.42	0	0.35	0.45	0.03
ENSMUSG00000013928.6	1700020L13Rik	RIKEN cDNA 1700020L13 gene	108167416	0.16	0.11	0.12	0	0.07	0	0	0	0	0	0	0	0.15	0.11	0.13	0	0.05	0.08
ENSMUSG00000013936.6	Myl2	myosin, light polypeptide 2, regulatory, cardiac, slow	17906	0.16	0.17	0.38	0.2	0.4	1.3	1.26	0.43	0.68	0.68	0	0.3	0.43	0.48	0.75	0.48	0.31	0.68
ENSMUSG00000013973.6	Dedd	death effector domain-containing	21945	24.58	24.51	24.65	38.22	38.08	37.57	26.79	25.24	21.33	41.71	46.79	40.77	26.64	24.21	25.18	44.05	39.28	40.69
ENSMUSG00000013974.2	Mcemp1	mast cell expressed membrane protein 1	69189	0.11	0.11	0.26	0.2	0.15	0.19	0.33	0.54	0.25	0.15	0.7	0.32	0.4	1.87	0.48	0.3	1.18	0.41
ENSMUSG00000013997.4	Nit1	nitrilase 1	27045	27.95	24.49	26.38	16.03	13.4	14.95	26.17	27.03	29.9	14.47	12.91	15.94	27.85	31.26	29.05	17.76	18.42	14.74
ENSMUSG00000014030.9	Pax5	paired box 5	18507	0	0	0	0.16	0.11	0	0	0	0	0	0	0.1	0	0	0	0.07	0	0.08
ENSMUSG00000014039.11	Prdm15	PR domain containing 15	114604	5.91	4.28	3.27	1.63	1.69	2.54	5.86	5.72	5.61	1.95	2.09	3.33	5.02	4.08	4.31	2.38	1.65	2.12
ENSMUSG00000014074.11	Rnf168	ring finger protein 168	70238	18.34	18.25	14.56	4.39	4.46	4.13	17.59	17.58	18.1	4.78	4.11	3.85	17.6	17.02	15.52	4.91	5.21	4.15
ENSMUSG00000014075.9	Dynlt2b	dynein light chain Tctex-type 2B	66061	20.93	22.11	21.06	16.41	16.23	15.3	22.67	23.76	21.76	13.93	15.82	14.81	27.56	29.7	31.94	19.37	20.93	16.74
ENSMUSG00000014077.7	Chp1	calcineurin-like EF hand protein 1	56398	80.69	69.67	65.52	48.64	48.54	48.65	82.44	71.08	81.2	47.13	45.28	45.77	68.64	75.4	76.05	49.78	48.5	51.49
ENSMUSG00000014104.6	Sval2	seminal vesicle antigen-like 2	84543	0	0	0	0	0	0	0	0	0	0	0	0	0	0	0	0	0	0
ENSMUSG00000014158.5	Trpv4	transient receptor potential cation channel, subfamily V, member 4	63873	0.62	0.58	0.76	0.23	0.36	0.32	0.71	0.63	0.7	0.25	0.17	0.22	0.8	1.01	0.37	0.22	0.34	0.32
ENSMUSG00000014164.8	Klhl3	kelch-like 3	100503085	1.82	1.89	1.49	0.12	0.13	0.07	2.06	1.5	1.92	0.08	0.12	0.18	1.62	2.21	1.58	0.16	0.1	0.16
ENSMUSG00000014177.4	Tvp23b	trans-golgi network vesicle protein 23B	67510	28.07	27.73	27.86	14.62	13.15	12.38	31.28	28.59	29.28	15.15	15.08	15	25.35	25.72	31.59	12.34	13.26	13.93
ENSMUSG00000014195.9	Dnajc7	DnaJ heat shock protein family (Hsp40) member C7	56354	191.16	183.48	171.6	168.34	153.09	155.53	184.47	176.72	188.45	180.31	167.87	156.85	196.49	210.25	182.98	157.11	177.08	162.26
ENSMUSG00000014198.9	Zfp385c	zinc finger protein 385C	278304	0	0	0	0	0	0	0	0	0	0	0	0	0	0	0	0	0	0
ENSMUSG00000014226.5	Cacybp	calcyclin binding protein	12301	80.53	79.6	80.08	117.09	114.56	102.4	80.33	80.06	78.55	99.27	102.91	105.12	67.38	75.84	86.7	95.36	93.58	106
ENSMUSG00000014232.8	Cluap1	clusterin associated protein 1	76779	11.94	11	10.83	3.86	3.8	4.24	12.45	11.04	11.57	3.95	4.27	3.65	13.43	14.13	12.1	4.95	4.33	3.24
ENSMUSG00000014243.5	Zswim7	zinc finger SWIM-type containing 7	69747	20.41	22.41	19.06	14.53	15.93	15.34	18.72	19.94	20.37	17.84	15.94	14.73	22.92	20.63	18.63	17.67	14.75	13.01
ENSMUSG00000014245.8	Pigl	phosphatidylinositol glycan anchor biosynthesis, class L	327942	5.4	5.16	4.77	4.13	4.87	4.81	6.14	4.69	5.43	4.53	4.46	4.12	4.63	4.12	4.68	4.38	4.79	3.62
ENSMUSG00000014294.4	Ndufa2	NADH:ubiquinone oxidoreductase subunit A2	17991	210.41	216.43	255.71	164.41	186.48	158.64	186.99	220.78	214.07	171.62	171.06	183.8	224.92	236.91	240.53	189.84	174.6	147.08
ENSMUSG00000014301.6	Pam16	presequence translocase-asssociated motor 16	66449	46.4	46.22	50.16	31.37	39.67	30.78	47.47	45.59	40.98	28.84	28.84	36.15	46.57	45.69	46.41	37.99	38.17	39.66
ENSMUSG00000014303.7	Glis2	GLIS family zinc finger 2	83396	0.36	0.37	0.46	0.06	0	0.27	0.19	0.39	0.23	0.12	0	0.4	0.97	1.01	0.34	0.6	0.8	0.3
ENSMUSG00000014313.8	Cox6c	cytochrome c oxidase subunit 6C	12864	377.07	378.82	413.07	333.09	348.81	316.59	416.73	427.47	424.88	361.61	381.77	402.27	421.32	463.8	423.98	400.78	345.4	331.87
ENSMUSG00000014329.8	Bicc1	BicC family RNA binding protein 1	83675	0.13	0.07	0.08	0.07	0.06	0.08	0.05	0.05	0.06	0.03	0	0.08	0.36	0.33	0.07	0.29	0.32	0
ENSMUSG00000014349.7	Ube2z	ubiquitin-conjugating enzyme E2Z	268470	60.46	60.18	56.06	78.33	76.3	83.48	60.93	60.4	62.31	81.67	79.65	82.34	60.92	60.21	63.73	81.98	75.81	81.09
ENSMUSG00000014351.6	Gip	gastric inhibitory polypeptide	14607	0	0	0	0	0	0	0	0	0	0	0	0	0	0	0	0	0	0
ENSMUSG00000014353.8	Tmem87b	transmembrane protein 87B	72477	22.37	17.37	16.44	14.69	13.93	17.16	20.85	19.15	19.58	15.73	16.13	15.93	17.83	14.24	17.31	11.77	14.37	14.82
ENSMUSG00000014355.4	Anapc1	anaphase promoting complex subunit 1	17222	66.67	57.57	49.09	33.49	37.17	40.5	69.97	66.42	59.4	42.69	40.07	32.55	57.42	48.75	53.57	26.05	34.73	37.59
ENSMUSG00000014361.5	Mertk	MER proto-oncogene tyrosine kinase	17289	2.63	2.2	1.85	4.34	3.99	2.66	2.15	3.35	2.48	1.8	2.52	2.8	2.95	2.53	1.63	5.03	7.33	2.57
ENSMUSG00000014402.8	Tsg101	tumor susceptibility gene 101	22088	73.68	73.66	70.68	51.61	47.15	49.02	64.35	65.31	65.66	43.03	45.82	45.22	62.11	67.46	74.15	41.68	43.36	46.03
ENSMUSG00000014418.9	Hps5	HPS5, biogenesis of lysosomal organelles complex 2 subunit 2	246694	24.76	23.83	25.72	14.69	15.34	16.24	29.93	28.25	22.82	17.35	19.77	19.99	24.16	24.71	22.1	11.69	15.1	15.33
ENSMUSG00000014426.8	Map3k4	mitogen-activated protein kinase kinase kinase 4	26407	12.25	11.28	9.67	2.77	2.02	2.33	11.43	11.63	11.83	2.58	2.49	2	12.56	11.81	9.45	3.07	3.4	2.43
ENSMUSG00000014444.10	Piezo1	piezo-type mechanosensitive ion channel component 1	234839	174.55	161.2	145.04	165.27	140.81	143.41	145.96	163.1	168.19	133.81	150.56	146.1	178.33	165.34	138.75	171.41	164.93	136.81
ENSMUSG00000014453.3	Blk	B lymphoid kinase	12143	0	0	0	0	0	0	0	0	0	0	0	0	0	0	0	0	0	0
ENSMUSG00000014470.4	Rnf166	ring finger protein 166	68718	24.65	21.26	22.37	6.51	6.92	7.63	22.09	21.48	26.45	7.9	6.06	5.94	26.16	25	26.73	7.69	7.63	7.51
ENSMUSG00000014496.7	Ankrd28	ankyrin repeat domain 28	105522	35.54	33.12	25.44	20.37	18.33	18.18	33.59	31.72	32.49	16.49	13.9	14.08	31.72	29.17	27.81	16.89	17.24	15.49
ENSMUSG00000014498.3	Ankrd52	ankyrin repeat domain 52	237615	43.94	38.2	31.36	21.63	19.03	21.42	42.84	43.69	45.39	23.06	20.68	18.86	44.09	36.44	31.51	20.64	23.33	18.26
ENSMUSG00000014503.8	Pkd2l2	polycystic kidney disease 2-like 2	53871	0.06	0.12	0.26	0.18	0.16	0	0.06	0.1	0.22	0	0.05	0.05	0.1	0	0.06	0.04	0.03	0.08
ENSMUSG00000014504.10	Srp19	signal recognition particle 19	66384	74.1	76.58	92.88	52.22	56.29	57.79	86.57	80.23	72.19	61.72	53.48	59.81	68.43	71.96	81.31	50.11	50.98	60.95
ENSMUSG00000014529.3	Tmbim7	transmembrane BAX inhibitor motif containing 7	75010	0	0	0	0	0	0	0	0	0	0	0	0	0	0	0	0	0	0
ENSMUSG00000014542.2	Clec4f	C-type lectin domain family 4, member f	51811	0	0	0	0	0	0	0	0	0	0	0	0	0	0	0	0	0	0
ENSMUSG00000014543.8	Klra17	killer cell lectin-like receptor, subfamily A, member 17	170733	0.06	0	0	0	0.07	0	0	0	0	0.15	0	0.21	0.23	0	0	0.08	0	0.08
ENSMUSG00000014547.9	Wdfy2	WD repeat and FYVE domain containing 2	268752	29.71	24.89	17.46	45.42	32.35	32.38	29.7	28.05	27.78	33.69	37.15	32.7	27.31	25.09	16.87	34.3	36.14	33.04
ENSMUSG00000014550.8	Rbsn	rabenosyn, RAB effector	78287	16.24	15.58	14.19	6.73	7.1	8.04	16.41	16.84	16.6	8.13	7.84	7.12	15.9	14.87	13.04	6.56	7.02	6.75
ENSMUSG00000014551.8	Mrps25	mitochondrial ribosomal protein S25	64658	88.87	93.64	90.92	50.68	51.01	48.04	95.09	85.4	90.64	56.47	51.34	55.9	84.55	90.82	83.39	59.18	56.33	44.65
ENSMUSG00000014554.7	Dguok	deoxyguanosine kinase	27369	19.88	19.95	22.68	13.06	12.53	12.01	19.17	20.55	19.72	12.15	10.54	12.8	22.36	18.16	22.17	11.1	14.81	10.76
ENSMUSG00000014592.13	Camta1	calmodulin binding transcription activator 1	100072	12.57	13.24	13.86	5.19	7.95	8.11	7.7	10.61	12	7.27	5.49	6.89	8.68	13.89	14.7	9.16	8.93	8.65
ENSMUSG00000014599.4	Csf1	colony stimulating factor 1 (macrophage)	12977	5.09	4.71	5.37	221.15	207.95	206.03	5.76	4.44	4.92	217.92	213.41	182.67	10.26	10.96	4.76	226.87	216.81	228.28
ENSMUSG00000014601.9	Strip1	striatin interacting protein 1	229707	27.38	28.18	26.23	19.06	18.95	20.03	26.87	28.74	27.64	25.08	21.22	22.06	27.3	25.39	27.47	20.19	21.04	20.42
ENSMUSG00000014602.9	Kif1a	kinesin family member 1A	16560	0	0.01	0.01	0.1	0	0.01	0.02	0.03	0.04	0.06	0.04	0.02	0.06	0	0.03	0.1	0.11	0.06
ENSMUSG00000014603.1	Alx3	aristaless-like homeobox 3	11694	0	0	0	0	0	0	0	0	0	0	0	0	0	0	0	0	0	0
ENSMUSG00000014606.8	Slc25a11	solute carrier family 25 (mitochondrial carrier oxoglutarate carrier), member 11	67863	128.56	132.81	134.98	73.53	83.9	78.04	124.56	133.18	133.5	78.51	76.15	77.83	135.63	137.88	145.2	80.87	81.27	74.55
ENSMUSG00000014609.10	Chrne	cholinergic receptor, nicotinic, epsilon polypeptide	11448	0	0	0	0	0	0	0	0	0	0	0	0	0	0.11	0.16	0	0	0.2
ENSMUSG00000014633.9	Cmc2	COX assembly mitochondrial protein 2	66531	34.63	39.48	49.41	14.56	23.33	16.39	32.73	37.99	35.43	18.66	15.82	18.94	21.77	44.77	55.1	14.92	14.13	21.71
ENSMUSG00000014668.9	Chfr	checkpoint with forkhead and ring finger domains	231600	25.06	24.96	24.29	15.34	17.07	19.54	25.52	25.44	24.11	19.35	16.49	16.71	24.03	22.58	26.29	15.52	16.44	18.22
ENSMUSG00000014686.7	Ceacam16	CEA cell adhesion molecule 16	330483	6.35	5.41	4.38	3.59	3.93	3.87	5.32	5.85	6.14	3.67	2.69	3.44	5.44	4.42	3.64	2.86	3	2.46
ENSMUSG00000014704.8	Hoxa2	homeobox A2	15399	0.15	0.03	0.09	0	0	0	0	0.1	0.17	0	0	0	0.18	0.05	0.03	0	0	0
ENSMUSG00000014725.8	Adam28	a disintegrin and metallopeptidase domain 28	13522	0	0	0	0	0	0	0	0	0	0	0	0	0	0	0	0	0	0
ENSMUSG00000014747.5	Ankrd53	ankyrin repeat domain 53	75305	0	0	0	0	0	0	0	0	0	0	0	0	0	0	0	0	0	0
ENSMUSG00000014748.7	Tex261	testis expressed gene 261	21766	72.31	83.87	74.85	43	41.17	31.37	83.98	82.07	66.5	32.09	32.78	30.47	93.31	87.55	77.97	42.79	45.47	41.94
ENSMUSG00000014763.7	Fam120b	family with sequence similarity 120, member B	67544	11.67	10.78	9.34	6.6	5.63	5.86	10.81	11.45	12.37	6.89	6.02	6.79	10.68	10.37	9.67	6.12	6.28	6.11
ENSMUSG00000014767.10	Tbp	TATA box binding protein	21374	25.12	24.37	24.92	20.57	13.98	19.5	28.22	27.56	26.42	19.41	16.64	18.97	23.24	24.99	28.77	17.96	17.76	14.9
ENSMUSG00000014769.9	Psmb1	proteasome (prosome, macropain) subunit, beta type 1	19170	254.71	258	276.81	203.86	224.06	213.92	260.71	252.56	248.37	205.13	204.8	211.27	245.19	252.22	283.59	214.34	203.44	221.18
ENSMUSG00000014771.6	Pdcd2	programmed cell death 2	18567	35.91	41.23	43	19.67	19.61	23.47	27.15	37.21	33.32	21.03	15.17	19.67	36.72	41.17	37.74	26.53	26.2	21.13
ENSMUSG00000014773.7	Dll1	delta like canonical Notch ligand 1	13388	0.11	0.16	0.1	9.97	9.71	9.1	0.11	0	0	5.62	10.21	7.95	0.13	0.02	0.17	12.36	11.23	13.69
ENSMUSG00000014776.6	Nol3	nucleolar protein 3 (apoptosis repressor with CARD domain)	78688	0.45	0.47	0.36	0.38	0.19	0.22	0.25	0.47	0.4	0.26	0.18	0.12	0.3	0.39	0.36	0.11	0.12	0.06
ENSMUSG00000014778.4	Fhod1	formin homology 2 domain containing 1	234686	29.74	28.3	23.51	1.6	1.37	1.19	25.4	25.98	28.79	1.68	1.27	1.9	30.02	33.23	28.17	2.29	2.89	1.72
ENSMUSG00000014782.9	Plekhg4	pleckstrin homology domain containing, family G (with RhoGef domain) member 4	102075	0.09	0.13	0.18	0.02	0.05	0.06	0.09	0.05	0.07	0.16	0.04	0	0.1	0.09	0.1	0	0.04	0.05
ENSMUSG00000014786.7	Slc9a5	solute carrier family 9 (sodium/hydrogen exchanger), member 5	277973	4.55	4.73	3.59	0.5	0.51	0.62	3.82	4.62	4.55	0.4	0.5	0.33	4.71	4.16	4.19	0.49	0.7	0.25
ENSMUSG00000014791.9	Elmo3	engulfment and cell motility 3	234683	0.59	0.64	0.34	0.5	0.39	0.64	0.55	0.65	0.47	0.24	0.37	0.34	0.47	0.88	0.58	0.33	0.34	0.35
ENSMUSG00000014813.8	Stc1	stanniocalcin 1	20855	0	0	0.02	0.02	0	0.02	0	0	0.02	0.04	0.07	0	0.02	0.03	0.02	0.11	0.07	0.02
ENSMUSG00000014837.8	Matcap1	microtubule associated tyrosine carboxypeptidase 1	74356	6.19	6.79	5.53	2.69	2.49	2.82	7.02	6.26	6.44	2.71	2.27	2.78	6.32	6.49	6.22	3.04	3.59	2.52
ENSMUSG00000014846.6	Tppp3	tubulin polymerization-promoting protein family member 3	67971	0.6	1.02	0.88	0.34	0.62	0.41	0.76	0.48	0.78	0.68	0.36	0.36	1.6	1.32	1.72	0.59	0.84	0.63
ENSMUSG00000014850.9	Msh3	mutS homolog 3	17686	6.49	6.89	5.27	3.01	3.39	3.15	5.35	5.18	6.64	2.58	2.41	2.29	7.3	6.09	5.94	3.25	3.63	3.17
ENSMUSG00000014852.10	Adamts13	a disintegrin-like and metallopeptidase (reprolysin type) with thrombospondin type 1 motif, 13	279028	0.09	0.09	0.14	0.37	0.23	0.32	0.04	0.1	0.15	0.05	0.11	0.23	0.05	0.13	0.06	0.11	0.17	0.26
ENSMUSG00000014856.6	Tmem208	transmembrane protein 208	66320	71.46	71.58	74.58	42.03	46.23	49.56	62.53	71.04	68.23	44.92	43.92	45.82	65.03	71.74	71.71	49.19	45.06	40.18
ENSMUSG00000014859.8	E2f4	E2F transcription factor 4	104394	58.02	61.85	63.62	35.63	37.44	39.8	56.8	60.73	61.74	41.4	33.8	31.78	60.58	60.78	62.15	35.93	37.65	34.41
ENSMUSG00000014867.3	Surf4	surfeit gene 4	20932	179.8	188.65	184.63	168.63	183.06	197.94	182.61	194.38	188.72	204.86	205.42	200.03	187.11	180.59	203	169.77	169.01	193.91
ENSMUSG00000014873.9	Surf2	surfeit gene 2	20931	23.06	22.09	22.83	7.2	7.58	6.88	24.01	20.17	25.16	9.83	9.25	10.69	23.77	24.35	23.06	9.41	8.39	8.18
ENSMUSG00000014905.3	Dnajb9	DnaJ heat shock protein family (Hsp40) member B9	27362	30.83	27.24	29.35	12.26	8.91	10.72	29.14	31.17	33.32	10.2	11.57	13.17	28.9	30.59	31.81	10.76	10.76	10.44
ENSMUSG00000014907.9	Naf1	nuclear assembly factor 1 ribonucleoprotein	234344	13.7	12.21	11.72	7	6.68	7.06	12.24	11.06	12.27	6.22	5.9	4.83	10.9	10.83	12.32	5.69	5.76	5.68
ENSMUSG00000014932.9	Yes1	YES proto-oncogene 1, Src family tyrosine kinase	22612	0.11	0.05	0.01	0.05	0	0.03	0.03	0.02	0.07	0.03	0	0.05	0.1	0.12	0	0.09	0.09	0.04
ENSMUSG00000014956.9	Ppp1cb	protein phosphatase 1 catalytic subunit beta	19046	72.19	71.02	68.1	54.22	58.35	61.81	79.71	77.63	70.85	63.82	62.75	59.08	60.59	69.01	73.16	44.19	47.09	56.64
ENSMUSG00000014959.6	Gorasp2	golgi reassembly stacking protein 2	70231	89.56	92.87	88.9	72.55	67.72	74.55	93.2	99.98	96.47	74.61	72.43	73.51	97.33	96.16	94.69	73.66	77.43	71.36
ENSMUSG00000014980.8	Tsen15	tRNA splicing endonuclease subunit 15	66637	32.63	34.86	32.47	9.48	11.89	11.76	29.53	30.03	27.63	7.5	6.35	8.87	28.53	30.46	35.16	9.54	9.23	6.71
ENSMUSG00000015001.11	Oc90	otoconin 90	18256	0	0	0	0	0	0	0	0	0	0	0	0	0	0	0	0	0	0
ENSMUSG00000015002.10	Efr3a	EFR3 homolog A	76740	44.5	39.49	34.22	42.16	42.54	42.57	49.5	44.63	45.51	39.85	38.26	38.17	41.25	37.56	39.36	34.92	36.22	40.97
ENSMUSG00000015013.8	Trappc2l	trafficking protein particle complex 2L	59005	106.03	97.35	104.65	77.86	85.16	73.35	94.46	109.34	118.53	82.16	84.25	87.89	103.86	106.55	107.51	78.18	80.45	70.78
ENSMUSG00000015016.7	Acsf3	acyl-CoA synthetase family member 3	257633	10.93	10.88	10.85	6.69	6.76	7.06	10.69	10.27	11.71	7.18	7.34	6.73	9.86	11.15	10.17	5.4	6.61	5.48
ENSMUSG00000015023.7	Ddx19a	DEAD box helicase 19a	13680	68.39	69.28	62.36	38.17	36.35	37.01	68.99	71.61	70.56	40.09	37.33	39.31	70.83	68.49	59.55	40.45	42.1	28.55
ENSMUSG00000015027.10	Galns	galactosamine (N-acetyl)-6-sulfate sulfatase	50917	59.51	54.9	49.3	44.78	39.78	40.8	58.21	59.23	56.88	44.04	44.64	45.35	56.03	58.32	49.27	41.29	47.54	40
ENSMUSG00000015053.8	Gata2	GATA binding protein 2	14461	0.61	0.86	0.46	0.18	0.17	0.19	0.35	0.59	0.48	0.1	0.19	0.04	0.55	0.39	0.7	0.3	0.25	0.4
ENSMUSG00000015083.5	C8g	complement component 8, gamma polypeptide	69379	0.28	0.28	0.31	0.07	0.21	0.45	0.39	0.49	0.27	0.19	0.16	0.11	0.6	0.52	1.27	0.09	0.1	0.53
ENSMUSG00000015085.8	Entpd2	ectonucleoside triphosphate diphosphohydrolase 2	12496	0.04	0.06	0	0.08	0.07	0	0	0	0.05	0	0.07	0	0.05	0.07	0	0.05	0.05	0
ENSMUSG00000015087.8	Rabl6	RAB, member RAS oncogene family-like 6	227624	66.2	59.63	56.38	26.13	27.47	25.09	64.38	61.52	61.08	26.27	26.34	25.53	65.9	59.04	59.86	27.02	27.71	24.11
ENSMUSG00000015090.7	Ptgds	prostaglandin D2 synthase (brain)	19215	0	0	0	0	0	0	0.4	0	0.3	0.14	0.71	0	0.3	0.25	0	0.24	0.19	0
ENSMUSG00000015092.3	Edf1	endothelial differentiation-related factor 1	59022	247.36	254.41	274.05	217.06	236.2	213.65	245.1	255.3	274.42	235.52	233.34	249.4	280.83	266.81	268.93	266.69	248.47	230.05
ENSMUSG00000015093.9	Clic3	chloride intracellular channel 3	69454	0	0	0.09	0	0	0	0	0	0	0	0	0	0	0.1	0	0.07	0	0.31
ENSMUSG00000015094.10	Npdc1	neural proliferation, differentiation and control 1	18146	3.87	3.12	4.39	2.17	2.01	2.52	4.09	2.5	4.48	1.99	2.02	2.23	5.33	3.61	4.45	4.1	4.27	1.99
ENSMUSG00000015095.6	Fbxw5	F-box and WD-40 domain protein 5	30839	42.57	42.03	36.25	27.13	31.98	29.81	38.24	40.92	38.92	26.25	31.22	27.61	41.85	44.07	41.73	33	31.28	28.2
ENSMUSG00000015112.9	Slc25a13	solute carrier family 25 (mitochondrial carrier, adenine nucleotide translocator), member 13	50799	38.55	40.18	36.81	18.17	19.79	20.57	39.75	36.76	39.09	20.73	19.82	17.51	33.53	32.42	34.89	17.28	18.22	19.59
ENSMUSG00000015120.9	Ube2i	ubiquitin-conjugating enzyme E2I	22196	298.15	316.57	310.62	215.25	238.23	214.74	285.74	306.57	293.92	222.9	211.98	216.62	304.49	293.05	317.35	214.65	214.75	216.64
ENSMUSG00000015126.9	Tsr3	TSR3 20S rRNA accumulation	68327	25	23.66	25.67	13.84	14.74	14.71	22.73	24.67	25.12	16.41	12.63	15.97	25.49	30.38	28.37	15.47	15.52	12.54
ENSMUSG00000015127.8	Unkl	unkempt family like zinc finger	74154	5.51	4.64	4.49	2.04	2.03	3.42	4.54	4.49	4.82	2.41	2.63	1.6	6.09	4.77	5.72	1.72	2.7	1.47
ENSMUSG00000015133.10	Lrrk1	leucine-rich repeat kinase 1	233328	17.41	18.41	18.4	5.78	5.57	7.48	18.03	18.85	19.72	6.35	4.72	4.7	17.09	15.64	16.25	6.05	7.66	5.14
ENSMUSG00000015134.8	Aldh1a3	aldehyde dehydrogenase family 1, subfamily A3	56847	0	0.13	0.41	0.3	0.16	0.29	0.35	0.17	0.12	0.22	0.17	0.16	0.26	0.08	0.15	0.26	0.36	0.61
ENSMUSG00000015143.8	Actn1	actinin, alpha 1	109711	183.36	161.68	129.95	123.75	104.43	103.22	155.4	155.05	172.7	108.16	108.68	113.17	182.26	166.53	121.74	119.15	136.5	100.73
ENSMUSG00000015149.7	Sirt2	sirtuin 2	64383	100.39	99.17	93.03	77.02	69.54	80.43	108.8	102.56	99.34	84.54	77.21	81.84	97.74	87.5	91.87	80.37	80.02	75.05
ENSMUSG00000015165.10	Hnrnpl	heterogeneous nuclear ribonucleoprotein L	15388	282.73	285.21	250.14	106.56	125.32	110.44	273.38	283.23	283.55	116.34	104.97	112.84	285.23	294.53	319.85	119.53	129.34	111.87
ENSMUSG00000015176.9	Nolc1	nucleolar and coiled-body phosphoprotein 1	70769	72.57	72.57	63.97	24.45	28.31	28.64	66.3	67.38	71.8	32.2	27.3	27.56	69.27	71.6	59.38	25.81	30.23	21.92
ENSMUSG00000015189.6	Casd1	CAS1 domain containing 1	213819	18.74	16.62	14.78	7.71	8.02	9.01	17.53	16.77	15.42	8.66	7.56	6.55	13.47	14.24	15.13	7.17	6.91	6.3
ENSMUSG00000015202.7	Cnksr3	Cnksr family member 3	215748	2.2	1.59	2	0.85	1.12	1.53	1.67	1.44	1.67	1.53	1.16	1.33	1.79	2.17	1.47	1.12	1.58	1.39
ENSMUSG00000015214.8	Mtmr1	myotubularin related protein 1	53332	18.85	19.28	17.32	15.74	13.63	15.16	21.39	19.94	20.42	17.17	14.69	12.11	19.31	17.03	17.15	12.45	13.94	13.41
ENSMUSG00000015217.5	Hmgb3	high mobility group box 3	15354	57.15	74.46	69.72	18.62	25.82	27.13	74.51	68.71	61.97	23.56	25.6	19.25	53.92	61.38	70.07	20.54	22.86	22.01
ENSMUSG00000015222.11	Map2	microtubule-associated protein 2	17756	0.1	0.19	0.05	0.61	0.15	0.17	0.21	0.08	0.53	0.16	0.27	0.29	0.58	0.69	0.13	0.23	0.23	0.31
ENSMUSG00000015224.10	Cyp2j9	cytochrome P450, family 2, subfamily j, polypeptide 9	74519	0.2	0.09	0.07	0.07	0	0.03	0.23	0.17	0.04	0.04	0	0.06	0.08	0.09	0.11	0.04	0.09	0.09
ENSMUSG00000015242.8	Nipsnap3a	nipsnap homolog 3A	73398	0	0	0	0	0	0	0	0	0	0	0	0	0	0	0	0	0	0
ENSMUSG00000015243.4	Abca1	ATP-binding cassette, sub-family A (ABC1), member 1	11303	23.27	17.17	11.44	29.96	22.16	23.53	18.79	19.61	18.6	29.09	30.12	29.08	20.41	22.89	11.2	18.99	26.16	19.61
ENSMUSG00000015247.4	Nipsnap3b	nipsnap homolog 3B	66536	71.92	75.13	73.11	53.51	60.92	56.24	63.44	69.35	69.47	53.96	55.66	64.38	69.23	77.19	84.21	52.73	51.92	60.04
ENSMUSG00000015289.4	Lage3	L antigen family, member 3	66192	75.93	72.88	68.42	38.12	40.01	39.24	65.63	80.95	71.89	38.34	40.49	40.52	77.59	81.06	70.69	48.42	45.28	34.35
ENSMUSG00000015290.9	Ubl4a	ubiquitin-like 4A	27643	51.48	52.53	58.62	31.86	34.98	31.55	51.85	51.63	53.23	31.49	32.78	32.58	47.03	52.35	59.73	33.58	29.63	28.28
ENSMUSG00000015291.4	Gdi1	guanosine diphosphate (GDP) dissociation inhibitor 1	14567	77.18	74.25	72.88	59.52	53.49	52.69	69.78	91.32	82.29	56.3	73.02	58.83	98.18	85.76	90.54	56.17	68.57	57.35
ENSMUSG00000015305.5	Sash1	SAM and SH3 domain containing 1	70097	91.28	82.55	69.02	107.7	89.68	101.7	88.86	87.02	87.03	91.83	96.04	90.09	79.5	72.89	68.24	81.27	86.28	84.77
ENSMUSG00000015312.8	Gadd45b	growth arrest and DNA-damage-inducible 45 beta	17873	39.24	40.34	33.45	242.88	209.41	189.14	31.25	29.37	34.54	207.13	224.24	218.05	46.1	44.16	38.44	272.1	234.69	244.63
ENSMUSG00000015314.5	Slamf6	SLAM family member 6	30925	0.13	0.08	0.09	0.18	0.07	0.2	0.15	0.24	0.07	0.13	0.1	0.1	0.18	0.18	0.03	0.12	0.25	0.15
ENSMUSG00000015316.10	Slamf1	signaling lymphocytic activation molecule family member 1	27218	0	0	0.03	0.6	1.08	1.04	0	0.05	0.03	1.09	1.13	1.39	0.03	0	0.05	0.47	0.85	1.29
ENSMUSG00000015335.10	Zdhhc12	zinc finger, DHHC domain containing 12	66220	31.67	31.51	35.01	18.85	19.4	16.28	29.1	33.68	33.56	20.93	18.3	18.34	33.04	33.17	33.84	17.34	16.24	16.68
ENSMUSG00000015337.5	Endog	endonuclease G	13804	8.29	9.25	8.24	2.33	3.07	3.23	5.83	6.63	10.54	2.99	3.51	2.09	8.29	8.32	9.41	3.11	2.96	2.13
ENSMUSG00000015340.4	Cybb	cytochrome b-245, beta polypeptide	13058	175.37	187.37	176.18	1042.75	919.42	927.82	228.01	246.66	210.88	1109.56	1175.8	1058.76	172.57	161.99	196.93	859.4	886.92	1017.34
ENSMUSG00000015341.10	Golga7	golgi autoantigen, golgin subfamily a, 7	57437	128.52	121.47	115.53	90.89	88.09	86.8	116.12	113.93	117.51	83.41	76.79	77.81	115.11	112.47	132.48	81.46	82.9	81.03
ENSMUSG00000015342.6	Xk	X-linked Kx blood group	22439	2.98	2.51	2.29	0.53	0.49	0.64	2.67	2.14	2.18	0.54	0.56	0.54	2.27	2.23	2.42	0.65	0.87	0.64
ENSMUSG00000015354.8	Pcolce2	procollagen C-endopeptidase enhancer 2	76477	0.01	0.01	0	0.13	0	0.02	0.03	0.02	0.02	0	0	0	0	0	0	0.01	0.29	0
ENSMUSG00000015355.7	Cd48	CD48 antigen	12506	120.97	123.15	125.83	174.63	148.96	150	126.59	130.65	124.56	155.48	167.06	171.14	122.91	129.51	127.11	146.04	162.71	162
ENSMUSG00000015357.4	Clpx	caseinolytic mitochondrial matrix peptidase chaperone subunit	270166	26.4	25.98	24.73	16.64	19.22	15.65	27.49	27.04	27.1	18.3	17.31	17.53	27.93	28.51	26.87	16.88	16.63	15.46
ENSMUSG00000015363.7	Trabd	TraB domain containing	67976	44.1	42.39	45.44	18.03	20.41	26.14	44.54	53.9	51.1	23.88	26.03	24.13	50.6	51.47	53.28	25.24	21.76	23.6
ENSMUSG00000015365.9	Mov10l1	Mov10 like RISC complex RNA helicase 1	83456	0	0	0	0	0	0	0	0	0	0	0	0	0	0	0	0	0	0
ENSMUSG00000015377.9	Dennd6b	DENN domain containing 6B	69440	1.59	1.22	1.46	11.58	9.76	9.88	1.41	1.13	1.05	6.87	7.66	8.16	1.63	1.76	1.75	10.79	9.75	8.87
ENSMUSG00000015396.3	Cd83	CD83 antigen	12522	3.21	2.39	2.19	43.23	38.74	36.1	2.67	1.65	2.1	32.14	43.88	36.71	3.25	4.39	2.53	54.3	63.79	58.16
ENSMUSG00000015401.6	Cltrn	collectrin, amino acid transport regulator	57394	0	0	0	0.11	0.07	0.15	0	0	0	0.27	0	0.58	0	0.05	0	0.3	0.21	0.34
ENSMUSG00000015405.9	Ace2	angiotensin I converting enzyme (peptidyl-dipeptidase A) 2	70008	0	0	0	0	0	0	0	0	0	0	0	0	0	0	0	0	0	0
ENSMUSG00000015437.4	Gzmb	granzyme B	14939	0.05	0	0	0	0	0	0	0	0	0	0	0	0	0	0	0	0	0
ENSMUSG00000015441.3	Gzmf	granzyme F	14943	0	0	0	0	0	0	0	0	0	0	0	0	0	0	0	0	0	0
ENSMUSG00000015443.8	Gzmn	granzyme N	245839	0	0	0	0	0	0	0	0	0	0	0	0	0	0	0	0	0	0
ENSMUSG00000015451.10	C4a	complement component 4A (Rodgers blood group)	625018	0.88	1.2	1.13	0.82	0.36	1	0.91	1.62	0.97	0.7	1.43	0.39	1.77	0.87	0.41	0.66	1.43	0.76
ENSMUSG00000015452.8	Ager	advanced glycosylation end product-specific receptor	11596	0.87	1.54	1.34	0.46	0.52	0.8	1.12	1.12	1.15	0.74	0.62	0.67	1.36	1.68	1.62	0.72	0.88	0.84
ENSMUSG00000015461.9	Atf6b	activating transcription factor 6 beta	12915	61.52	69.83	64.66	48.74	55.81	53.2	60.91	65.11	59.9	49.45	64.71	54.82	65.37	69.25	72.01	51	56.22	51.93
ENSMUSG00000015467.8	Egfl8	EGF-like domain 8	81701	2.92	1.87	2.26	0.89	1.38	2.6	2.79	2.02	2.5	1.56	1.3	1.52	2.52	2.52	2.71	1.92	1.91	1.93
ENSMUSG00000015468.8	Notch4	notch 4	18132	11.91	8.73	5.76	1.56	0.75	0.42	8.1	6.26	10.2	0.64	0.82	1.01	7.85	6.33	6.41	0.7	1.71	0.72
ENSMUSG00000015474.10	Ppt2	palmitoyl-protein thioesterase 2	54397	109.87	103.74	101.92	108.44	88.96	98.26	92.92	106.82	109.01	124.85	114.18	119.81	106.05	110.97	108.72	100.48	110.63	107.8
ENSMUSG00000015476.6	Prrt1	proline-rich transmembrane protein 1	260297	0.1	0.41	0.4	0.12	0.21	0.17	0.26	0.35	0.19	0.38	0	0.43	0.39	0.46	0.62	0.24	0.5	0.51
ENSMUSG00000015478.7	Rnf5	ring finger protein 5	54197	69.33	68.72	70.7	36.42	40.19	37.53	66.86	65.13	70.35	40.16	38.7	39.88	72.47	69.4	72.67	43.16	43.75	38.55
ENSMUSG00000015484.3	Fam163a	family with sequence similarity 163, member A	329274	0	0	0	0	0	0	0	0	0	0	0	0	0	0	0	0.01	0	0
ENSMUSG00000015488.8	Cacfd1	calcium channel flower domain containing 1	381356	25.36	22.87	23.75	12.24	11.04	9.49	22.64	24.33	24.82	10.75	10.73	10.48	27.63	27.87	24.38	10.02	10.89	8.44
ENSMUSG00000015501.4	Hivep2	human immunodeficiency virus type I enhancer binding protein 2	15273	5.67	5.06	4.67	22.8	17.06	22.73	6.68	6.62	6.4	21.74	22.68	19	6.43	5.86	5.9	17.33	20.54	22.44
ENSMUSG00000015519.6	2310057J18Rik	RIKEN cDNA 2310057J18 gene	67719	0	0	0	0	0	0	0	0	0	0	0	0	0	0	0	0	0	0
ENSMUSG00000015522.12	Arnt	aryl hydrocarbon receptor nuclear translocator	11863	23.15	22.28	20.91	18.37	16.8	19.87	26.87	24.95	26.18	21.51	19.12	18.03	22.98	22.38	22.39	18.22	19.49	18.95
ENSMUSG00000015533.8	Itga2	integrin alpha 2	16398	0	0.01	0	0.17	0.07	0.03	0	0	0	0.08	0.24	0.08	0.02	0.06	0	0.19	0.19	0.08
ENSMUSG00000015536.8	Mocs2	molybdenum cofactor synthesis 2	17434	64.35	64.24	58.33	78.27	71.85	64.4	73.72	68.68	64.76	68.87	79.85	77.22	71.4	74.62	69.77	81.66	72.53	73.36
ENSMUSG00000015542.11	Nat9	N-acetyltransferase 9 (GCN5-related, putative)	66176	20.96	25.05	22.74	9.55	10.52	10.82	27.44	20.3	27	12.98	13.53	8.63	26.7	19.76	21.59	9.95	11.24	10.43
ENSMUSG00000015568.9	Lpl	lipoprotein lipase	16956	4122.19	3527.29	3004.64	3383.97	3016.61	2696.53	3910.35	3693.7	3825.7	3062.94	2895.55	3137.96	3550.94	3694.47	3150.52	2791.46	2923.92	2951.3
ENSMUSG00000015575.8	Atp6v0e	ATPase, H+ transporting, lysosomal V0 subunit E	11974	374.45	394.29	389.9	291.85	298.3	292.6	370.31	417.74	430.15	329.66	309.72	340	392.99	402.34	411.12	332.47	303.07	292.74
ENSMUSG00000015579.4	Nkx2-5	NK2 homeobox 5	18091	0	0	0	0	0	0	0	0	0	0	0	0	0	0	0	0	0	0
ENSMUSG00000015597.10	Zfp318	zinc finger protein 318	57908	12.85	12.82	9.08	3.42	4.55	3.29	15.53	15.13	15.71	4.66	3.56	3.28	16.89	14.64	11.25	5.13	3.86	5.09
ENSMUSG00000015599.8	Ttbk1	tau tubulin kinase 1	106763	0.01	0.01	0.01	0	0	0	0.03	0	0	0	0	0	0.02	0.03	0	0.01	0	0.01
ENSMUSG00000015605.5	Srf	serum response factor	20807	26.81	25.65	25.53	10.91	10.75	11.52	25.95	27.43	25.99	13.07	11.31	12.03	28.46	28.19	25.96	10.9	11.98	9.12
ENSMUSG00000015619.10	Gata3	GATA binding protein 3	14462	1.09	0.2	0.59	0.05	0.02	0.41	1.01	0.03	0.36	0.05	0.04	0.72	0.88	0.2	0.22	0.12	0.14	0
ENSMUSG00000015627.5	Gata5	GATA binding protein 5	14464	0	0	0	0	0	0	0	0	0	0	0	0	0	0	0	0	0	0
ENSMUSG00000015647.9	Lama5	laminin, alpha 5	16776	0.02	0.01	0.01	0.05	0.21	0.01	0.54	0.01	0.05	0.02	0.01	0.2	0.98	0.77	0.11	0.62	0.57	0.02
ENSMUSG00000015652.3	Steap1	six transmembrane epithelial antigen of the prostate 1	70358	0.05	0.05	0.21	0.12	0.27	0.18	0.11	0.13	0	0.13	0.11	0.18	0	0.2	0.11	0.33	0.33	0
ENSMUSG00000015653.7	Steap2	six transmembrane epithelial antigen of prostate 2	74051	0.01	0.09	0.06	0.1	0.05	0.09	0.06	0.05	0.06	0	0	0	0.3	0.28	0.03	0.26	0.31	0.07
ENSMUSG00000015656.10	Hspa8	heat shock protein 8	15481	3241.84	2885.99	2822.08	1741.96	1378.32	1683.22	3089.02	3288.63	3518.01	1800.37	2001.36	2020.25	3066.56	3172	2664.53	1522.51	1892.99	1512.1
ENSMUSG00000015659.6	Serac1	serine active site containing 1	321007	4.43	4.13	2.46	0.49	0.69	0.51	4.53	4.13	3.74	0.48	0.97	0.67	4.03	2.63	2.42	0.61	1.11	0.77
ENSMUSG00000015665.8	Awat1	acyl-CoA wax alcohol acyltransferase 1	245533	0	0	0	0	0	0	0	0	0	0	0	0	0	0.05	0	0	0.04	0
ENSMUSG00000015668.7	Pdzd11	PDZ domain containing 11	72621	54.23	53.92	53.39	51.92	55.11	49.49	64.22	57.53	52.68	55.99	58.52	58.3	46.3	49.7	56.22	51.91	49.38	54.14
ENSMUSG00000015671.10	Psma2	proteasome subunit alpha 2	19166	334.05	337.95	329.78	363.26	370.43	339.32	334.4	322.33	323.05	366.98	395.44	390.53	333	344.73	342.5	393.78	357.09	361.41
ENSMUSG00000015672.3	Mrpl32	mitochondrial ribosomal protein L32	75398	46.5	52.73	54.09	40.98	38.53	43.51	43.82	45.73	45.07	42.25	35.04	36.72	41.72	44.36	53.06	34.93	35.15	40.52
ENSMUSG00000015697.8	Setdb1	SET domain, bifurcated 1	84505	34.24	32.18	26.89	11.05	11.06	11.86	33.22	32.22	33.65	13.72	12.6	11.05	33.99	31.08	28.09	12.07	12.61	11.91
ENSMUSG00000015702.7	Anxa9	annexin A9	71790	7.09	7.08	7.94	2.7	2.36	3.47	6.91	7.29	7.79	2.64	2.43	2.37	5.48	6.05	6.72	3.03	3.08	2.75
ENSMUSG00000015709.8	Arnt2	aryl hydrocarbon receptor nuclear translocator 2	11864	0.26	0.12	0.17	0.85	0.65	0.53	0.36	0.25	0.26	0.44	0.58	0.61	0.18	0.05	0.15	0.44	0.5	0.51
ENSMUSG00000015711.8	Prune1	prune exopolyphosphatase	229589	12.91	12.86	14.61	2.73	2.35	2.92	12.84	12.31	12.13	3.23	2.49	2.7	11.89	11.87	12.4	2.91	3.27	3.04
ENSMUSG00000015714.5	Cers2	ceramide synthase 2	76893	363.58	347.16	335.86	213.43	193.06	226.17	357.07	355.21	345.7	205.65	205.12	197.26	342.93	324.06	341.95	212.62	221.23	207.13
ENSMUSG00000015721.11	Nlrp5	NLR family, pyrin domain containing 5	23968	0	0	0	0	0	0	0	0	0	0	0	0	0	0	0	0	0	0
ENSMUSG00000015733.7	Capza2	capping actin protein of muscle Z-line subunit alpha 2	12343	424.13	433.73	389.91	641.51	612.42	617.32	443.45	419.92	415.3	588.24	635.83	581.41	410.45	411.52	438.04	565.19	540.17	605.21
ENSMUSG00000015745.3	Plekho1	pleckstrin homology domain containing, family O member 1	67220	260.36	239.71	255.1	83.26	82.2	84	263.59	259.09	258.68	82.82	75.45	95.63	258.79	238.25	256.92	86.07	89.65	86.2
ENSMUSG00000015747.5	Vps45	vacuolar protein sorting 45	22365	23.6	27.69	28.54	13.24	14.21	15.39	29.29	25.97	29.43	15.24	18.95	14.92	28.79	30.4	27.57	17.7	18.29	17.16
ENSMUSG00000015748.7	Prpf3	pre-mRNA processing factor 3	70767	46.1	46.38	49.19	24.03	22.57	27.2	44.33	41.05	45.01	23.46	25.05	25.36	45.57	48.74	44.67	25.47	23.72	24.31
ENSMUSG00000015749.6	Anp32e	acidic (leucine-rich) nuclear phosphoprotein 32 family, member E	66471	221.49	269.85	283.39	120.44	147.22	179.06	333.37	284.38	283.56	185.9	175.36	163.5	249.13	301.36	300.65	154.21	173.95	175.83
ENSMUSG00000015750.9	Aph1a	aph1 homolog A, gamma secretase subunit	226548	129.94	134.31	130.9	125.32	118.16	132.31	140.78	141.93	141.47	127.83	129.81	131.53	135.09	136.05	137.25	124.14	123.87	118.61
ENSMUSG00000015755.10	Tab2	TGF-beta activated kinase 1/MAP3K7 binding protein 2	68652	70.07	66.45	57.82	190.48	162.24	144.31	69.97	68.85	66.87	160.77	162.92	157.21	66.82	63.78	61.55	155.24	160.17	160.03
ENSMUSG00000015757.4	Ppil4	peptidylprolyl isomerase (cyclophilin)-like 4	67418	28.15	26.68	24.28	15.73	15.65	16.21	31.28	29.91	25.51	17.92	14.81	15.51	27.17	26.66	25.27	14.42	15.11	15.39
ENSMUSG00000015759.4	Cnih1	cornichon family AMPA receptor auxiliary protein 1	12793	143.78	152.61	167.57	89.57	101.59	94.24	151.23	146.58	143.74	90.39	81.91	83.6	127.88	134.9	155.04	78.82	80.05	82.75
ENSMUSG00000015766.8	Eps8	epidermal growth factor receptor pathway substrate 8	13860	9.41	12.06	12.28	1.63	2.36	4.35	14.33	16.23	12.06	4.46	3.78	2.65	13.49	9.79	8.8	3.95	3.44	3.38
ENSMUSG00000015776.6	Med22	mediator complex subunit 22	20933	29.93	29.46	24.96	4.85	6.4	5.38	25.55	29.52	31.44	8.47	4.79	6.11	32.36	32.29	24.71	6.7	7.7	5.6
ENSMUSG00000015787.9	Abo	ABO blood group (transferase A, alpha 1-3-N-acetylgalactosaminyltransferase, transferase B, alpha 1-3-galactosyltransferase)	80908	0	0	0	0	0	0	0	0	0	0	0	0	0	0	0	0	0	0
ENSMUSG00000015790.10	Surf1	surfeit gene 1	20930	49.14	44.41	46.25	25.79	23.54	23.75	43.05	41.77	44.9	21.79	24.99	25.13	45.12	43.2	48.45	22.16	23.78	21.5
ENSMUSG00000015804.8	Med28	mediator complex subunit 28	66999	130.88	133.11	137.76	139.55	172.06	144.98	112.8	126.82	136.13	145.26	154.8	166.02	137.12	133.22	135.53	151.61	151.06	151.63
ENSMUSG00000015806.6	Qdpr	quinoid dihydropteridine reductase	110391	132.24	129.64	121.61	88.13	93.53	89.33	132.6	127.67	132.9	87.7	95.36	102.19	136.21	144.08	140.43	103.63	103.22	86.22
ENSMUSG00000015812.7	Gnrh1	gonadotropin releasing hormone 1	14714	0.55	0.82	1.53	0.16	0.88	0.46	1.58	0.93	1	0.54	0	0.78	1.14	0.84	2.62	0.1	0.25	0.2
ENSMUSG00000015829.8	Tnr	tenascin R	21960	0.01	0.03	0	0	0	0.02	0.02	0.06	0.02	0	0	0	0.02	0	0.03	0	0.01	0
ENSMUSG00000015837.9	Sqstm1	sequestosome 1	18412	925.51	869.62	783.75	1990.67	1732.03	1506.83	878.83	759.87	810.46	2057.56	1687.83	1840.14	925.4	834.98	854.59	2139.42	1761.22	1828.42
ENSMUSG00000015839.6	Nfe2l2	nuclear factor, erythroid derived 2, like 2	18024	133.13	136.44	143.91	91.86	93.76	123.26	140.38	143.38	141.13	138.02	114.85	122.55	129.38	132.88	148.22	87.06	86.31	108.44
ENSMUSG00000015843.4	Rxrg	retinoid X receptor gamma	20183	0	0	0	0	0	0	0	0	0	0	0	0	0	0	0	0	0	0
ENSMUSG00000015846.8	Rxra	retinoid X receptor alpha	20181	9.93	6.96	5.36	1.18	1.44	0.84	8	8.51	8.49	1.15	1.12	0.94	8.16	9.43	5.62	1.27	1.62	0.72
ENSMUSG00000015850.5	Adamtsl4	ADAMTS-like 4	229595	0.3	0.24	0.12	0.35	0.1	0.33	0.22	0.15	0.23	0.53	0.4	0.15	0.83	0.33	0.17	0.57	0.37	0.18
ENSMUSG00000015852.7	Fcrl2	Fc receptor like 2	80891	1.39	1.51	2.03	0.78	2.01	0.83	1.76	2.29	2.04	1.26	1.9	1.71	1.19	2.09	1.17	1.08	1.53	1.43
ENSMUSG00000015854.6	Cd5l	CD5 antigen-like	11801	330.99	358.88	305.24	232.21	247.14	211.09	415.51	385.83	405.73	273.78	273.31	281.97	282.5	296.75	215.31	210.99	227.3	156.26
ENSMUSG00000015869.10	Prpsap1	phosphoribosyl pyrophosphate synthetase-associated protein 1	67763	40.12	38.79	37.67	40.1	37.32	32.32	35.66	35.85	33.51	34.91	37.36	38.33	41.57	36.82	38.89	47.02	44.7	38.05
ENSMUSG00000015879.7	Fam184b	family with sequence similarity 184, member B	58227	0	0	0	0	0	0	0	0	0	0.02	0	0	0	0	0	0	0	0
ENSMUSG00000015880.9	Ncapg	non-SMC condensin I complex, subunit G	54392	42.58	46.81	46.66	10.02	16.49	18.19	49.03	47.57	47.07	15.45	13.17	11.18	34.66	39.55	43.32	10.35	14.86	14.27
ENSMUSG00000015882.11	Lcorl	ligand dependent nuclear receptor corepressor-like	209707	7.63	7.5	6.82	2.97	4.06	3.48	9.1	7.06	6.94	3.44	2.92	3.63	7.25	6.61	6.81	3.01	3.5	3.33
ENSMUSG00000015889.7	Lta4h	leukotriene A4 hydrolase	16993	53.43	53.52	57.31	28.32	29.55	30.87	55.03	52.98	57.11	32.2	26.23	24.99	51.39	55.45	60.95	29.72	32.62	27.52
ENSMUSG00000015890.2	Amdhd1	amidohydrolase domain containing 1	71761	0	0	0	0	0	0	0	0	0	0.03	0	0	0	0.03	0	0	0.05	0.07
ENSMUSG00000015932.8	Dstn	destrin	56431	135.59	135.4	133.39	110.14	119.84	114.14	132.91	130.84	129.14	111.54	98.04	110.86	119.89	128.66	129.7	97.96	105.94	103.44
ENSMUSG00000015937.8	Macroh2a1	macroH2A.1 histone	26914	158.13	171.97	159.07	142.64	157.06	145.42	158.22	179.87	165.62	141.84	155.36	158.95	182.41	183.41	188.43	166.87	183.82	165.98
ENSMUSG00000015942.3	Gtf2ird2	GTF2I repeat domain containing 2	114674	4.88	4.25	4.32	1.29	2.13	1.37	5.19	4.6	5.91	1.42	1.21	1.48	4.55	4.49	5.65	1.42	1.46	1.27
ENSMUSG00000015943.5	Bola1	bolA-like 1 (E. coli)	69168	20.25	22.66	23.21	5.33	5.53	7.72	18.74	21.9	22.17	7	6.19	8.03	21.63	25.73	21.36	8.99	9.97	5.29
ENSMUSG00000015944.8	Castor2	cytosolic arginine sensor for mTORC1 subunit 2	80909	15.18	13.73	12.82	1.87	1.86	1.84	16.64	15.39	15.93	1.76	1.41	1.48	17.49	16.58	13.12	2.22	2.98	1.61
ENSMUSG00000015947.6	Fcgr1	Fc receptor, IgG, high affinity I	14129	82.21	74.68	68.44	492.62	415.61	436.84	71.03	68.19	66.67	373.57	444.67	407.59	97.11	85.46	75.29	439.31	444.89	444.62
ENSMUSG00000015950.7	Ncf1	neutrophil cytosolic factor 1	17969	309.66	303.61	311.16	387.02	351.36	371.32	281.53	279.77	277.25	308.71	313.31	324.75	337.06	302.99	353.99	398.15	418.78	414.87
ENSMUSG00000015957.5	Wnt11	wingless-type MMTV integration site family, member 11	22411	0.07	0	0.24	0.13	0.06	0.1	0	0.09	0	0	0.07	0	0.19	0.76	0.05	0.31	0.36	0.05
ENSMUSG00000015961.8	Adss	adenylosuccinate synthetase, non muscle	11566	178.11	173.96	145.26	80.47	83.95	75.23	172.15	160.55	174.8	79.51	74.86	66.87	171.94	171.28	156.33	92.03	93.25	73.68
ENSMUSG00000015962.5	1700016C15Rik	RIKEN cDNA 1700016C15 gene	69428	0	0	0	0	0	0	0	0	0	0	0	0	0	0	0	0.07	0	0
ENSMUSG00000015966.10	Il17rb	interleukin 17 receptor B	50905	0	0	0	0.03	0	0	0.04	0.03	0	0	0	0	0	0	0.04	0.02	0	0
ENSMUSG00000015968.10	Cacna1d	calcium channel, voltage-dependent, L type, alpha 1D subunit	12289	1.34	1.24	0.87	1.24	0.66	0.98	1.37	1.9	1.55	1.18	1.15	1.19	1.71	1.44	0.91	0.74	0.92	1.3
ENSMUSG00000015970.12	Chdh	choline dehydrogenase	218865	0.01	0	0	0	0.01	0	0.02	0	0	0	0	0	0	0.02	0.05	0	0	0.03
ENSMUSG00000015971.4	Actr8	ARP8 actin-related protein 8	56249	26.21	27.17	24.35	10.89	10.48	10.56	27.53	27.28	28.19	12.52	11.86	12.52	27.21	25.18	24.8	13.77	14.08	10.74
ENSMUSG00000015980.8	Lrrc27	leucine rich repeat containing 27	76612	17.4	18.16	22.07	8.27	7.55	8.38	28.83	22.72	23.16	7.53	5.06	10.6	17.87	16.87	17.72	6.91	9.11	5.69
ENSMUSG00000015981.6	Stk32c	serine/threonine kinase 32C	57740	1.42	2.33	2.43	0.5	0.44	0.54	2.53	1.6	2.85	0.45	0.61	0.75	1.46	1.32	2.21	0.48	0.46	0.77
ENSMUSG00000015994.9	Fnta	farnesyltransferase, CAAX box, alpha	14272	57.65	59.2	58.9	42.44	47.62	45.51	60.82	58.76	58.75	45.98	45.34	44.64	62.32	64.55	66.85	47.29	43.6	48.71
ENSMUSG00000016018.3	Mtrex	Mtr4 exosome RNA helicase	72198	58.45	56.59	49.14	43.84	43.64	43.64	60.38	57.55	57.49	48.61	44.56	42.64	52.26	53.97	52.21	43.29	46.15	44.4
ENSMUSG00000016024.3	Lbp	lipopolysaccharide binding protein	16803	1.24	0.39	0.32	0.38	0.83	0.37	0.51	0.55	0.67	1.29	0.35	0.6	0.27	0.65	0.18	0.28	0.46	0.24
ENSMUSG00000016028.9	Celsr1	cadherin, EGF LAG seven-pass G-type receptor 1	12614	0.01	0.02	0.01	0	0.01	0	0.04	0.01	0.02	0.01	0	0	0.01	0	0	0.01	0	0.01
ENSMUSG00000016087.7	Fli1	Friend leukemia integration 1	14247	26.78	24.82	25.46	7.65	7.77	10.7	29.18	29.25	31.29	10.23	11.35	7.64	26.95	23.86	25.31	8.49	8.75	9.75
ENSMUSG00000016128.8	Stard13	StAR-related lipid transfer (START) domain containing 13	243362	0.15	0.23	0.14	0.1	0.06	0.19	0.26	0.12	0.3	0.25	0.14	0.37	0.51	0.5	0.08	0.62	0.8	0.28
ENSMUSG00000016150.9	Tenm1	teneurin transmembrane protein 1	23963	0	0	0.01	0	0	0	0	0	0	0	0	0	0	0	0	0	0	0
ENSMUSG00000016179.5	Camk1g	calcium/calmodulin-dependent protein kinase I gamma	215303	0	0	0	0	0	0	0	0	0	0	0	0	0	0	0	0	0	0
ENSMUSG00000016181.4	Utp25	UTP25 small subunit processome component	215193	8.44	8.82	8.21	2.53	2.54	2.61	8.72	8.73	8.27	3.41	2.67	2.51	8.34	7.96	7.81	2.23	2.6	2.51
ENSMUSG00000016194.8	Hsd11b1	hydroxysteroid 11-beta dehydrogenase 1	15483	0.18	0.25	0.33	0.2	0.38	0.26	0.11	0.23	0.4	0.31	0.79	0.08	0.24	0.53	0.27	0.28	0.65	0.49
ENSMUSG00000016200.8	Syt14	synaptotagmin XIV	329324	0	0.15	0.08	0	0.05	0.04	0.08	0.05	0	0.05	0	0	0	0	0	0	0.03	0
ENSMUSG00000016206.6	H2-M3	histocompatibility 2, M region locus 3	14991	33.54	31.27	32.54	67.38	66.05	67.09	29.91	33.35	33.16	60.18	74.29	66.75	34.36	31.49	36.09	69.95	63.05	67.48
ENSMUSG00000016239.5	Lonrf3	LON peptidase N-terminal domain and ring finger 3	74365	56.82	52.29	44.23	4.99	4.66	6.89	61.45	61.09	65.39	5.78	4.41	4.68	48.45	40.53	43.58	3.92	4.49	5.38
ENSMUSG00000016252.7	Atp5e	ATP synthase, H+ transporting, mitochondrial F1 complex, epsilon subunit	67126	447.88	468.71	534.22	384.28	443.34	327.09	481.94	474.59	462.77	389.96	374.28	420.85	468.69	511.97	535.4	459.95	398.25	374.1
ENSMUSG00000016253.6	Nelfcd	negative elongation factor complex member C/D, Th1l	57314	38.15	35.64	34.63	13.07	13.88	15.04	37.02	37	37.1	13.54	14.32	12.18	34.36	38.33	35.97	15.82	18.91	13.89
ENSMUSG00000016255.5	Tubb1	tubulin, beta 1 class VI	545486	0	0.09	0	0.16	0.06	0	0.31	0.06	0.07	0	0.09	0	0.19	0.05	0	0	0.08	0.07
ENSMUSG00000016256.10	Ctsz	cathepsin Z	64138	1043.54	1057.42	1074.66	1204.52	1191.85	1201.41	1051.42	1140.55	1138.76	1291.48	1336.63	1408.65	1138.21	1096.29	1122.98	1295.72	1249.31	1260.45
ENSMUSG00000016257.9	Prelid3b	PRELI domain containing 3B	66390	112.83	110.36	107.27	72.68	63.49	81.76	100.33	109.7	110.04	84.69	70.89	70.63	99.32	104.41	103.83	63.25	73.57	72.64
ENSMUSG00000016262.8	Sertad4	SERTA domain containing 4	214791	0.04	0	0.17	0.17	0	0.15	0.02	0	0	0.05	0	0	0.08	0.15	0.05	0	0.05	0
ENSMUSG00000016283.7	H2-M2	histocompatibility 2, M region locus 2	14990	1.57	1.49	1.11	29.43	22.83	16.64	0.91	1.69	1.63	19.69	23.71	27.72	1.57	0.86	0.48	21.96	18.36	16.24
ENSMUSG00000016308.9	Ube2a	ubiquitin-conjugating enzyme E2A	22209	47.7	51.12	53.33	43.08	44.2	41.87	50.75	51.67	45.68	43.16	36.99	38.87	44.85	48.79	55.82	38.86	35.83	41.11
ENSMUSG00000016319.3	Slc25a5	solute carrier family 25 (mitochondrial carrier, adenine nucleotide translocator), member 5	11740	577.85	593.15	594.21	380.04	383.47	435.72	571	605.58	569.14	415.53	400.04	409.88	589.94	638.95	617.06	414.5	458.26	428.26
ENSMUSG00000016327.3	Atp1b4	ATPase, (Na+)/K+ transporting, beta 4 polypeptide	67821	0	0	0	0	0	0	0	0	0	0	0	0	0	0	0	0	0	0
ENSMUSG00000016344.8	Ppdpf	pancreatic progenitor cell differentiation and proliferation factor	66496	87.37	91.52	80.2	70.04	72.33	62.75	76.19	78.05	77.99	60.37	56.07	61.65	88.32	90.64	88.08	76.3	81.13	68.94
ENSMUSG00000016346.11	Kcnq2	potassium voltage-gated channel, subfamily Q, member 2	16536	0	0	0	0	0	0	0	0.2	0	0.19	0	0	0	0	0	0	0	0
ENSMUSG00000016349.10	Eef1a2	eukaryotic translation elongation factor 1 alpha 2	13628	10.87	9.53	7.54	5.28	4.28	3.88	12.64	8.99	10.65	6.87	5.21	5.04	6.21	5.93	9.64	4.85	3.99	4.08
ENSMUSG00000016356.11	Col20a1	collagen, type XX, alpha 1	73368	0.1	0.23	0.4	0.44	0.36	0.5	0.11	0.22	0.09	0.68	0.34	0.61	0.31	0.22	0.1	0.61	0.41	0.63
ENSMUSG00000016382.9	Pls3	plastin 3 (T-isoform)	102866	152.9	161.61	143.03	109.5	112.92	117.79	172.57	159.24	166.95	116.1	113.01	112.06	140.14	133.89	151.44	98.27	98.9	114.42
ENSMUSG00000016386.9	Mpped2	metallophosphoesterase domain containing 2	77015	0	0	0	0	0	0	0.02	0	0	0	0	0	0.03	0.19	0	0.04	0.15	0
ENSMUSG00000016409.4	Nkap	NFKB activating protein	67050	16.4	16.85	14.01	12.97	12.16	14.97	19.6	15.14	17.32	11.35	11.9	11.02	15.43	15.85	15.54	12.02	11.08	11.69
ENSMUSG00000016427.7	Ndufa1	NADH:ubiquinone oxidoreductase subunit A1	54405	143.6	155.7	156.19	121.55	117.06	112.81	165.07	163.92	167.91	150.47	143.72	145.13	167.6	166.86	171.25	151.98	145.13	130.26
ENSMUSG00000016458.7	Wt1	WT1 transcription factor	22431	0	0	0	0	0	0	0	0	0	0	0	0	0	0	0	0	0	0
ENSMUSG00000016477.11	E2f3	E2F transcription factor 3	13557	18.91	21.06	17.8	8.06	6.64	8.7	18.89	25.44	23.43	7.82	10.37	5.94	19.14	20.4	18.24	6.78	4.92	6.96
ENSMUSG00000016481.10	Cr1l	complement component (3b/4b) receptor 1-like	12946	84.45	89.29	87.06	95.71	92.41	96.66	91.29	82.59	83.84	88.93	94.87	88.64	85.55	82.9	94.95	86.13	89.57	99.08
ENSMUSG00000016487.9	Ppfibp1	PTPRF interacting protein, binding protein 1 (liprin beta 1)	67533	143.8	129.11	96.45	205.29	166.81	161.39	132.02	119.07	132.05	174.27	168.73	156.77	115.62	113.43	90.33	176.67	184.28	145.74
ENSMUSG00000016493.7	Cd46	CD46 antigen, complement regulatory protein	17221	0.19	0.17	0.22	0.29	0.28	0.12	0.41	0.15	0.42	0.5	0	0.19	0.25	0.11	0.32	0.09	0.28	0.4
ENSMUSG00000016494.3	Cd34	CD34 antigen	12490	0.81	1.03	1.78	0.2	0.26	0.6	1.4	1.3	1.97	0.36	0.15	0.19	1.48	1.08	3.11	0.45	0.44	0.77
ENSMUSG00000016495.6	Plgrkt	plasminogen receptor, C-terminal lysine transmembrane protein	67759	63.21	58.56	63.36	92.33	98.9	94.67	68.25	69.74	64.92	95.43	94.07	109.14	56.22	58.21	62.11	91.72	83.67	91.51
ENSMUSG00000016496.7	Cd274	CD274 antigen	60533	12.95	11.47	8.39	617.87	483.21	456.25	14.35	12.04	12.01	499.58	566.38	498.94	9.09	8.22	7.63	516.45	514.51	484.22
ENSMUSG00000016498.9	Pdcd1lg2	programmed cell death 1 ligand 2	58205	0.08	0	0.04	0.14	0.15	0.26	0	0.05	0	0.05	0.24	0.22	0.21	0	0	0.15	0.07	0.11
ENSMUSG00000016503.10	Gtf3a	general transcription factor III A	66596	59.25	59.98	57.81	20.5	23.67	23.11	54.97	59.8	59.73	22.99	22.74	19.62	64.12	64.41	58.64	24.48	28.09	24.57
ENSMUSG00000016510.5	Mtif3	mitochondrial translational initiation factor 3	76366	16.22	16.02	16.09	9.25	10.5	9.22	18.71	16.54	18.32	10.89	8.59	12.49	17.58	18.61	18.42	8.63	8.12	9.89
ENSMUSG00000016520.7	Lnx2	ligand of numb-protein X 2	140887	6.54	5.88	5.04	1.67	1.1	1.83	5.53	5.45	6.03	2.02	1.36	1.29	5.71	5.15	4.74	1.74	1.83	1.13
ENSMUSG00000016524.6	Il19	interleukin 19	329244	0.15	0.08	0.08	0.99	2.79	3.47	0	0.09	0	2.45	5.44	3.62	0	0	0.09	1.52	2.01	4.04
ENSMUSG00000016526.7	Dyrk3	dual-specificity tyrosine-(Y)-phosphorylation regulated kinase 3	226419	6.59	6.76	6.6	0.83	1.05	1.36	5.36	6.32	8.02	0.95	1.11	0.8	6.16	6.18	8.01	1.05	1.27	0.96
ENSMUSG00000016528.4	Mapkapk2	MAP kinase-activated protein kinase 2	17164	213.29	231.95	255.84	1117.15	1156.28	1265.29	232.12	246.45	230.95	1281.83	1273.19	1290.66	199.84	212	251.46	1048.2	1009.27	1303.81
ENSMUSG00000016529.5	Il10	interleukin 10	16153	6.27	5.14	3.73	88.43	53.37	48.68	4.26	4.3	4.17	36.81	58.95	53.38	4.32	4.24	3.03	56	67.07	52.28
ENSMUSG00000016534.9	Lamp2	lysosomal-associated membrane protein 2	16784	319.01	307.84	315.86	373.2	344.95	408.26	363.69	335.93	322.34	366.36	372.14	354.23	275.89	280.57	324.74	304.9	322.72	401.25
ENSMUSG00000016541.9	Atxn10	ataxin 10	54138	75.56	73.82	69.57	55.46	57.31	52.17	71.38	71.32	69.13	55.01	49.16	53.39	69.44	70.2	76.08	55.71	56.07	52.42
ENSMUSG00000016552.7	Foxred2	FAD-dependent oxidoreductase domain containing 2	239554	12.65	10.25	9.07	2.14	1.51	1.89	11.78	13.32	11.94	1.98	2.12	1.93	13.12	11.97	11.45	1.96	2.99	1.83
ENSMUSG00000016554.8	Eif3d	eukaryotic translation initiation factor 3, subunit D	55944	164.77	162.89	158.96	118.91	119.52	125.61	151.5	165.88	159.15	135.22	129.05	135.01	164.14	166.8	154.93	119.38	131.04	117.91
ENSMUSG00000016559.8	H3f3b	H3.3 histone B	15081	599.51	685.41	709.39	1669.08	1732.74	2018.53	673.74	668.5	622.45	1729.58	1936.75	1742.67	691.31	728.99	826.5	2001.59	1891.92	2198.85
ENSMUSG00000016619.9	Nup50	nucleoporin 50	18141	36.44	35.07	32.27	16.05	15.64	16.36	34	35.76	36.64	17.67	15.52	17.41	33.52	34.31	32.8	15.83	15.37	14.99
ENSMUSG00000016624.9	Phf21b	PHD finger protein 21B	271305	0.46	0.15	0.08	0.14	0.34	0.11	0.23	0.2	0.35	0	0.51	0.05	0.23	0.35	0.29	0.6	0.11	0.1
ENSMUSG00000016626.8	Nlrp14	NLR family, pyrin domain containing 14	76858	0	0	0	0	0	0	0	0	0	0	0	0	0	0	0	0	0	0
ENSMUSG00000016637.6	Ift27	intraflagellar transport 27	67042	30.44	32.84	33.53	15.45	17.44	17.19	29.3	30.61	33.46	18.07	17.99	18.35	30.54	32.72	33.64	16.67	20.68	18.16
ENSMUSG00000016664.8	Pacsin2	protein kinase C and casein kinase substrate in neurons 2	23970	92.34	95.79	78.37	44.72	42.21	45.56	86.46	92.05	91.85	48.97	49.59	38.27	97.44	94.62	79.57	49.07	56.57	40.02
ENSMUSG00000016756.10	Cmah	cytidine monophospho-N-acetylneuraminic acid hydroxylase	12763	0.3	0.32	0.35	0.19	0.25	0.35	0.67	1.67	0.6	0.21	0.24	0.11	0.19	0.52	0.37	0.22	0.14	0.1
ENSMUSG00000016757.4	Ttll12	tubulin tyrosine ligase-like family, member 12	223723	28.43	28.67	27.37	11.33	11.9	13.46	24.21	27.92	29.07	13.35	11.71	12.22	27.44	26.1	27.21	13.43	14.28	11.42
ENSMUSG00000016758.3	Bik	BCL2-interacting killer	12124	1.47	0.98	2.03	1	1.79	1.57	1.04	1.42	1.72	1.84	0.43	0.93	0.48	1.5	0.83	1.32	1.94	0.61
ENSMUSG00000016763.8	Scube1	signal peptide, CUB domain, EGF-like 1	64706	0	0.02	0	0	0	0	0	0	0	0	0	0	0	0.03	0	0	0	0
ENSMUSG00000016831.11	Tox4	TOX high mobility group box family member 4	268741	41.64	38.16	32.5	108.57	85.19	90.88	45.01	47.24	42.64	91.24	102.64	95.56	42.17	38.72	34.61	93.44	97.72	89.29
ENSMUSG00000016833.8	Mrps18c	mitochondrial ribosomal protein S18C	68735	133.76	137.62	149.99	119.99	128.9	123.08	154.87	133.67	129.4	118.22	117.66	119.86	138.93	139.71	137.38	129.47	122.9	142.46
ENSMUSG00000016918.9	Sulf1	sulfatase 1	240725	0.04	0.07	0.05	0.08	0.09	0.09	0.02	0.04	0.12	0.04	0.11	0.2	0.37	0.47	0.02	0.34	0.61	0.04
ENSMUSG00000016921.8	Srsf6	serine and arginine-rich splicing factor 6	67996	172.54	174.88	160.46	93.09	101.03	102.29	163.5	161.64	159.44	102.4	101.94	95.29	154.86	163.39	159.11	90.31	100.19	90.12
ENSMUSG00000016933.11	Plcg1	phospholipase C, gamma 1	18803	11.61	8.39	9.04	1.96	1.67	1.74	11.65	9.7	10.4	2.9	1.5	1.67	12.1	9.81	7.92	2.13	2.34	1.84
ENSMUSG00000016940.12	Kctd2	potassium channel tetramerisation domain containing 2	70382	16.9	15.54	14.97	4.6	4.84	4.97	16.52	15	16.78	4.93	4.81	5.41	20.03	20.74	19.41	5.92	6.14	4.36
ENSMUSG00000016942.5	Tmprss6	transmembrane serine protease 6	71753	0	0.02	0	0	0	0	0	0	0	0	0	0	0	0	0.05	0	0.02	0
ENSMUSG00000016946.5	Kctd5	potassium channel tetramerisation domain containing 5	69259	36.38	33.78	32.92	23.49	26	27.97	38.04	35.88	35.75	28.28	25.82	27.38	33.03	34.66	34.49	24.23	23.59	25.88
ENSMUSG00000016982.5	Pom121l2	POM121 membrane glycoprotein-like 2 (rat)	195236	0	0	0	0	0	0	0.04	0	0	0	0	0	0	0	0	0	0	0
ENSMUSG00000016984.7	Etaa1	Ewing tumor-associated antigen 1	68145	12.09	11.23	10.8	2.04	2.26	2.32	11.82	11.04	11.04	2.17	1.88	1.82	9.94	11.13	11.88	1.9	2.57	2.05
ENSMUSG00000016995.11	Matn4	matrilin 4	17183	0	0	0	0	0	0.03	0.03	0	0	0.08	0	0	0	0	0	0.02	0.03	0.02
ENSMUSG00000016998.2	Svs4	seminal vesicle secretory protein 4	20941	0	0	0	0	0	0	0	0	0	0	0	0	0	0	0	0	0	0
ENSMUSG00000017000.2	Svs6	seminal vesicle secretory protein 6	20945	0	0	0	0	0	0	0	0	0	0	0	0	0	0	0	0	0	0
ENSMUSG00000017002.8	Slpi	secretory leukocyte peptidase inhibitor	20568	4.93	3.11	2.63	7.92	10.85	8.11	3.08	4.02	4.96	12.96	12.66	14.81	9.9	11.47	4.41	21.06	22.44	11.33
ENSMUSG00000017003.7	Svs3a	seminal vesicle secretory protein 3A	64335	0	0	0	0	0	0	0	0	0	0	0	0	0	0	0	0	0	0
ENSMUSG00000017004.7	Svs5	seminal vesicle secretory protein 5	20944	0	0	0	0	0	0	0	0	0	0	0	0	0	0	0	0	0	0
ENSMUSG00000017007.3	Rbpjl	recombination signal binding protein for immunoglobulin kappa J region-like	19668	0	0	0	0	0	0	0	0	0	0	0	0	0	0	0	0	0	0
ENSMUSG00000017009.3	Sdc4	syndecan 4	20971	167.32	179.64	191.72	1235.99	1393.01	1381.64	171.43	171.66	171.16	1289.64	1296.74	1243.15	198.81	226.82	244.9	1526.68	1587.89	1522.29
ENSMUSG00000017049.4	Ccdc70	coiled-coil domain containing 70	67929	0	0	0	0	0	0	0	0	0	0	0	0	0	0	0	0	0	0
ENSMUSG00000017057.9	Il13ra1	interleukin 13 receptor, alpha 1	16164	1.44	1.57	0.96	26.05	20.9	21.2	1.34	1.07	1.26	15.97	17.02	17.83	1.07	1.21	0.87	14.65	17.71	20.7
ENSMUSG00000017064.4	Prl5a1	prolactin family 5, subfamily a, member 1	28078	0	0	0	0	0	0	0	0	0	0	0	0	0	0	0	0	0	0
ENSMUSG00000017119.13	Nbr1	NBR1, autophagy cargo receptor	17966	55.87	46.14	42.2	15.52	11.26	16.85	52.27	47.89	49.34	15.9	15.4	13.62	49.71	38.41	43.24	12.54	12.47	12.4
ENSMUSG00000017132.11	Cyth1	cytohesin 1	19157	38.03	39.98	39.72	51.09	42.35	44.82	42.85	48.16	45.89	48.36	49.26	47.12	37.11	36.15	36.31	52.94	55.85	49.61
ENSMUSG00000017144.2	Rnd3	Rho family GTPase 3	74194	12.15	13.27	19.49	37.4	36.28	36.8	17.97	19.72	15.64	41.07	48.8	37.07	11.96	13.32	17.59	46.17	47.56	50.9
ENSMUSG00000017146.6	Brca1	breast cancer 1, early onset	12189	21.03	19.69	16.25	1.95	1.88	2.4	21.76	20.79	21.07	2.03	1.5	1.31	18.16	17.56	16.01	1.69	2.61	1.79
ENSMUSG00000017165.1	Gast	gastrin	14459	0	0	0	0	0	0	0	0	0	0	0	0	0	0	0	0	0	0
ENSMUSG00000017167.6	Cntnap1	contactin associated protein-like 1	53321	1	0.82	0.68	0.39	0.36	0.48	0.55	0.54	0.89	0.49	0.46	0.36	1.14	0.81	0.91	0.33	0.31	0.44
ENSMUSG00000017176.11	Nt5c3b	5'-nucleotidase, cytosolic IIIB	68106	33.08	33.17	27.66	15.45	16.18	17.48	30.72	30.35	34.26	19.63	15.6	16.85	29.46	27.67	29.65	15.15	16.35	14.81
ENSMUSG00000017188.3	Coa3	cytochrome C oxidase assembly factor 3	52469	77.12	72.72	81.58	49.27	53.71	46.03	72.82	74.31	77.7	52.1	47.18	49.28	77.53	82.49	80.97	47.21	48.55	43.76
ENSMUSG00000017195.9	Zpbp2	zona pellucida binding protein 2	69376	0.15	0.1	0.33	0	0	0	0.06	0	0	0.2	0	0	0.21	0.04	0.06	0	0.09	0
ENSMUSG00000017204.4	Gsdma	gasdermin A	57911	0	0	0	0	0	0	0	0	0	0	0	0	0	0	0	0	0.02	0
ENSMUSG00000017210.8	Med24	mediator complex subunit 24	23989	39.74	37.82	35.14	21.46	20.22	25.31	42.76	39.99	36.83	26.35	24.42	25.73	39.39	32.76	34.32	20.49	22.48	19.64
ENSMUSG00000017211.8	Gsdma2	gasdermin A2	76758	0	0	0	0	0	0	0	0	0	0	0	0	0	0	0	0	0	0
ENSMUSG00000017221.8	Psmd3	proteasome (prosome, macropain) 26S subunit, non-ATPase, 3	22123	119.19	123.15	123.76	84.51	90.44	93.68	104.25	119.41	115.86	96.47	83.94	96.83	110.48	112.8	118.59	86.75	88.66	79.95
ENSMUSG00000017264.10	Exosc10	exosome component 10	50912	62.1	63.8	57.43	36.04	38.79	45.84	60.68	63.75	62.29	43.54	44.3	43.23	57.35	57.44	56.1	36.18	42.18	38.89
ENSMUSG00000017286.9	Glod4	glyoxalase domain containing 4	67201	79.56	85.6	88.81	51.77	49.08	53.21	89.11	86.95	73.98	55.23	53.18	48.75	89.03	99.7	94.62	62.29	60.7	55.28
ENSMUSG00000017288.9	Vps53	VPS53 GARP complex subunit	68299	49.27	47.31	43.17	32.79	29.1	31	48.99	49.06	50.06	35.86	31.83	34.3	51.7	45.25	41.17	32.97	36.13	26.37
ENSMUSG00000017291.7	Taok1	TAO kinase 1	216965	15.25	14.01	11.14	19.49	16.18	17.35	17.67	15.79	15.33	20.05	18.65	16.06	13.36	12.53	12.08	13.29	14.37	17.35
ENSMUSG00000017299.7	Dnttip1	deoxynucleotidyltransferase, terminal, interacting protein 1	76233	43.74	44.19	41.66	29.24	29.07	26.15	42.56	47.52	45.91	29.83	29.02	27.57	52.82	45.48	48.65	33.77	28.89	28.58
ENSMUSG00000017300.9	Tnnc2	troponin C2, fast	21925	0	0	0	0	0	0	0	0	0	0.13	0	0	0	0	0	0	0	0
ENSMUSG00000017307.9	Acot8	acyl-CoA thioesterase 8	170789	25.03	23.61	25.1	14.91	14.25	13.36	24.19	24.94	23.64	13.61	14.28	13.74	25.37	22.19	26.5	14.32	13.28	10.71
ENSMUSG00000017309.5	Cd300lg	CD300 molecule like family member G	52685	0.35	0.77	1.93	0.22	0.41	1.11	1.82	1.75	1.86	1.58	1.08	0.89	0.29	0.2	1.55	0.28	0.24	1.29
ENSMUSG00000017310.7	Spint4	serine protease inhibitor, Kunitz type 4	78239	0	0	0	0	0	0	0	0	0	0	0	0	0	0	0	0	0	0
ENSMUSG00000017311.9	Pyy	peptide YY	217212	0	0	0	0	0	0	0	0	0	0	0	0	0	0	0	0	0	0
ENSMUSG00000017314.6	Mpp2	membrane protein, palmitoylated 2 (MAGUK p55 subfamily member 2)	50997	0.11	0.03	0.05	0.08	0.04	0.1	0	0.04	0.02	0.12	0.04	0	0.09	0.05	0.04	0.08	0.09	0.18
ENSMUSG00000017316.7	Ppy	pancreatic polypeptide	19064	0	0	0	0	0	0	0	0	0	0	0	0	0	0	0	0	0	0
ENSMUSG00000017344.4	Vtn	vitronectin	22370	0	0	0	0	0	0	0	0	0	0	0	0	0.14	0	0	0.03	0	0
ENSMUSG00000017376.9	Nlk	nemo like kinase	18099	11.01	9.87	9.63	3.67	3.71	3.47	12.69	9.08	10.72	5.24	4.59	5.18	9.5	9.28	11.83	3.34	4.46	4.17
ENSMUSG00000017386.4	Traf4	TNF receptor associated factor 4	22032	1.92	1.49	1.56	0.23	0.39	0.18	0.87	1.1	1.51	0.24	0	0.23	1.95	2.18	1.04	0.57	0.58	0.06
ENSMUSG00000017390.9	Aldoc	aldolase C, fructose-bisphosphate	11676	41.95	43.71	46.1	25.34	27.1	33.76	49.96	48.69	49	34.33	30.63	35.31	35.98	32.16	38.58	26.25	24.4	26.53
ENSMUSG00000017400.4	Stac2	SH3 and cysteine rich domain 2	217154	5.51	5.44	4.9	1.66	1.69	2.09	7.64	8.38	6.95	2.85	2.6	2.37	9.34	9.6	13.32	3.95	3.79	4.63
ENSMUSG00000017404.6	Rpl19	ribosomal protein L19	19921	1677.86	1639.7	1758.91	1345.93	1356.21	1311.12	1606.81	1660.25	1698.75	1436.26	1364.63	1422.43	1713.23	1742.98	1666.98	1497.25	1453.26	1272.39
ENSMUSG00000017405.8	Nek8	NIMA (never in mitosis gene a)-related expressed kinase 8	140859	5.21	5.7	5.22	1.35	1.44	2.06	5.31	5.14	5.43	2.02	2.22	2.1	5.29	6.39	7.04	1.49	2.24	1.34
ENSMUSG00000017412.9	Cacnb4	calcium channel, voltage-dependent, beta 4 subunit	12298	0	0	0	0.09	0.06	0.05	0.02	0.01	0.02	0.04	0.09	0.04	0	0.02	0.01	0.05	0.05	0.08
ENSMUSG00000017417.8	Plxdc1	plexin domain containing 1	72324	26.52	20.58	23.07	4.26	4.08	5	25.79	23.93	22.49	4.4	3.46	2.92	28.35	25.62	23.69	5.89	7.5	4.94
ENSMUSG00000017418.7	Arl5b	ADP-ribosylation factor-like 5B	75869	8.86	6.62	5.4	15.6	12.84	16.1	7	9.16	6.35	12.71	17.04	13.86	7.22	5.92	7.06	13.72	14.9	19.99
ENSMUSG00000017421.12	Zfp207	zinc finger protein 207	22680	163.34	162.59	151.02	158.71	133.55	154.23	173.13	167.15	166.49	158.37	155.09	154.78	140.09	137.43	129.2	132.54	141.59	161.46
ENSMUSG00000017428.10	Psmd11	proteasome (prosome, macropain) 26S subunit, non-ATPase, 11	69077	119.39	129.51	121.51	132.1	146.03	122.2	123.47	120.7	123.5	134.29	142.29	128.29	122.69	129.64	134.3	133.66	124.92	126.38
ENSMUSG00000017446.8	C1qtnf1	C1q and tumor necrosis factor related protein 1	56745	0.05	0.05	0.03	0	0	0.03	0.45	0.03	0.04	0.03	0.05	0	0.07	0.12	0.06	0.07	0.09	0.04
ENSMUSG00000017453.4	Pipox	pipecolic acid oxidase	19193	0	0	0	0	0	0	0	0	0	0	0	0	0	0	0	0	0.03	0
ENSMUSG00000017466.3	Timp2	tissue inhibitor of metalloproteinase 2	21858	87.62	96.68	95.71	54.97	50.71	53.95	106.87	89.42	86.15	53.11	52.88	52.99	113.67	113.3	96.25	66.72	84.44	57.04
ENSMUSG00000017478.9	Zc3h18	zinc finger CCCH-type containing 18	76014	55.92	51.08	49.26	25.87	26.22	28.42	55.66	53.53	56.98	31.27	27.43	26.41	51.76	56.78	52.85	26.56	28.88	26.46
ENSMUSG00000017485.4	Top2b	topoisomerase (DNA) II beta	21974	36.9	38.97	33.91	26.83	31.63	28.76	43.81	41.71	39.23	30.77	30.91	25.78	33.98	36.98	39.35	25.36	28.22	24.26
ENSMUSG00000017491.8	Rarb	retinoic acid receptor, beta	218772	0.1	0.14	0.07	0.02	0.03	0	0.07	0.11	0.06	0	0	0	0.11	0.21	0.19	0.02	0.11	0
ENSMUSG00000017493.6	Igfbp4	insulin-like growth factor binding protein 4	16010	176.55	168.26	171.74	73.79	75.24	81.12	111.23	132.97	135.51	51.45	56.26	54.11	168.65	186.37	152.67	83.15	94.27	58.42
ENSMUSG00000017499.9	Cdc6	cell division cycle 6	23834	30.1	29.85	26.28	1.54	1.88	1.84	25.46	26.06	30.86	1.8	1.54	1.65	28.38	29.32	26.08	1.77	2.07	1.65
ENSMUSG00000017548.9	Suz12	SUZ12 polycomb repressive complex 2 subunit	52615	51.9	54.02	49.09	34.87	35.52	40.68	61.56	53.23	54.13	33.3	37.92	30.79	45.58	46.78	52.2	29.88	33.4	36.72
ENSMUSG00000017550.8	Atad5	ATPase family, AAA domain containing 5	237877	12.8	11.64	10.65	2.29	2.45	3.12	12.87	11.99	13.05	3.18	2.91	2.29	10.5	12.11	11.6	2.5	3.31	3.01
ENSMUSG00000017561.10	Crlf3	cytokine receptor-like factor 3	54394	61.03	61.39	57.25	166.22	168.15	158.92	71.67	57.91	60.18	145.92	163.89	157.91	59.19	58.87	59.38	179.15	164.12	168.59
ENSMUSG00000017588.2	Krt27	keratin 27	16675	0	0	0	0	0	0	0	0	0	0	0	0	0	0	0	0	0	0
ENSMUSG00000017607.3	Tns4	tensin 4	217169	0.65	0.46	0.27	0.12	0.12	0.03	0.66	0.35	0.55	0.26	0	0.05	0.18	0.68	0.34	0.02	0.09	0.06
ENSMUSG00000017615.6	Tnfaip1	tumor necrosis factor, alpha-induced protein 1 (endothelial)	21927	42.54	42.6	41.23	25.07	26.77	29.6	43.63	42.33	40.41	28.75	27.82	29.49	43.57	41.99	43.36	24.2	27.61	27.16
ENSMUSG00000017631.12	Abr	active BCR-related gene	109934	182.98	168.5	131.9	220.17	204.13	207.13	173.25	163.9	168	221.03	221.11	206.52	173.47	153.98	140.91	217.59	222.87	192.27
ENSMUSG00000017639.7	Rab11fip4	RAB11 family interacting protein 4 (class II)	268451	0.38	0.43	0.26	0.34	0.33	0.37	0.4	0.41	0.51	0.38	0.3	0.47	0.27	0.35	0.28	0.42	0.39	0.27
ENSMUSG00000017652.10	Cd40	CD40 antigen	21939	15.81	16.63	19.74	1016.76	938.07	899.38	16.69	18.31	14.66	820.39	880.86	902.97	12.39	18.14	14.25	1047.3	987.7	996.85
ENSMUSG00000017664.10	Slc35c2	solute carrier family 35, member C2	228875	45.75	41.86	49.98	14.93	16.32	18.97	37.85	44.55	43.09	12.84	12.39	13.38	44.26	42.37	47.6	16.4	14.82	12.55
ENSMUSG00000017667.9	Zfp334	zinc finger protein 334	228876	0.35	0.32	0.3	0.12	0.12	0.1	0.52	0.39	0.45	0.19	0.12	0.13	0.4	0.53	0.32	0.21	0.16	0.07
ENSMUSG00000017670.10	Elmo2	engulfment and cell motility 2	140579	47.05	45.93	46.01	16.33	14.66	15.52	48.14	47.43	54.72	14.74	14.19	15.53	47.19	48.47	54.05	16.27	18.32	14.62
ENSMUSG00000017677.5	Wsb1	WD repeat and SOCS box-containing 1	78889	139.55	145.73	141.83	145.99	137.89	165.48	139.75	141.76	138.82	152.7	158.57	148.67	127.74	127.84	148.87	116.34	116.84	139.98
ENSMUSG00000017679.10	Ttpal	tocopherol (alpha) transfer protein-like	76080	32.78	28.32	25.86	15.14	15.49	16.28	30.46	29.43	32.08	17.16	15.7	15.14	30.47	30.45	28.3	16.64	15.24	16.05
ENSMUSG00000017686.10	Rhot1	ras homolog family member T1	59040	35.1	34.4	29.52	32.48	29.11	28.88	34.03	35.24	31.68	32.4	30.27	29.02	36.46	35.2	33.75	30.29	30.98	32.05
ENSMUSG00000017688.8	Hnf4g	hepatocyte nuclear factor 4, gamma	30942	0	0	0	0	0.03	0	0	0	0	0	0	0	0	0	0	0	0	0
ENSMUSG00000017692.8	Rhbdl3	rhomboid like 3	246104	0.03	0.1	0.04	0.08	0.11	0.06	0.09	0	0.02	0	0.18	0	0.16	0.08	0.1	0.07	0.12	0.05
ENSMUSG00000017697.3	Ada	adenosine deaminase	11486	10.34	10.51	10.61	5.91	5.62	6.05	9.6	10.61	10.94	6.9	6.73	6.43	8.57	8.73	8.51	5.51	5.91	4.98
ENSMUSG00000017707.9	Serinc3	serine incorporator 3	26943	372.31	419.56	448.96	269.47	285.84	363.28	477.75	492.59	448.79	332.9	340.01	291.73	390.34	414.26	464.61	293.7	339.13	354.82
ENSMUSG00000017713.9	Tha1	threonine aldolase 1	71776	3.6	3.9	3.23	9.22	11.29	12.05	3.23	3.5	3.41	10.9	8.82	9.87	5.16	4.4	4.28	9.46	9.69	8.46
ENSMUSG00000017715.5	Pgs1	phosphatidylglycerophosphate synthase 1	74451	64.29	69.94	65.33	107.27	104.67	118.41	63.57	69.85	72.63	106.8	106.5	102.97	63.3	68.32	68.34	112.23	113.92	116.05
ENSMUSG00000017716.9	Birc5	baculoviral IAP repeat-containing 5	11799	135.39	184.96	210.93	43.42	81.09	92.88	203.49	204.64	196.68	83.3	81.81	72.52	124.26	169.2	201.74	50.85	67.57	65.95
ENSMUSG00000017718.9	Afmid	arylformamidase	71562	3.78	3.04	2.93	0.78	1.46	1.15	4.17	3.04	5.08	1.29	1.18	1.56	2.34	4.03	3.12	0.88	1.93	1.57
ENSMUSG00000017720.2	Trp53tg5	transformation related protein 53 target 5	73603	0	0	0	0	0	0	0	0	0	0	0	0	0	0	0	0	0	0
ENSMUSG00000017721.9	Pigt	phosphatidylinositol glycan anchor biosynthesis, class T	78928	74.96	73.65	69.47	53.8	54.11	54.56	67.83	72.67	74.76	50.16	47.54	51.22	80.07	76.25	73.58	52.42	55.94	53.63
ENSMUSG00000017723.5	Wfdc2	WAP four-disulfide core domain 2	67701	0	0	0	0	0	0	0	0	0	0	0	0	0	0	0	0	0	0
ENSMUSG00000017724.8	Etv4	ets variant 4	18612	0.57	0.6	1.23	0.24	0	0.25	0.42	0.52	1.71	0.18	0	0.14	1.01	1.22	0.98	0.23	0.28	0.31
ENSMUSG00000017733.4	Eppin	epididymal peptidase inhibitor	75526	0	0	0	0	0	0	0	0	0	0	0	0	0	0	0	0	0	0
ENSMUSG00000017734.9	Dbndd2	dysbindin (dystrobrevin binding protein 1) domain containing 2	52840	19.62	18.72	16.47	6.78	5.95	7.06	16.96	15.9	20.95	10.84	6.26	9.89	14.4	16.21	14.09	5.37	7.5	4.65
ENSMUSG00000017737.2	Mmp9	matrix metallopeptidase 9	17395	320.37	239.51	223.2	409.34	343.79	299.99	116.23	180.12	213.15	252.3	291.97	393.58	353.17	305.99	160.73	406.11	329.23	214.31
ENSMUSG00000017740.10	Slc12a5	solute carrier family 12, member 5	57138	2.46	1.8	1.27	0.92	0.82	0.59	0.77	1.14	1.81	0.43	0.47	0.48	2.27	2.3	0.85	0.98	1.02	0.56
ENSMUSG00000017747.7	Ghdc	GH3 domain containing	80860	18.29	15.52	17.63	11.33	11.71	11.29	16.66	17.52	19.07	11.28	11.38	11.1	18.22	16.68	17.52	12.66	11.17	11.3
ENSMUSG00000017754.7	Pltp	phospholipid transfer protein	18830	272.09	248.17	240.33	215.05	205.24	206.73	226.21	260.65	253.99	198.01	223.79	197.1	308.2	319.63	266.73	264.69	285.9	226.96
ENSMUSG00000017756.8	Slc12a7	solute carrier family 12, member 7	20499	28.8	26.05	22.19	35.22	32.25	32.68	25.96	27.46	27.38	28.14	32.42	26.72	27.98	28.49	20.64	33.83	37.4	27.25
ENSMUSG00000017760.9	Ctsa	cathepsin A	19025	677.4	614.41	560	430.4	400.36	381.26	560.95	612.79	609.44	396.76	381.04	401.13	659.82	656.83	599.51	450.27	489.92	397.72
ENSMUSG00000017764.2	Zswim1	zinc finger SWIM-type containing 1	71971	9.03	8.35	7.68	2.42	2.26	2.21	7.89	8.75	7.93	3.11	2.2	1.73	9.09	8.91	8.37	2.3	2.76	2.65
ENSMUSG00000017765.10	Slc12a4	solute carrier family 12, member 4	20498	58.45	58.36	50.97	54.17	59.01	57.76	56.54	57.53	57.02	61.44	53.84	61.89	62.97	62.52	55.75	57.73	59.51	59.37
ENSMUSG00000017767.3	Spata25	spermatogenesis associated 25	75642	0.09	0.09	0.1	0.57	0.53	0.82	0.27	0.44	0.91	0.63	0.7	1.03	0.68	0.26	0.1	0.53	1.27	1.28
ENSMUSG00000017774.13	Myo1c	myosin IC	17913	114.23	104.53	97.35	53.89	48.7	54.74	108.56	113.05	115.96	59.15	53.94	55.45	120.5	107.36	103.37	60.18	65.31	52.74
ENSMUSG00000017776.9	Crk	v-crk avian sarcoma virus CT10 oncogene homolog	12928	96.63	91.93	80.34	76.88	75.01	73.08	96.29	92.41	96.55	76.95	71.8	73.75	94.04	88.53	87.22	71.86	69.38	67.85
ENSMUSG00000017778.8	Cox7c	cytochrome c oxidase subunit 7C	12867	443.33	470.21	433.81	405.99	404.79	306.26	422.36	405.47	416.34	333.29	333.93	345.77	430.42	416.51	557.96	394.54	311.87	363.33
ENSMUSG00000017781.11	Pitpna	phosphatidylinositol transfer protein, alpha	18738	524.08	546.12	564.51	356.95	369.04	380.46	555.25	544.81	551.65	364.9	381.58	358.16	564.11	536.57	557.97	367.3	366.96	357.45
ENSMUSG00000017801.9	Mlx	MAX-like protein X	21428	49.02	50.69	51.27	39.15	28.05	36.04	59.72	59.8	51.7	40.28	30.78	32.19	47.79	44.44	49.12	30.76	34.04	36.31
ENSMUSG00000017802.8	Retreg3	reticulophagy regulator family member 3	67998	40.79	37.81	38.01	15.54	15.6	17.57	40.34	39.43	40.96	16.62	15.83	17.39	42.37	37.59	39.75	15.88	14.56	15.4
ENSMUSG00000017817.5	Jph2	junctophilin 2	59091	0.09	0.03	0.05	0.02	0	0.03	0.03	0	0.02	0	0	0.03	0.08	0.18	0	0.03	0.05	0.02
ENSMUSG00000017830.9	Dhx58	DEXH (Asp-Glu-X-His) box polypeptide 58	80861	25.69	25.9	21.26	251.14	224.66	221.68	26.68	26.06	26.42	220.19	253.52	240.09	28.12	23.94	27.07	246.36	249.38	261.19
ENSMUSG00000017831.7	Rab5a	RAB5A, member RAS oncogene family	271457	77.08	72.55	70.65	114.1	105.61	103.24	73.33	66.47	66.29	93.97	94.8	91.62	65.36	66.01	75.3	94	94.43	112.52
ENSMUSG00000017832.2	Hspb9	heat shock protein, alpha-crystallin-related, B9	75482	0.21	0	0.21	0	0	0.35	0	0.14	0	0	0	0	0	0.11	0	0	0	0
ENSMUSG00000017837.6	Nkiras2	NFKB inhibitor interacting Ras-like protein 2	71966	56.67	55.37	55.09	71.85	58.14	70.04	56.06	56.1	57.78	65.66	77.43	77.27	60.9	59.16	58.69	92.98	99.19	85.88
ENSMUSG00000017843.7	Ppp2r5c	protein phosphatase 2, regulatory subunit B', gamma	26931	65.41	65.26	65.16	39.16	38.83	38.73	67.9	63.74	65.89	37.36	35.94	35.46	58.2	59.76	69.96	33.14	35.14	37.54
ENSMUSG00000017858.6	Ift52	intraflagellar transport 52	245866	39.81	35.47	35.41	21.69	26.54	22.9	44.3	40.23	39.64	22.88	18.81	21.19	39.45	39.8	35.9	21.61	19.85	20.03
ENSMUSG00000017861.5	Mybl2	myeloblastosis oncogene-like 2	17865	47.71	54.23	41.27	6.11	8.97	7.5	41.78	47.68	49.14	5.96	6.01	7.79	41.05	48.64	40.25	9.13	11.82	5.91
ENSMUSG00000017868.10	Sgk2	serum/glucocorticoid regulated kinase 2	27219	0	0	0	0	0	0	0	0	0	0.03	0	0.04	0	0	0	0	0	0
ENSMUSG00000017897.12	Eya2	EYA transcriptional coactivator and phosphatase 2	14049	0.1	0.14	0.03	0.08	0.03	0.08	0.16	0	0	0	0	0.27	0.93	0.44	0	0.74	0.19	0
ENSMUSG00000017914.7				0	0	0	0	0	0	0	0	0	0	0	0	0	0	0	0	0	0
ENSMUSG00000017922.7	Prl3c1	prolactin family 3, subfamily c, member 1	27372	0	0	0	0	0	0	0	0	0	0	0	0	0	0	0	0	0	0
ENSMUSG00000017929.7	B4galt5	UDP-Gal:betaGlcNAc beta 1,4-galactosyltransferase, polypeptide 5	56336	38.94	35.6	36.8	104.58	95.27	112.91	43.76	42.07	42.08	105.6	124.02	98.81	40.48	41.6	41.11	93.03	105.9	106.62
ENSMUSG00000017943.9	Gdap1l1	ganglioside-induced differentiation-associated protein 1-like 1	228858	2.76	1.95	2.27	0.94	1.68	1.12	2.2	2.99	2.1	1.09	1.08	1.01	1.8	2.31	2.59	0.96	0.7	0.62
ENSMUSG00000017950.10	Hnf4a	hepatic nuclear factor 4, alpha	15378	0	0	0	0	0	0	0	0	0	0	0	0	0	0	0	0	0	0
ENSMUSG00000017969.7	Ptgis	prostaglandin I2 (prostacyclin) synthase	19223	0	0	0	0	0	0	0	0	0	0	0	0	0	0.04	0.04	0	0.1	0
ENSMUSG00000017978.12	Cadps2	Ca2+-dependent activator protein for secretion 2	320405	0	0.02	0	0.13	0.24	0.17	0	0.03	0	0.23	0.04	0	0	0.06	0.03	0.05	0.06	0.08
ENSMUSG00000017999.10	Ddx27	DEAD box helicase 27	228889	64.2	66.1	57.13	35.27	36.34	35.61	61.92	65.4	67.81	37.56	39.45	42.14	63.89	64.22	60.23	38.34	40.6	34.34
ENSMUSG00000018001.12	Cyth3	cytohesin 3	19159	17.13	16.45	16.38	8.53	8.41	8.94	15.64	15.97	15.04	10.08	8.21	13.95	16.85	15.89	14.33	10.23	10.34	6.8
ENSMUSG00000018008.7	Cyth4	cytohesin 4	72318	364.24	359	341.98	187.98	162.28	216.71	356.32	373.09	368.69	190.74	200.54	211.05	427.84	408.47	376.14	196.58	230.71	229.7
ENSMUSG00000018012.5	Rac3	Rac family small GTPase 3	170758	7.02	7.45	10.23	17.2	16.12	14.31	6.5	8.5	11.07	12.78	12.17	15.2	8.57	7.51	7.23	13.73	13.75	8.19
ENSMUSG00000018040.3	Rrp7a	ribosomal RNA processing 7 homolog A	74778	143.82	160.58	132.21	117.97	129.46	134.13	128.01	130.74	146	143.36	160.29	127.91	148.29	159.68	140.42	134.98	133.23	127.04
ENSMUSG00000018042.11	Cyb5r3	cytochrome b5 reductase 3	109754	225.98	222.09	207.36	171.3	178.79	174.31	237.61	225.54	222.8	171.64	162.6	173.23	241.99	239.16	217.92	190.69	183.8	165.64
ENSMUSG00000018068.7	Ints2	integrator complex subunit 2	70422	22.51	16.66	12.25	13.23	10.18	12.13	19.95	16.35	23.39	12.05	11.38	9.95	18.51	14.82	15.71	9.81	11.53	11.26
ENSMUSG00000018076.9	Med13l	mediator complex subunit 13-like	76199	15.62	13.81	11.72	24.5	20.78	19.88	16.04	15.51	15.9	19.73	21.54	19	13.93	12.05	11.54	20.82	22.23	20.19
ENSMUSG00000018102.4	H2bc4	H2B clustered histone 4	68024	14.6	13.85	27.27	10.92	9.81	15.86	18.15	15.63	18.41	9.19	6.62	9.72	14.06	13.94	11.76	11.03	9.78	8.03
ENSMUSG00000018126.9	Baiap2l2	BAI1-associated protein 2-like 2	207495	0	0	0.07	0	0	0	0	0	0.04	0	0	0	0.04	0.03	0.07	0.04	0	0
ENSMUSG00000018143.4	Mafk	v-maf musculoaponeurotic fibrosarcoma oncogene family, protein K (avian)	17135	15.83	16.85	14.68	77.8	74.71	69.12	17.42	16.19	18.34	61.22	73.47	65.43	18.24	17.51	15.23	87.93	87.36	71
ENSMUSG00000018160.9	Med1	mediator complex subunit 1	19014	32.47	29.12	23.21	34.79	33.49	33.06	30.66	32.12	28.15	34.23	33.77	31.87	25.7	24.25	23.19	30.08	33.37	34.64
ENSMUSG00000018166.8	Erbb3	erb-b2 receptor tyrosine kinase 3	13867	1.5	1.09	0.98	0.61	0.73	0.71	1.92	1.49	1.49	1.1	0.83	0.94	1.48	1.26	1.31	0.7	0.66	0.48
ENSMUSG00000018167.4	Stard3	START domain containing 3	59045	61.68	61.59	56.49	164.07	150.84	147.84	58.59	60.6	61.2	145.04	151.6	163.11	57.57	56.13	60.02	140.88	138.93	155.91
ENSMUSG00000018168.8	Ikzf3	IKAROS family zinc finger 3	22780	0	0	0	0	0	0	0.02	0	0	0	0	0	0.05	0.02	0	0	0.03	0
ENSMUSG00000018169.6	Mfng	MFNG O-fucosylpeptide 3-beta-N-acetylglucosaminyltransferase	17305	13.64	13.41	11.48	2.76	2.94	3.48	11.08	12.8	12.37	2.97	2.55	1.85	12.87	12.74	12.46	2.98	3.37	2.1
ENSMUSG00000018171.3	Vmp1	vacuole membrane protein 1	75909	144.77	143.01	138.14	185.8	168.47	178.58	155.44	137.03	131.42	158.14	158.5	174.13	124.75	146.14	156.7	159.07	151.04	152.2
ENSMUSG00000018189.6	Uchl5	ubiquitin carboxyl-terminal esterase L5	56207	67.89	70.73	67.17	34.72	39.56	38.55	71.77	69.98	66.96	37.82	38.72	36.5	67.53	69.55	73.22	39.06	40.47	40.7
ENSMUSG00000018196.12	Glrx2	glutaredoxin 2 (thioltransferase)	69367	51.15	47.34	54.05	39.71	35.84	33.49	56.45	42.16	50.43	36.95	36.85	37.6	58.21	53.05	57.2	39.93	32.12	41.61
ENSMUSG00000018199.8	Ro60	Ro60, Y RNA binding protein	20822	6.38	5.87	5.29	4.58	4.05	4.33	7.68	6.14	6.26	4.18	3.1	3.35	6.04	6.03	6.21	3.85	4.3	4.03
ENSMUSG00000018209.9	Stk4	serine/threonine kinase 4	58231	67.43	61.58	52.06	59.29	50.65	53.27	74.47	64.52	68.56	59.88	65.63	53.97	59.55	61.39	65.21	58.3	68.44	53.52
ENSMUSG00000018211.7	Wfdc15b	WAP four-disulfide core domain 15B	192201	0	0	0	0	0	0	0	0	0	0	0	0	0	0	0	0	0	0
ENSMUSG00000018217.6	Pmp22	peripheral myelin protein 22	18858	448.19	451.7	524.61	248.82	275.44	301.24	454.03	431.55	408.79	235.58	224.8	202.24	437.56	401.31	504.85	276.12	268.9	229.52
ENSMUSG00000018238.6	Gdf9	growth differentiation factor 9	14566	0.25	0.68	0.23	0.47	0.18	0.22	0.64	0.24	0.47	0.22	0.36	0.33	0.46	0.24	0.21	0.39	0.49	0.3
ENSMUSG00000018239.3	Zcchc10	zinc finger, CCHC domain containing 10	67966	19.1	20.94	22.62	13.87	16.32	15.12	22.46	19.3	17.37	13.63	11.51	17.24	18.48	20.56	21.88	12.46	11.64	11.89
ENSMUSG00000018259.6	Prl8a2	prolactin family 8, subfamily a, member 2	13529	0	0	0	0	0	0	0	0	0	0	0	0	0	0	0	0	0	0
ENSMUSG00000018263.8	Tbx5	T-box 5	21388	0	0	0	0	0	0	0	0	0	0	0	0	0.02	0	0	0	0	0
ENSMUSG00000018286.6	Psmb6	proteasome (prosome, macropain) subunit, beta type 6	19175	326.22	340.48	352.5	334.21	358.74	343.3	318.29	308.95	335.01	369.78	368.67	394	377.34	353.26	364.7	403.03	374.48	373.55
ENSMUSG00000018287.6	Spag7	sperm associated antigen 7	216873	80.05	77.44	79.99	55.91	61.84	53.48	77.59	80.06	80.51	60.77	56.3	61.84	82.15	86.02	84.32	62.99	62.7	65.16
ENSMUSG00000018293.4	Pfn1	profilin 1	18643	2375.53	2441.97	2535.37	1716.89	1769.22	1598.75	2316.46	2542.89	2588.83	1786.14	1818.38	1906.56	2403.8	2446.17	2481.47	1782.23	1788.07	1538.08
ENSMUSG00000018322.4	Tomm34	translocase of outer mitochondrial membrane 34	67145	39.92	37.65	36.53	20.68	18.35	21.67	41.11	38.05	40.19	19.34	19.09	18.7	33.68	36.53	36.9	17.55	18.25	16.1
ENSMUSG00000018326.3	Ywhab	tyrosine 3-monooxygenase/tryptophan 5-monooxygenase activation protein, beta polypeptide	54401	221.19	219.6	203.48	167.16	164.24	156.57	221.29	216.47	219.66	165.04	158.63	162.97	207.72	215.31	218.8	148.46	152.97	155.16
ENSMUSG00000018334.10	Ksr1	kinase suppressor of ras 1	16706	1.57	1.44	1.48	0.58	0.6	0.76	1.47	1.36	1.83	0.86	0.72	0.79	1.37	1.49	1.28	0.47	0.96	0.48
ENSMUSG00000018339.5	Gpx3	glutathione peroxidase 3	14778	1.19	1.15	2.09	1.37	1.68	1.61	2.28	1.34	2.3	1.31	1.07	1.5	2.91	3.16	1.32	2.52	2.94	0.98
ENSMUSG00000018340.7	Anxa6	annexin A6	11749	70.66	71.73	75.29	103.98	103.68	113.32	73.28	75.39	78.53	121.86	112.96	115.7	64.23	66.13	71.41	86.65	95.17	113.08
ENSMUSG00000018341.6	Il12rb2	interleukin 12 receptor, beta 2	16162	14.35	16.1	15.37	7.58	9.36	11.46	19.88	19.51	18.49	9.54	10.53	7.92	9.89	8.23	12.72	4.66	5.23	8.26
ENSMUSG00000018347.10	Zkscan6	zinc finger with KRAB and SCAN domains 6	52712	7.18	7.76	6.89	9.04	8.65	9.14	7.68	8.04	7.96	8.4	10.15	8.12	7.95	6.89	7.32	10.3	9.77	9.12
ENSMUSG00000018362.8	Kpna2	karyopherin (importin) alpha 2	16647	230.82	295.27	317.77	76.9	118.34	157.81	315.83	314.1	286.79	150.34	128.86	108.43	222.22	257.4	299.59	88.71	114.91	120.78
ENSMUSG00000018363.10	Smurf2	SMAD specific E3 ubiquitin protein ligase 2	66313	17.58	15.33	11.92	7.75	8.01	7.52	16.94	17.36	15.92	9.25	8.59	6.87	17.7	14.61	13.89	7.43	7.75	6.53
ENSMUSG00000018372.7	Cep95	centrosomal protein 95	320162	10.66	9.38	10.47	5.48	5.97	5.68	9.87	9.64	8.67	4.18	6.15	5.4	9.35	12.52	9.59	6.14	5.43	5.52
ENSMUSG00000018377.4	Vezf1	vascular endothelial zinc finger 1	22344	23.3	21.19	21.22	12.65	10.94	13.85	23.2	22.65	22.94	15.96	12.65	12.89	20.78	19.82	22.32	11.49	12.59	15.04
ENSMUSG00000018378.7	Cuedc1	CUE domain containing 1	103841	21.37	22.31	21.92	6.94	6.58	9.78	18.03	20.86	21.76	7.9	7.43	8.39	21.33	21.65	22.72	8.26	8.19	9.55
ENSMUSG00000018379.11	Srsf1	serine and arginine-rich splicing factor 1	110809	259.08	264.04	228.91	107.05	116.56	114.88	275.33	260.88	276.84	121.36	115.15	110.88	237.41	239.28	243.97	92.91	111.7	100.37
ENSMUSG00000018381.9	Abi3	ABI family member 3	66610	13.06	14.89	12.48	2.08	1.9	1.44	12.8	13.06	15.91	1.96	1.18	1.69	15.52	18.97	15.27	2.06	2.41	1.91
ENSMUSG00000018387.6	Shroom1	shroom family member 1	71774	0	0.06	0.02	0	0	0.03	0	0	0.02	0	0.03	0	0	0	0	0.03	0	0
ENSMUSG00000018395.13	Kif3a	kinesin family member 3A	16568	14.18	15.56	14.6	9.23	10.11	7.77	15.8	17.15	15.57	10.72	11.03	9.38	15.1	13.9	14.4	12.01	10.19	9.49
ENSMUSG00000018398.12	Septin8	septin 8	20362	61.31	60.13	49.55	33.87	31.12	30.12	62.69	64.56	64.69	33.01	31.9	32.24	57.6	51.51	49.04	26.87	27.48	23.54
ENSMUSG00000018401.11	Mtmr4	myotubularin related protein 4	170749	20.09	15.12	14.85	3.25	5.01	4.55	17.92	17.98	21.01	4.57	5.16	4.67	19.46	17.77	15.57	3.45	5.91	4.39
ENSMUSG00000018405.7	Mrm1	mitochondrial rRNA methyltransferase 1	217038	11.78	11.6	9.6	1.04	1.38	3.77	11.96	9.77	11.78	1.06	1.37	1.88	14.83	11.91	9.4	1.56	1.86	1.31
ENSMUSG00000018411.11	Mapt	microtubule-associated protein tau	17762	0.03	0.01	0.1	0.01	0	0.18	0	0.02	0.12	0	0.18	0	0	0	0.01	0.03	0	0
ENSMUSG00000018412.10	Kansl1	KAT8 regulatory NSL complex subunit 1	76719	24.96	24.01	19.26	15.76	15.22	15.06	26.64	24.91	23.79	15.99	18.21	13.55	22.5	23.01	17.62	16.45	15.7	14.86
ENSMUSG00000018415.8	Gid4	GID complex subunit 4, VID24 homolog	66771	14.79	13.15	11.75	3.31	2.57	2.67	12.02	12.74	13.31	3.29	2.13	3.32	14.53	15.19	13.99	3.05	3.43	2.73
ENSMUSG00000018417.8	Myo1b	myosin IB	17912	3.4	3.66	2.93	4.01	3	3.49	4.8	2.64	2.98	2.25	1.75	2.11	5.17	4.45	4.71	2.6	2.95	2.02
ENSMUSG00000018425.12	Dhx40	DEAH (Asp-Glu-Ala-His) box polypeptide 40	67487	9.42	10.16	9.55	8.57	10.19	11.49	11.4	11.54	10.82	10.54	11.41	10.23	10.42	10.07	10.8	8.18	8.46	10.38
ENSMUSG00000018427.7	Ypel2	yippee like 2	77864	0.88	1.06	1.13	0.49	0.24	0.43	1.64	1.34	1.62	0.71	0.21	0.57	0.76	0.68	1.14	0.22	0.18	0.4
ENSMUSG00000018428.9	Akap1	A kinase (PRKA) anchor protein 1	11640	19.51	19.27	16.42	4.64	4.19	4.54	19.66	19.28	20.37	5.29	5.5	4.34	23.36	18.9	18.83	5.31	6.22	3.58
ENSMUSG00000018433.8	Nol11	nucleolar protein 11	68979	37.43	38.4	35.46	20.75	21.44	24.57	35.4	36.34	36.73	25.27	23.28	22.19	35.94	32.26	34.58	18.88	19.44	21.87
ENSMUSG00000018442.7	Derl2	Der1-like domain family, member 2	116891	93.15	92.24	91.53	56.54	60.13	61.77	87.89	87.33	90.4	56.57	55.05	53.22	88	85.37	107.92	54.46	54.38	57.88
ENSMUSG00000018446.8	C1qbp	complement component 1, q subcomponent binding protein	12261	222.89	220.78	189.14	116.93	126.13	109.98	185.62	213.75	209.61	119.24	117.02	118.26	219.6	229.03	200.86	119.65	130.26	106.02
ENSMUSG00000018449.6	Rpain	RPA interacting protein	69723	30.04	32.14	31.25	9.49	11.55	11.33	25.69	31.25	36.74	14.87	9.69	9.73	39.22	41.47	36.07	10.26	11.64	9.54
ENSMUSG00000018451.6	6330403K07Rik	RIKEN cDNA 6330403K07 gene	103712	0	0	0	0	0	0.05	0.05	0	0	0	0.09	0	0	0	0	0	0.04	0
ENSMUSG00000018459.9	Slc13a3	solute carrier family 13 (sodium-dependent dicarboxylate transporter), member 3	114644	4.8	4.69	3.61	12.54	10.7	9.73	2.24	3.34	3.3	8.71	6.66	9.87	2.48	2.88	2.4	7.06	6.89	6.89
ENSMUSG00000018470.2	Kcnab3	potassium voltage-gated channel, shaker-related subfamily, beta member 3	16499	0.41	0.62	0.23	0.06	0.22	0.2	0.33	0.33	0.49	0.12	0.06	0.34	0.32	0.71	0.54	0.06	0.24	0.09
ENSMUSG00000018474.11	Chd3	chromodomain helicase DNA binding protein 3	216848	36.37	32.53	23.85	15.93	17.3	13.1	31.84	36.33	30.89	13.8	15.08	16.86	36.57	34.2	33.37	16.69	18.69	11.82
ENSMUSG00000018476.7	Kdm6b	KDM1 lysine (K)-specific demethylase 6B	216850	1.84	1.53	1.62	7.64	6.25	4.94	1.84	2.56	2.37	7.78	7.56	7.62	3.1	2.64	2.18	6.96	6.69	6.72
ENSMUSG00000018479.6	Chct1	CHD1 helical C-terminal domain containing 1	73634	0	0	0	0	0	0.11	0	0	0	0	0	0	0	0	0	0.08	0.09	0
ENSMUSG00000018481.9	Appbp2	amyloid beta precursor protein (cytoplasmic tail) binding protein 2	66884	19.87	20.3	19.62	16.3	15.23	16.89	20.63	21.99	21.15	17.12	16.47	15.57	19.57	18.28	20.3	14.11	14.9	18
ENSMUSG00000018486.2	Wnt9b	wingless-type MMTV integration site family, member 9B	22412	0	0	0	0	0	0	0	0	0	0	0	0	0	0	0	0	0	0
ENSMUSG00000018500.2	Adora2b	adenosine A2b receptor	11541	18.21	16.92	15.28	71.98	74.83	69.01	13.66	15.09	16.82	85	83.34	95.78	17.34	18.54	18.21	48.43	46.39	66.88
ENSMUSG00000018501.11	Ncor1	nuclear receptor co-repressor 1	20185	75.49	63.88	57.12	48.2	40.54	41.25	81.05	80.76	75.42	48.63	46.92	48.26	66.03	64.92	55.44	39.73	53.85	49
ENSMUSG00000018507.10	Trpv2	transient receptor potential cation channel, subfamily V, member 2	22368	86.65	84.49	88.59	72.28	76.15	74.71	90.55	84.59	87.31	71.7	71.06	72.44	88.28	82.28	94.23	72.39	73.54	70.82
ENSMUSG00000018509.2	Cenpv	centromere protein V	73139	10.45	13.37	11.4	5.2	5.65	6.11	8.97	7.6	9.81	4.75	3.5	4.76	11.46	10.41	6.96	5.81	6.38	3.23
ENSMUSG00000018537.10	Pcgf2	polycomb group ring finger 2	22658	14.3	15.27	13.04	3.27	2.6	4.3	12.27	12.71	14.79	4.06	2.86	2.28	17.84	18.28	15.3	5.27	4.88	4.44
ENSMUSG00000018541.4	Cwc25	CWC25 spliceosome-associated protein	67480	20.07	20.71	17.76	14.9	14.8	13.52	19.65	19.34	21.32	15.19	14.39	15.2	20	18.78	21.37	13.63	14.13	14.93
ENSMUSG00000018543.8	1700001P01Rik	RIKEN cDNA 1700001P01 gene	72215	0	0	0.12	0	0.29	0	0	0	0.16	0	0	0.21	0	0.11	0.4	0.08	0.2	0
ENSMUSG00000018547.8	Pip4k2b	phosphatidylinositol-5-phosphate 4-kinase, type II, beta	108083	41.68	38.64	31.43	12.73	10.3	10.9	40.23	39.74	40.72	15.19	12.32	12.58	40.88	40.62	34.22	11.99	14.32	10.75
ENSMUSG00000018548.9	Trim37	tripartite motif-containing 37	68729	23.65	22.67	18.13	11.16	11.95	10.61	28.19	25.38	25.55	10.62	11.42	8.72	21.28	24.4	24.1	10.22	12.64	8.88
ENSMUSG00000018554.7	Ybx2	Y box protein 2	53422	0.05	0	0	0	0	0	0	0	0	0	0	0.2	0	0.14	0.12	0	0	0
ENSMUSG00000018559.10	Ctdnep1	CTD nuclear envelope phosphatase 1	67181	166.98	177.91	189.31	130.03	148.76	156.98	181.08	170.31	171.93	142.95	148.92	148.71	162.5	177.87	195.63	135.31	135.82	162.04
ENSMUSG00000018565.11	Elp5	elongator acetyltransferase complex subunit 5	54351	74.17	78.37	76	98.11	99.6	101.19	83.36	82.56	76.21	106	111.78	112.28	78.63	80.84	91.16	108.85	109.98	113.77
ENSMUSG00000018566.8	Slc2a4	solute carrier family 2 (facilitated glucose transporter), member 4	20528	0	0.1	0.03	0.12	0.14	0.03	0.35	0	0.05	0	0.07	0	0	0.19	0.06	0	0.04	0
ENSMUSG00000018567.8	Gabarap	gamma-aminobutyric acid receptor associated protein	56486	735.54	700.42	750.33	557.47	572.91	579.28	754.25	703.58	679.72	589.79	554.5	582.47	653.39	622.62	702.09	534.65	543.89	580.73
ENSMUSG00000018569.6	Cldn7	claudin 7	53624	0	0	0	0	0.27	0	0	0	0	0	0	0	0	0	0	0	0.19	0.1
ENSMUSG00000018570.11	2810408A11Rik	RIKEN cDNA 2810408A11 gene	70419	0.5	0.5	0.46	0	0.37	0.21	0.62	0.73	0.41	0.51	0.21	0.07	0.42	0.51	0.56	0.13	0.51	0.27
ENSMUSG00000018572.4	Phf23	PHD finger protein 23	78246	84.51	85.27	80.33	34.83	32.2	30.14	83.55	76.61	84.06	37.52	32.85	37.75	85.79	85.84	87.8	29.3	27.72	27.3
ENSMUSG00000018574.8	Acadvl	acyl-Coenzyme A dehydrogenase, very long chain	11370	81.5	82.25	69.61	49.03	53.83	48.41	79.72	72.97	75.59	51.97	52.16	59.68	86.85	83.42	75.29	59.84	60.33	46.95
ENSMUSG00000018581.9	Dnah11	dynein, axonemal, heavy chain 11	13411	0.04	0.03	0.08	0.01	0	0	0.03	0.03	0	0	0	0	0	0.01	0.02	0.01	0	0
ENSMUSG00000018583.5	G3bp1	GTPase activating protein (SH3 domain) binding protein 1	27041	73.4	78.18	73.53	39.58	47.3	46.24	72.64	72.85	75.35	44.79	43.07	38.93	69.91	73.57	73.26	42.38	46.15	40.39
ENSMUSG00000018585.9	Atox1	antioxidant 1 copper chaperone	11927	260.77	270.96	314.93	206.93	214.13	216.06	272.4	299.27	288.58	218.36	235.46	231.23	294.36	272.89	316.71	245.4	214.45	200.24
ENSMUSG00000018589.8	Glra2	glycine receptor, alpha 2 subunit	237213	0	0	0	0	0	0	0	0	0	0	0	0	0	0	0	0	0	0
ENSMUSG00000018593.6	Sparc	secreted acidic cysteine rich glycoprotein	20692	8.87	5.78	7.76	7.38	4.27	7.51	6.05	1.57	4.86	2.86	2.6	6.32	44.13	53.22	4.65	35.68	47.19	3.42
ENSMUSG00000018595.6	Glra4	glycine receptor, alpha 4 subunit	14657	0	0	0	0	0	0.05	0	0	0	0.05	0	0	0	0	0	0	0	0
ENSMUSG00000018599.5	Mief2	mitochondrial elongation factor 2	237781	17.95	16.92	19.64	7.58	7.13	6.44	18.39	15.28	16.86	8.59	8.3	8.05	19.23	21.85	20	8.97	8.65	6.98
ENSMUSG00000018604.12	Tbx3	T-box 3	21386	0.04	0.12	0.17	0.11	0.03	0.1	0.01	0.02	0	0.12	0	0	0.46	0.23	0.06	0.52	0.25	0.14
ENSMUSG00000018620.2	Mmp20	matrix metallopeptidase 20 (enamelysin)	30800	0	0	0	0	0	0	0	0	0	0	0	0	0	0	0	0	0	0
ENSMUSG00000018623.9	Mmp7	matrix metallopeptidase 7	17393	0	0	0	0	0	0	0	0	0	0	0	0	0	0	0	0	0	0
ENSMUSG00000018634.10	Crhr1	corticotropin releasing hormone receptor 1	12921	0	0	0	0.06	0	0	0	0	0	0	0	0.05	0	0	0.03	0	0.02	0
ENSMUSG00000018648.9	Dusp14	dual specificity phosphatase 14	56405	2.37	1.85	2.17	1.12	0.79	0.77	1.41	1.1	1.27	0.41	0.37	0.75	2.07	1.94	1.21	0.85	0.75	0.96
ENSMUSG00000018651.8	Tada2a	transcriptional adaptor 2A	217031	12.48	11.41	10.48	2.26	2.19	2.23	12.98	13.72	13.05	2.98	2.11	1.76	12.45	13.8	13.54	2	2.33	1.13
ENSMUSG00000018654.11	Ikzf1	IKAROS family zinc finger 1	22778	33.33	30.44	31.03	203.89	164.92	165.5	33.9	35.49	33.67	143.53	162.91	145.96	32.87	30.62	30.75	191.84	203.34	175.6
ENSMUSG00000018656.5	Tcaf3	TRPM8 channel-associated factor 3	403088	0	0	0	0	0	0	0	0	0	0	0	0	0	0	0	0	0	0
ENSMUSG00000018659.6	Pnpo	pyridoxine 5'-phosphate oxidase	103711	18.26	17.21	18.07	5.38	5.35	5.37	19.61	20.6	20.99	7.3	4.24	6.13	19.86	19.84	21.1	7.05	7.38	5.87
ENSMUSG00000018661.11	Cog1	component of oligomeric golgi complex 1	16834	20.77	24.28	22.39	13.05	11.53	11.68	23.44	21.39	20.19	12.7	10.99	14.16	26.27	19.89	18.25	12.83	14.66	11.92
ENSMUSG00000018666.7	Cbx1	chromobox 1	12412	63.39	65.25	58.76	33.3	32.95	32.8	74.83	65.97	69.17	34.71	33.47	32.4	59.55	69.84	66.62	33.74	36.98	34.56
ENSMUSG00000018669.8	Cdk5rap3	CDK5 regulatory subunit associated protein 3	80280	35.36	33.7	34.9	15.64	16.34	14.05	30.83	32.96	32.67	15.76	15.58	16.37	33.72	39.66	31.32	15.32	17.25	16.2
ENSMUSG00000018672.9	Copz2	coatomer protein complex, subunit zeta 2	56358	10.27	9.65	10.76	6.84	7.91	6.74	14.29	13.79	12.3	9.19	9.65	9.26	13.62	14.65	15.37	10.51	9.73	11.23
ENSMUSG00000018677.3	Slc25a39	solute carrier family 25, member 39	68066	136.45	125.8	124.57	74.04	76.16	77.25	114.04	130.01	126.46	71.78	67.19	66.36	136.37	141.91	137.65	84.75	93.27	61.61
ENSMUSG00000018678.6	Sp2	Sp2 transcription factor	78912	14.85	14.2	13.81	15.59	13.89	17.51	14.68	17.06	17.41	16.22	15.87	14.97	14.99	15.32	13.37	14.13	15.89	17.09
ENSMUSG00000018697.8	Aatf	apoptosis antagonizing transcription factor	56321	37.34	35.45	36.76	17.59	18.23	16.57	40.9	34.7	34.28	20.03	18.85	16	38.04	37.89	34.12	21.15	19.9	15.32
ENSMUSG00000018698.9	Lhx1	LIM homeobox protein 1	16869	0	0	0	0	0	0	0	0.07	0.02	0	0	0	0	0	0	0	0	0
ENSMUSG00000018707.7	Dync1h1	dynein cytoplasmic 1 heavy chain 1	13424	89.81	71.25	75.95	162.44	140.01	132.65	81.14	88.91	92.16	166.48	152.77	148.61	97.35	82.45	78.86	149.41	177.65	143.56
ENSMUSG00000018727.13	Cpsf4l	cleavage and polyadenylation specific factor 4-like	52670	0	0	0.06	0.14	0.07	0.07	0	0	0	0	0	0	0	0	0	0.04	0.09	0.08
ENSMUSG00000018733.4	Pex12	peroxisomal biogenesis factor 12	103737	8.52	7.57	10.2	4.99	4.97	5.36	8.75	9.07	9.58	4.42	4.29	4.28	9.16	8.69	8.07	4.91	4.57	4.75
ENSMUSG00000018736.8	Ndel1	nudE neurodevelopment protein 1 like 1	83431	67.21	68.95	64.33	62.35	59.95	60.54	80	77.36	81.48	69.7	79.47	80.86	85.23	82.58	76.36	71.54	72.29	62.41
ENSMUSG00000018740.8	Slc25a35	solute carrier family 25, member 35	71998	3.02	2.18	1.96	1.04	1.2	0.81	2.33	3.16	2.96	1.32	0.7	1.61	4.49	3.94	2.96	2.18	1.81	2.18
ENSMUSG00000018750.8	Zbtb4	zinc finger and BTB domain containing 4	75580	10.39	9.13	7.04	2.52	2.2	2.47	10.55	10.12	9.5	2.94	4.26	4.24	12.07	11.26	8.39	3.35	4.17	1.99
ENSMUSG00000018752.13	Tnfsfm13	tumor necrosis factor (ligand) superfamily, membrane-bound member 13	619441	16.62	20.04	20.29	10.84	8.57	13.67	19.83	11.92	18.45	10.53	12.95	10.03	15.85	17.71	36.03	17.07	11.3	15.79
ENSMUSG00000018761.8	Mpdu1	mannose-P-dolichol utilization defect 1	24070	102.38	106.33	103.87	63.66	66.85	64.59	102.12	106.94	99.7	64.51	61.55	58.5	105.95	104.09	114.85	63.62	63.24	64.72
ENSMUSG00000018765.5	Fxr2	FMR1 autosomal homolog 2	23879	61.47	58.62	56.46	29.42	23.09	24.3	63.58	65.73	69.09	29.82	28.58	35.34	67.67	71.88	59.4	34.89	36.81	25.51
ENSMUSG00000018770.3	Atp5g3	ATP synthase, H+ transporting, mitochondrial F0 complex, subunit C3 (subunit 9)	228033	569.34	584.33	605.99	445.76	515.91	435.42	535.51	600.51	586.92	478.92	466.16	473.72	568.83	605.04	661.23	497.93	460.79	416.48
[truncated: 36,888 more rows]

## Sheet: DESeq2_WT co vs. LPS
ensembl_gene_id	baseMean	log2FoldChange	lfcSE	stat	pvalue	padj	contrast	ensembl_transcript_id	external_gene_name	entrezgene_id	gene_biotype	transcript_biotype
ENSMUSG00000000001	5076.13	0.655074	0.0784538	-8.3498	6.83781e-17	3.626e-16	WT_LPS__vs__WT_ctrl	ENSMUST00000000001	Gnai3	14679	protein_coding	protein_coding
ENSMUSG00000000003	0						WT_LPS__vs__WT_ctrl	ENSMUST00000000003	Pbsn	54192	protein_coding	protein_coding
ENSMUSG00000000028	576.929	-0.949323	0.180263	5.26631	1.3919e-07	4.2674e-07	WT_LPS__vs__WT_ctrl	ENSMUST00000096990	Cdc45	12544	protein_coding	protein_coding
ENSMUSG00000000037	21.99	-0.464972	0.484101	0.960486	0.33681	0.430109	WT_LPS__vs__WT_ctrl	ENSMUST00000238603	Scml2	107815	protein_coding	protein_coding
ENSMUSG00000000049	0						WT_LPS__vs__WT_ctrl	ENSMUST00000146050	Apoh	11818	protein_coding	protein_coding
ENSMUSG00000000056	250.259	-1.607	0.207515	7.74401	9.633e-15	4.62697e-14	WT_LPS__vs__WT_ctrl	ENSMUST00000103015	Narf	67608	protein_coding	protein_coding
ENSMUSG00000000058	2742.96	0.32905	0.105091	-3.13109	0.00174159	0.00354167	WT_LPS__vs__WT_ctrl	ENSMUST00000115462	Cav2	12390	protein_coding	protein_coding
ENSMUSG00000000078	19930.2	2.76082	0.0960587	-28.7409	1.17611e-181	6.65681e-180	WT_LPS__vs__WT_ctrl	ENSMUST00000000080	Klf6	23849	protein_coding	protein_coding
ENSMUSG00000000085	399.503	-0.536554	0.171837	3.12245	0.00179353	0.00363981	WT_LPS__vs__WT_ctrl	ENSMUST00000136801	Scmh1	29871	protein_coding	processed_transcript
ENSMUSG00000000088	2601.61	0.449539	0.0943591	-4.76413	1.89668e-06	5.30374e-06	WT_LPS__vs__WT_ctrl	ENSMUST00000000090	Cox5a	12858	protein_coding	protein_coding
ENSMUSG00000000093	1.46033	0.0802349	1.38431	-0.05796	0.95378	0.972863	WT_LPS__vs__WT_ctrl	ENSMUST00000000095	Tbx2	21385	protein_coding	protein_coding
ENSMUSG00000000094	0.052857	0	5.2679	0	1		WT_LPS__vs__WT_ctrl	ENSMUST00000108047	Tbx4	21387	protein_coding	protein_coding
ENSMUSG00000000103	0						WT_LPS__vs__WT_ctrl	ENSMUST00000187148	Zfy2	22768	protein_coding	protein_coding
ENSMUSG00000000120	0.308703	0	5.2679	0	1		WT_LPS__vs__WT_ctrl	ENSMUST00000000122	Ngfr	18053	protein_coding	protein_coding
ENSMUSG00000000125	0						WT_LPS__vs__WT_ctrl	ENSMUST00000000127	Wnt3	22415	protein_coding	protein_coding
ENSMUSG00000000126	2.4157	-1.47712	1.20349	1.22737	0.219684	0.299868	WT_LPS__vs__WT_ctrl	ENSMUST00000108783	Wnt9a	216795	protein_coding	protein_coding
ENSMUSG00000000127	506.022	-0.126129	0.122644	1.02841	0.303757	0.394807	WT_LPS__vs__WT_ctrl	ENSMUST00000233190	Fer	14158	protein_coding	protein_coding
ENSMUSG00000000131	2298.84	0.465268	0.0756293	-6.15195	7.65361e-10	2.76315e-09	WT_LPS__vs__WT_ctrl	ENSMUST00000166538	Xpo6	74204	protein_coding	nonsense_mediated_decay
ENSMUSG00000000134	3164.65	0.25851	0.0725295	-3.5642	0.000364962	0.000808197	WT_LPS__vs__WT_ctrl	ENSMUST00000079542	Tfe3	209446	protein_coding	protein_coding
ENSMUSG00000000142	0.483058	-2.38331	3.47455	0.685932	0.492756		WT_LPS__vs__WT_ctrl	ENSMUST00000152909	Axin2	12006	protein_coding	protein_coding
ENSMUSG00000000148	290.81	-0.955712	0.108821	8.78244	1.59971e-18	9.12889e-18	WT_LPS__vs__WT_ctrl	ENSMUST00000110806	Brat1	231841	protein_coding	protein_coding
ENSMUSG00000000149	1947.8	-1.02233	0.0995834	10.2661	1.00179e-24	7.16075e-24	WT_LPS__vs__WT_ctrl	ENSMUST00000198447	Gna12		protein_coding	protein_coding
ENSMUSG00000000154	55.1149	-0.155344	0.236014	0.658198	0.510411	0.6039	WT_LPS__vs__WT_ctrl	ENSMUST00000150791	Slc22a18	18400	protein_coding	nonsense_mediated_decay
ENSMUSG00000000157	9.92191	0.520075	0.863317	-0.602415	0.546898	0.637672	WT_LPS__vs__WT_ctrl	ENSMUST00000233827	Itgb2l	16415	protein_coding	retained_intron
ENSMUSG00000000159	0						WT_LPS__vs__WT_ctrl	ENSMUST00000113794	Igsf5	72058	protein_coding	protein_coding
ENSMUSG00000000167	8.21405	-0.0201246	0.570121	0.0352989	0.971841	0.984335	WT_LPS__vs__WT_ctrl	ENSMUST00000132187	Pih1d2	72614	protein_coding	nonsense_mediated_decay
ENSMUSG00000000168	1540.22	0.189242	0.0817784	-2.31408	0.0206635	0.0356172	WT_LPS__vs__WT_ctrl	ENSMUST00000132455	Dlat	235339	protein_coding	retained_intron
ENSMUSG00000000171	2136.53	0.258831	0.0604021	-4.28514	1.82627e-05	4.65616e-05	WT_LPS__vs__WT_ctrl	ENSMUST00000000175	Sdhd	66925	protein_coding	protein_coding
ENSMUSG00000000182	0.074913	1.80246	5.2679	-0.342158	0.732232		WT_LPS__vs__WT_ctrl	ENSMUST00000000186	Fgf23	64654	protein_coding	protein_coding
ENSMUSG00000000183	0						WT_LPS__vs__WT_ctrl	ENSMUST00000000187	Fgf6	14177	protein_coding	protein_coding
ENSMUSG00000000184	4635.46	3.16294	0.158304	-19.9802	8.19691e-89	2.02614e-87	WT_LPS__vs__WT_ctrl	ENSMUST00000000188	Ccnd2	12444	protein_coding	protein_coding
ENSMUSG00000000194	1873.88	0.113798	0.100871	-1.12816	0.259253	0.345081	WT_LPS__vs__WT_ctrl	ENSMUST00000153032	Gpr107	277463	protein_coding	retained_intron
ENSMUSG00000000197	0						WT_LPS__vs__WT_ctrl	ENSMUST00000226617	Nalcn	338370	protein_coding	retained_intron
ENSMUSG00000000202	0.105161	-0.0262216	5.2679	0.00497761	0.996028		WT_LPS__vs__WT_ctrl	ENSMUST00000137965	Btbd17	72014	protein_coding	processed_transcript
ENSMUSG00000000204	1363.3	9.0677	0.361607	-25.0762	9.05324e-139	3.6601e-137	WT_LPS__vs__WT_ctrl	ENSMUST00000215472	Slfn4	20558	protein_coding	protein_coding
ENSMUSG00000000214	0						WT_LPS__vs__WT_ctrl	ENSMUST00000140344	Th	21823	protein_coding	protein_coding
ENSMUSG00000000215	0						WT_LPS__vs__WT_ctrl	ENSMUST00000125933	Ins2	16334	protein_coding	protein_coding
ENSMUSG00000000216	0.0500505	0	5.2679	0	1		WT_LPS__vs__WT_ctrl	ENSMUST00000000221	Scnn1g	20278	protein_coding	protein_coding
ENSMUSG00000000223	13.9333	0.07132	0.509654	-0.139938	0.888709	0.924535	WT_LPS__vs__WT_ctrl	ENSMUST00000113226	Drp2	13497	protein_coding	protein_coding
ENSMUSG00000000244	240.725	-1.42668	0.217913	6.54704	5.86904e-11	2.28228e-10	WT_LPS__vs__WT_ctrl	ENSMUST00000207211	Tspan32	27027	protein_coding	protein_coding
ENSMUSG00000000247	361.307	6.50456	0.241495	-26.9346	8.64777e-160	4.05131e-158	WT_LPS__vs__WT_ctrl	ENSMUST00000000253	Lhx2	16870	protein_coding	protein_coding
ENSMUSG00000000248	0						WT_LPS__vs__WT_ctrl	ENSMUST00000204259	Clec2g	70809	protein_coding	protein_coding
ENSMUSG00000000253	221.079	-1.04538	0.167372	6.24586	4.21466e-10	1.54493e-09	WT_LPS__vs__WT_ctrl	ENSMUST00000222227	Gmpr	66355	protein_coding	processed_transcript
ENSMUSG00000000263	0.266768	0	5.2679	0	1		WT_LPS__vs__WT_ctrl	ENSMUST00000075603	Glra1	14654	protein_coding	protein_coding
ENSMUSG00000000266	4.20048	-1.48934	1.2572	1.18465	0.236156	0.318806	WT_LPS__vs__WT_ctrl	ENSMUST00000140144	Mid2	23947	protein_coding	retained_intron
ENSMUSG00000000275	15928.5	2.5161	0.0856708	-29.3694	1.3514e-189	8.44136e-188	WT_LPS__vs__WT_ctrl	ENSMUST00000100627	Trim25	217069	protein_coding	protein_coding
ENSMUSG00000000276	445.802	0.407626	0.10151	-4.01562	5.92897e-05	0.000143435	WT_LPS__vs__WT_ctrl	ENSMUST00000107894	Dgke	56077	protein_coding	protein_coding
ENSMUSG00000000278	6208.07	0.581466	0.0771943	-7.53249	4.97806e-14	2.30949e-13	WT_LPS__vs__WT_ctrl	ENSMUST00000000287	Scpep1	74617	protein_coding	protein_coding
ENSMUSG00000000282	474.083	-3.52789	0.154554	22.8263	2.51434e-115	8.03372e-114	WT_LPS__vs__WT_ctrl	ENSMUST00000132150	Mnt	17428	protein_coding	protein_coding
ENSMUSG00000000290	28853.9	0.186789	0.0664266	-2.81195	0.00492415	0.0094067	WT_LPS__vs__WT_ctrl	ENSMUST00000153541	Itgb2	16414	protein_coding	nonsense_mediated_decay
ENSMUSG00000000295	161.174	-0.404327	0.163958	2.46604	0.0136615	0.0243595	WT_LPS__vs__WT_ctrl	ENSMUST00000000304	Hddc2	69692	protein_coding	protein_coding
ENSMUSG00000000296	0.682093	3.31502	2.24849	-1.47433	0.140394	0.202716	WT_LPS__vs__WT_ctrl	ENSMUST00000213528	Tpd52l1	21987	protein_coding	protein_coding
ENSMUSG00000000301	43.8115	0.277359	0.307592	-0.90171	0.367211	0.462163	WT_LPS__vs__WT_ctrl	ENSMUST00000102692	Pemt	18618	protein_coding	protein_coding
ENSMUSG00000000303	4.95249	-1.24421	0.836011	1.48826	0.136681	0.198155	WT_LPS__vs__WT_ctrl	ENSMUST00000000312	Cdh1	12550	protein_coding	protein_coding
ENSMUSG00000000305	0.213561	1.0502	5.24969	-0.200049	0.841442		WT_LPS__vs__WT_ctrl	ENSMUST00000129659	Cdh4	12561	protein_coding	retained_intron
ENSMUSG00000000308	0.516067	-0.15077	4.12261	0.0365714	0.970827	0.983954	WT_LPS__vs__WT_ctrl	ENSMUST00000078222	Ckmt1	12716	protein_coding	protein_coding
ENSMUSG00000000317	10.6565	-3.17144	0.726065	4.36798	1.25399e-05	3.2406e-05	WT_LPS__vs__WT_ctrl	ENSMUST00000153449	Bcl6b	12029	protein_coding	protein_coding
ENSMUSG00000000318	181.572	-0.224873	0.361199	0.622574	0.533564	0.625703	WT_LPS__vs__WT_ctrl	ENSMUST00000180106	Clec10a	17312	protein_coding	retained_intron
ENSMUSG00000000320	35.7104	6.60047	0.890996	-7.40796	1.28254e-13	5.83495e-13	WT_LPS__vs__WT_ctrl	ENSMUST00000000329	Alox12		protein_coding	protein_coding
ENSMUSG00000000326	953.762	-0.418524	0.0723699	5.78312	7.33256e-09	2.47038e-08	WT_LPS__vs__WT_ctrl	ENSMUST00000000335	Comt	12846	protein_coding	protein_coding
ENSMUSG00000000339	733.731	0.358971	0.076155	-4.71369	2.43271e-06	6.7334e-06	WT_LPS__vs__WT_ctrl	ENSMUST00000140677	Rtca	66368	protein_coding	nonsense_mediated_decay
ENSMUSG00000000340	479.6	0.211048	0.138288	-1.52615	0.126973	0.185437	WT_LPS__vs__WT_ctrl	ENSMUST00000199614	Dbt	13171	protein_coding	nonsense_mediated_decay
ENSMUSG00000000346	8297.15	0.313745	0.0639532	-4.90585	9.30257e-07	2.67244e-06	WT_LPS__vs__WT_ctrl	ENSMUST00000000356	Dazap2	23994	protein_coding	protein_coding
ENSMUSG00000000355	737.447	0.25917	0.101358	-2.55697	0.0105589	0.01913	WT_LPS__vs__WT_ctrl	ENSMUST00000134573	Mcts1	68995	protein_coding	processed_transcript
ENSMUSG00000000359	1.19747	-0.531343	1.92776	0.275628	0.782834	0.840669	WT_LPS__vs__WT_ctrl	ENSMUST00000000369	Rem1	19700	protein_coding	protein_coding
ENSMUSG00000000365	24.3589	-0.0245779	0.388717	0.0632283	0.949585	0.97001	WT_LPS__vs__WT_ctrl	ENSMUST00000225737	Rnf17	30054	protein_coding	nonsense_mediated_decay
ENSMUSG00000000374	2111.76	-0.082763	0.0917755	0.901799	0.367164	0.462146	WT_LPS__vs__WT_ctrl	ENSMUST00000219948	Trappc10	216131	protein_coding	retained_intron
ENSMUSG00000000378	769.097	-0.178762	0.0908717	1.96719	0.0491616	0.0791873	WT_LPS__vs__WT_ctrl	ENSMUST00000000388	Ccm2	216527	protein_coding	protein_coding
ENSMUSG00000000381	0						WT_LPS__vs__WT_ctrl	ENSMUST00000141868	Wap	22373	protein_coding	processed_transcript
ENSMUSG00000000384	1085.15	-0.254568	0.080343	3.16851	0.00153222	0.0031399	WT_LPS__vs__WT_ctrl	ENSMUST00000000394	Tbrg4	21379	protein_coding	protein_coding
ENSMUSG00000000385	0.107366	1.80292	5.2679	-0.342246	0.732165		WT_LPS__vs__WT_ctrl	ENSMUST00000232599	Tmprss2	50528	protein_coding	retained_intron
ENSMUSG00000000392	50.881	3.9814	0.54463	-7.31028	2.66583e-13	1.18827e-12	WT_LPS__vs__WT_ctrl	ENSMUST00000173745	Fap	14089	protein_coding	protein_coding
ENSMUSG00000000394	0.0657055	0	5.2679	0	1		WT_LPS__vs__WT_ctrl	ENSMUST00000102733	Gcg	14526	protein_coding	protein_coding
ENSMUSG00000000399	2425.23	0.282979	0.0582778	-4.8557	1.19964e-06	3.41238e-06	WT_LPS__vs__WT_ctrl	ENSMUST00000200890	Ndufa9	66108	protein_coding	retained_intron
ENSMUSG00000000402	0						WT_LPS__vs__WT_ctrl	ENSMUST00000000412	Egfl6	54156	protein_coding	protein_coding
ENSMUSG00000000409	42.1519	2.01256	0.318486	-6.31915	2.63005e-10	9.76462e-10	WT_LPS__vs__WT_ctrl	ENSMUST00000132030	Lck	16818	protein_coding	retained_intron
ENSMUSG00000000411	0.405078	-0.121588	4.15484	0.0292642	0.976654		WT_LPS__vs__WT_ctrl	ENSMUST00000000421	Tssk3	58864	protein_coding	protein_coding
ENSMUSG00000000416	0.190958	0	5.2679	0	1		WT_LPS__vs__WT_ctrl	ENSMUST00000142963	Cttnbp2	30785	protein_coding	protein_coding
ENSMUSG00000000420	2058.1	-0.0835679	0.0855644	0.976667	0.328734	0.421503	WT_LPS__vs__WT_ctrl	ENSMUST00000178605	Galnt1	14423	protein_coding	protein_coding
ENSMUSG00000000435	0						WT_LPS__vs__WT_ctrl	ENSMUST00000000445	Myf5	17877	protein_coding	protein_coding
ENSMUSG00000000439	390.252	-0.138058	0.091047	1.51633	0.129435	0.188804	WT_LPS__vs__WT_ctrl	ENSMUST00000204409	Mkrn2	67027	protein_coding	processed_transcript
ENSMUSG00000000440	418.619	-2.21212	0.10103	21.8957	2.85611e-106	8.40884e-105	WT_LPS__vs__WT_ctrl	ENSMUST00000204305	Pparg	19016	protein_coding	protein_coding
ENSMUSG00000000441	1985.6	0.725034	0.0436265	-16.6191	5.06682e-62	8.56849e-61	WT_LPS__vs__WT_ctrl	ENSMUST00000204512	Raf1	110157	protein_coding	retained_intron
ENSMUSG00000000486	1.19716	-2.00167	2.11726	0.945409	0.34445	0.438404	WT_LPS__vs__WT_ctrl	ENSMUST00000131208	Septin1	100043580	protein_coding	retained_intron
ENSMUSG00000000489	3516.97	0.647465	0.133389	-4.85398	1.2101e-06	3.44144e-06	WT_LPS__vs__WT_ctrl	ENSMUST00000229795	Pdgfb	18591	protein_coding	protein_coding
ENSMUSG00000000530	632.352	-0.223595	0.113325	1.97304	0.048491	0.0782526	WT_LPS__vs__WT_ctrl	ENSMUST00000144229	Acvrl1	11482	protein_coding	protein_coding
ENSMUSG00000000531	14.7102	-2.76653	0.616353	4.48854	7.17123e-06	1.8985e-05	WT_LPS__vs__WT_ctrl	ENSMUST00000000543	Tamalin	56149	protein_coding	protein_coding
ENSMUSG00000000532	915.681	-0.459651	0.118827	3.86824	0.000109626	0.000257614	WT_LPS__vs__WT_ctrl	ENSMUST00000000544	Acvr1b	11479	protein_coding	protein_coding
ENSMUSG00000000538	608.616	-0.269816	0.0919409	2.93467	0.00333902	0.00653524	WT_LPS__vs__WT_ctrl	ENSMUST00000093048	Tom1l2	216810	protein_coding	protein_coding
ENSMUSG00000000544	0.059981	0.0752948	5.2679	-0.0142931	0.988596		WT_LPS__vs__WT_ctrl	ENSMUST00000027847	Gpa33	59290	protein_coding	processed_transcript
ENSMUSG00000000552	845.738	0.626687	0.109311	-5.73308	9.86229e-09	3.29861e-08	WT_LPS__vs__WT_ctrl	ENSMUST00000229373	Zfp385a	29813	protein_coding	protein_coding
ENSMUSG00000000555	16180.4	1.46757	0.0964878	-15.2099	3.03935e-52	4.27017e-51	WT_LPS__vs__WT_ctrl	ENSMUST00000023128	Itga5	16402	protein_coding	protein_coding
ENSMUSG00000000560	0.0486783	0	5.2679	0	1		WT_LPS__vs__WT_ctrl	ENSMUST00000198625	Gabra2	14395	protein_coding	nonsense_mediated_decay
ENSMUSG00000000561	1328.64	-0.704247	0.0656425	10.7285	7.47798e-27	5.71019e-26	WT_LPS__vs__WT_ctrl	ENSMUST00000151263	Wdr77	70465	protein_coding	retained_intron
ENSMUSG00000000562	33.0845	0.200875	0.380357	-0.528123	0.597414	0.684373	WT_LPS__vs__WT_ctrl	ENSMUST00000164730	Adora3	69296	protein_coding	protein_coding
ENSMUSG00000000563	5827.11	0.443411	0.0734303	-6.03852	1.5553e-09	5.49065e-09	WT_LPS__vs__WT_ctrl	ENSMUST00000133320	Atp5pb	11950	protein_coding	nonsense_mediated_decay
ENSMUSG00000000567	3.69573	-1.13033	1.00833	1.12099	0.262291	0.348356	WT_LPS__vs__WT_ctrl	ENSMUST00000000579	Sox9	20682	protein_coding	protein_coding
ENSMUSG00000000568	5006.1	0.0876812	0.0796772	-1.10046	0.271134	0.358521	WT_LPS__vs__WT_ctrl	ENSMUST00000170654	Hnrnpd	11991	protein_coding	retained_intron
ENSMUSG00000000579	162.073	-0.745527	0.250631	2.9746	0.00293372	0.00578855	WT_LPS__vs__WT_ctrl	ENSMUST00000092966	Dynlt1c	100040563	protein_coding	protein_coding
ENSMUSG00000000581	1012.96	0.156456	0.0905262	-1.7283	0.0839346	0.128185	WT_LPS__vs__WT_ctrl	ENSMUST00000130330	C1d	57316	protein_coding	processed_transcript
ENSMUSG00000000594	3294.43	0.353203	0.0575051	-6.14212	8.14292e-10	2.93293e-09	WT_LPS__vs__WT_ctrl	ENSMUST00000000608	Gm2a	14667	protein_coding	protein_coding
ENSMUSG00000000600	1051.05	1.70033	0.116494	-14.5959	2.9839e-48	3.88888e-47	WT_LPS__vs__WT_ctrl	ENSMUST00000200004	Krit1	79264	protein_coding	retained_intron
ENSMUSG00000000605	1491.36	-0.22208	0.0695511	3.19305	0.0014078	0.00289859	WT_LPS__vs__WT_ctrl	ENSMUST00000210362	Clcn4	12727	protein_coding	protein_coding
ENSMUSG00000000606	0						WT_LPS__vs__WT_ctrl	ENSMUST00000233920	Vmn2r88	669149	protein_coding	protein_coding
ENSMUSG00000000617	0.0492787	0	5.2679	0	1		WT_LPS__vs__WT_ctrl	ENSMUST00000000631	Grm6	108072	protein_coding	protein_coding
ENSMUSG00000000627	1.24226	2.72118	1.80929	-1.50401	0.13258	0.192713	WT_LPS__vs__WT_ctrl	ENSMUST00000203271	Sema4f	20355	protein_coding	nonsense_mediated_decay
ENSMUSG00000000628	2525.55	1.54848	0.0651683	-23.7612	8.41174e-125	2.88014e-123	WT_LPS__vs__WT_ctrl	ENSMUST00000000642	Hk2	15277	protein_coding	protein_coding
ENSMUSG00000000631	1726.86	-0.282244	0.114405	2.46705	0.0136231	0.0242942	WT_LPS__vs__WT_ctrl	ENSMUST00000164315	Myo18a	360013	protein_coding	protein_coding
ENSMUSG00000000632	0.29418	1.88605	5.2679	-0.358027	0.720323		WT_LPS__vs__WT_ctrl	ENSMUST00000140630	Sez6	20370	protein_coding	protein_coding
ENSMUSG00000000673	35.2619	-0.317774	0.426069	0.745826	0.455772	0.552063	WT_LPS__vs__WT_ctrl	ENSMUST00000234823	Haao	107766	protein_coding	retained_intron
ENSMUSG00000000682	3147.3	0.9914	0.101083	-9.8078	1.04212e-22	6.95765e-22	WT_LPS__vs__WT_ctrl	ENSMUST00000000696	Cd52	23833	protein_coding	protein_coding
ENSMUSG00000000686	31.773	-1.52316	0.364571	4.17795	2.94148e-05	7.35342e-05	WT_LPS__vs__WT_ctrl	ENSMUST00000145676	Abhd15	67477	protein_coding	protein_coding
ENSMUSG00000000690	0.17932	2.70663	5.23489	-0.517037	0.605131		WT_LPS__vs__WT_ctrl	ENSMUST00000173432	Hoxb6	15414	protein_coding	protein_coding
ENSMUSG00000000693	125.845	-0.110224	0.362538	0.304035	0.761102	0.82416	WT_LPS__vs__WT_ctrl	ENSMUST00000204318	Loxl3	16950	protein_coding	processed_transcript
ENSMUSG00000000701	0						WT_LPS__vs__WT_ctrl	ENSMUST00000000717	Tcl1b5	27382	protein_coding	protein_coding
ENSMUSG00000000706	0.0758893	-0.496197	5.2679	0.0941925	0.924956		WT_LPS__vs__WT_ctrl	ENSMUST00000110434	Btn1a1	12231	protein_coding	protein_coding
ENSMUSG00000000708	1733.03	1.82406	0.150939	-12.0847	1.27187e-33	1.1933e-32	WT_LPS__vs__WT_ctrl	ENSMUST00000164390	Kat2b	18519	protein_coding	protein_coding
ENSMUSG00000000711	2929.35	0.251258	0.0675307	-3.72064	0.000198716	0.000453371	WT_LPS__vs__WT_ctrl	ENSMUST00000220593	Rab5b	19344	protein_coding	retained_intron
ENSMUSG00000000724	0						WT_LPS__vs__WT_ctrl	ENSMUST00000124178	Cryba1	12957	protein_coding	retained_intron
ENSMUSG00000000730	81.1119	1.216	0.296928	-4.09526	4.21698e-05	0.000103572	WT_LPS__vs__WT_ctrl	ENSMUST00000131825	Dnmt3l	54427	protein_coding	protein_coding
ENSMUSG00000000731	0.262281	1.52562	4.61489	-0.330585	0.740958		WT_LPS__vs__WT_ctrl	ENSMUST00000019257	Aire	11634	protein_coding	protein_coding
ENSMUSG00000000732	1505.8	3.0887	0.146087	-21.1429	3.20671e-99	8.94717e-98	WT_LPS__vs__WT_ctrl	ENSMUST00000219633	Icosl	50723	protein_coding	retained_intron
ENSMUSG00000000738	1180.83	0.0990029	0.0864862	-1.14472	0.252323	0.337404	WT_LPS__vs__WT_ctrl	ENSMUST00000153492	Spg7	234847	protein_coding	nonsense_mediated_decay
ENSMUSG00000000739	0						WT_LPS__vs__WT_ctrl	ENSMUST00000152722	Sult5a1	57429	protein_coding	retained_intron
ENSMUSG00000000740	11258.7	0.230093	0.0745367	-3.08697	0.00202206	0.00407795	WT_LPS__vs__WT_ctrl	ENSMUST00000132275	Rpl13	270106	protein_coding	retained_intron
ENSMUSG00000000743	2665.82	0.182348	0.0587869	-3.10185	0.00192315	0.00388865	WT_LPS__vs__WT_ctrl	ENSMUST00000172336	Chmp1a	234852	protein_coding	retained_intron
ENSMUSG00000000751	3170.72	-0.758498	0.0697753	10.8706	1.59175e-27	1.23657e-26	WT_LPS__vs__WT_ctrl	ENSMUST00000154894	Rpa1	68275	protein_coding	retained_intron
ENSMUSG00000000753	48.9567	0.0757277	0.716664	-0.105667	0.915847	0.94556	WT_LPS__vs__WT_ctrl	ENSMUST00000137103	Serpinf1	20317	protein_coding	protein_coding
ENSMUSG00000000759	856.676	-0.195781	0.0762788	2.56665	0.0102685	0.0186355	WT_LPS__vs__WT_ctrl	ENSMUST00000164861	Tubgcp3	259279	protein_coding	retained_intron
ENSMUSG00000000766	0						WT_LPS__vs__WT_ctrl	ENSMUST00000129954	Oprm1	18390	protein_coding	nonsense_mediated_decay
ENSMUSG00000000776	460.652	-0.399346	0.104975	3.8042	0.000142266	0.000330286	WT_LPS__vs__WT_ctrl	ENSMUST00000227985	Polr3d	67065	protein_coding	retained_intron
ENSMUSG00000000782	0.671716	1.62955	2.23481	-0.729165	0.465901	0.561844	WT_LPS__vs__WT_ctrl	ENSMUST00000238914	Tcf7	21414	protein_coding	protein_coding
ENSMUSG00000000787	10846.8	0.323341	0.087412	-3.69905	0.000216412	0.000491079	WT_LPS__vs__WT_ctrl	ENSMUST00000123096	Ddx3x	13205	protein_coding	retained_intron
ENSMUSG00000000791	86.9683	2.68383	0.27249	-9.84929	6.9032e-23	4.64693e-22	WT_LPS__vs__WT_ctrl	ENSMUST00000000808	Il12rb1	16161	protein_coding	protein_coding
ENSMUSG00000000792	0.0928096	0	5.2679	0	1		WT_LPS__vs__WT_ctrl	ENSMUST00000000809	Slc5a5	114479	protein_coding	protein_coding
ENSMUSG00000000794	0.0275072	0	5.2679	0	1		WT_LPS__vs__WT_ctrl	ENSMUST00000124584	Kcnn3		protein_coding	retained_intron
ENSMUSG00000000804	913.311	1.01178	0.138059	-7.32861	2.32546e-13	1.0399e-12	WT_LPS__vs__WT_ctrl	ENSMUST00000108075	Usp32	237898	protein_coding	protein_coding
ENSMUSG00000000805	1.28018	4.02819	2.2576	-1.78428	0.0743784	0.114824	WT_LPS__vs__WT_ctrl	ENSMUST00000138331	Car4	12351	protein_coding	processed_transcript
ENSMUSG00000000811	165.867	-0.676968	0.176947	3.82583	0.000130333	0.000303497	WT_LPS__vs__WT_ctrl	ENSMUST00000101171	Txnrd3	232223	protein_coding	protein_coding
ENSMUSG00000000817	0.0631536	1.80252	5.2679	-0.342171	0.732222		WT_LPS__vs__WT_ctrl	ENSMUST00000000834	Fasl	14103	protein_coding	protein_coding
ENSMUSG00000000823	421.6	-1.66085	0.167466	9.91756	3.49195e-23	2.38068e-22	WT_LPS__vs__WT_ctrl	ENSMUST00000155947	Zfp512b	269401	protein_coding	retained_intron
ENSMUSG00000000826	2606.58	-0.054683	0.0830051	0.658792	0.51003	0.603659	WT_LPS__vs__WT_ctrl	ENSMUST00000108796	Dnajc5	13002	protein_coding	protein_coding
ENSMUSG00000000827	925.391	-0.0831576	0.068428	1.21526	0.224268	0.305164	WT_LPS__vs__WT_ctrl	ENSMUST00000184588	Tpd52l2	66314	protein_coding	nonsense_mediated_decay
ENSMUSG00000000838	1941.99	1.68116	0.102747	-16.3621	3.56502e-60	5.80236e-59	WT_LPS__vs__WT_ctrl	ENSMUST00000114656	Fmr1	14265	protein_coding	protein_coding
ENSMUSG00000000861	3.37564	1.2222	1.18776	-1.029	0.303482	0.394621	WT_LPS__vs__WT_ctrl	ENSMUST00000118955	Bcl11a	14025	protein_coding	protein_coding
ENSMUSG00000000869	0.0448051	-0.149846	5.2679	0.0284451	0.977307		WT_LPS__vs__WT_ctrl	ENSMUST00000140684	Il4	16189	protein_coding	protein_coding
ENSMUSG00000000876	197.757	-0.457597	0.170443	2.68475	0.00725842	0.0135158	WT_LPS__vs__WT_ctrl	ENSMUST00000000896	Pxmp4	59038	protein_coding	protein_coding
ENSMUSG00000000881	56.2876	0.792672	0.327357	-2.42143	0.0154594	0.027309	WT_LPS__vs__WT_ctrl	ENSMUST00000146772	Dlg3	53310	protein_coding	processed_transcript
ENSMUSG00000000884	77.8405	-0.831797	0.202866	4.10023	4.12737e-05	0.000101515	WT_LPS__vs__WT_ctrl	ENSMUST00000090086	Gnb1l	13972	protein_coding	protein_coding
ENSMUSG00000000889	0						WT_LPS__vs__WT_ctrl	ENSMUST00000000910	Dbh		protein_coding	protein_coding
ENSMUSG00000000901	9.22982	0.125161	0.66904	-0.187075	0.851602	0.895787	WT_LPS__vs__WT_ctrl	ENSMUST00000133897	Mmp11	17385	protein_coding	retained_intron
ENSMUSG00000000902	1120.15	0.241345	0.0756463	-3.19044	0.00142057	0.0029227	WT_LPS__vs__WT_ctrl	ENSMUST00000146555	Smarcb1	20587	protein_coding	nonsense_mediated_decay
ENSMUSG00000000903	0						WT_LPS__vs__WT_ctrl	ENSMUST00000000926	Vpreb3	22364	protein_coding	protein_coding
ENSMUSG00000000915	39.6738	1.05914	0.357808	-2.96009	0.00307549	0.00604847	WT_LPS__vs__WT_ctrl	ENSMUST00000166684	Hip1r	29816	protein_coding	retained_intron
ENSMUSG00000000916	245.991	-0.923475	0.19092	4.83698	1.31825e-06	3.73676e-06	WT_LPS__vs__WT_ctrl	ENSMUST00000124453	Nsun5	100609	protein_coding	retained_intron
ENSMUSG00000000934	146.601	-0.910912	0.153065	5.95116	2.66246e-09	9.21857e-09	WT_LPS__vs__WT_ctrl	ENSMUST00000230774	Top1mt	72960	protein_coding	processed_transcript
ENSMUSG00000000938	0.884762	1.02804	2.18418	-0.470676	0.637872	0.72019	WT_LPS__vs__WT_ctrl	ENSMUST00000121043	Hoxa10	15395	protein_coding	protein_coding
ENSMUSG00000000942	10.2556	-2.52886	0.677511	3.73257	0.000189535	0.000433066	WT_LPS__vs__WT_ctrl	ENSMUST00000101395	Hoxa4		protein_coding	protein_coding
ENSMUSG00000000948	0.96359	2.77906	2.17824	-1.27583	0.202016	0.278852	WT_LPS__vs__WT_ctrl	ENSMUST00000191491	Gm38393		protein_coding	processed_transcript
ENSMUSG00000000957	2641.53	5.10428	0.182091	-28.0314	6.72601e-173	3.53294e-171	WT_LPS__vs__WT_ctrl	ENSMUST00000225641	Mmp14	17387	protein_coding	protein_coding
ENSMUSG00000000958	292.025	1.71514	0.159252	-10.7699	4.77283e-27	3.65662e-26	WT_LPS__vs__WT_ctrl	ENSMUST00000196215	Slc7a7	20540	protein_coding	protein_coding
ENSMUSG00000000959	722.367	-0.185711	0.0678241	2.73813	0.00617896	0.0116276	WT_LPS__vs__WT_ctrl	ENSMUST00000196882	Oxa1l		protein_coding	retained_intron
ENSMUSG00000000976	1193.4	1.40838	0.0905905	-15.5467	1.67554e-54	2.45611e-53	WT_LPS__vs__WT_ctrl	ENSMUST00000127428	Heatr6	217026	protein_coding	retained_intron
ENSMUSG00000000982	60079.3	5.69264	0.109177	-52.1415	0	0	WT_LPS__vs__WT_ctrl	ENSMUST00000001008	Ccl3	20302	protein_coding	protein_coding
ENSMUSG00000000983	22.2097	4.93629	0.738518	-6.68406	2.32416e-11	9.23734e-11	WT_LPS__vs__WT_ctrl	ENSMUST00000135654	Wfdc18	14038	protein_coding	nonsense_mediated_decay
ENSMUSG00000001014	6.73979	0.419107	0.650073	-0.644708	0.519117	0.612229	WT_LPS__vs__WT_ctrl	ENSMUST00000001040	Icam4	78369	protein_coding	protein_coding
ENSMUSG00000001016	1267.04	-0.0414744	0.0872839	0.475167	0.634668	0.717449	WT_LPS__vs__WT_ctrl	ENSMUST00000198738	Ilf2	67781	protein_coding	retained_intron
ENSMUSG00000001017	2664.45	0.600259	0.0675031	-8.89231	5.98488e-19	3.48561e-18	WT_LPS__vs__WT_ctrl	ENSMUST00000001043	Chtop	66511	protein_coding	protein_coding
ENSMUSG00000001018	886.902	-0.0418262	0.0800184	0.522707	0.601178	0.68738	WT_LPS__vs__WT_ctrl	ENSMUST00000185005	Snapin	20615	protein_coding	nonsense_mediated_decay
ENSMUSG00000001020	20177.8	0.108127	0.105477	-1.02512	0.305305	0.396299	WT_LPS__vs__WT_ctrl	ENSMUST00000142476	S100a4	20198	protein_coding	protein_coding
ENSMUSG00000001021	2.65291	1.33658	1.09776	-1.21755	0.223394	0.304124	WT_LPS__vs__WT_ctrl	ENSMUST00000001047	S100a3	20197	protein_coding	protein_coding
ENSMUSG00000001023	0.226512	1.68929	5.23854	-0.322474	0.747094		WT_LPS__vs__WT_ctrl	ENSMUST00000107329	S100a5	20199	protein_coding	protein_coding
ENSMUSG00000001025	8305.83	0.272216	0.131052	-2.07716	0.0377868	0.062239	WT_LPS__vs__WT_ctrl	ENSMUST00000001051	S100a6	20200	protein_coding	protein_coding
ENSMUSG00000001027	0.0390228	0	5.2679	0	1		WT_LPS__vs__WT_ctrl	ENSMUST00000021056	Scn4a	110880	protein_coding	protein_coding
ENSMUSG00000001029	206.921	0.222086	0.215012	-1.0329	0.301651	0.392806	WT_LPS__vs__WT_ctrl	ENSMUST00000001055	Icam2	15896	protein_coding	protein_coding
ENSMUSG00000001034	457.469	-1.20855	0.0964929	12.5248	5.46561e-36	5.46837e-35	WT_LPS__vs__WT_ctrl	ENSMUST00000140779	Mapk7	23939	protein_coding	processed_transcript
ENSMUSG00000001036	86.7668	-2.09159	0.362863	5.76412	8.20829e-09	2.75871e-08	WT_LPS__vs__WT_ctrl	ENSMUST00000178202	Epn2	13855	protein_coding	protein_coding
ENSMUSG00000001039	16.5145	-1.53199	0.537396	2.85077	0.00436139	0.00839409	WT_LPS__vs__WT_ctrl	ENSMUST00000155176	B9d1	27078	protein_coding	processed_transcript
ENSMUSG00000001052	6550.73	2.73139	0.113688	-24.0254	1.50982e-127	5.39606e-126	WT_LPS__vs__WT_ctrl	ENSMUST00000001079	Sec24b	99683	protein_coding	protein_coding
ENSMUSG00000001053	55.1696	-4.07409	0.439944	9.26048	2.03519e-20	1.25376e-19	WT_LPS__vs__WT_ctrl	ENSMUST00000156835	N4bp3	212706	protein_coding	protein_coding
ENSMUSG00000001054	351.211	-0.707626	0.138359	5.11441	3.14724e-07	9.40373e-07	WT_LPS__vs__WT_ctrl	ENSMUST00000136020	Rmnd5b	66089	protein_coding	nonsense_mediated_decay
ENSMUSG00000001056	2152.46	0.0677221	0.0790184	-0.857042	0.391422	0.487721	WT_LPS__vs__WT_ctrl	ENSMUST00000001083	Nhp2	52530	protein_coding	retained_intron
ENSMUSG00000001062	477.863	-0.690844	0.144124	4.79341	1.63973e-06	4.61126e-06	WT_LPS__vs__WT_ctrl	ENSMUST00000149490	Vps9d1	72325	protein_coding	retained_intron
ENSMUSG00000001065	528.505	0.101757	0.110614	-0.919922	0.357613	0.452136	WT_LPS__vs__WT_ctrl	ENSMUST00000150356	Zfp276	57247	protein_coding	retained_intron
ENSMUSG00000001076	0						WT_LPS__vs__WT_ctrl	ENSMUST00000064462	C1ql4	239659	protein_coding	protein_coding
ENSMUSG00000001082	891.879	-0.338573	0.0990045	3.41978	0.000626723	0.00134699	WT_LPS__vs__WT_ctrl	ENSMUST00000114329	Mfsd10	68294	protein_coding	protein_coding
ENSMUSG00000001089	1028.49	0.592302	0.150963	-3.92348	8.72772e-05	0.00020699	WT_LPS__vs__WT_ctrl	ENSMUST00000170102	Luzp1	269593	protein_coding	protein_coding
ENSMUSG00000001095	6.57679	-2.04087	0.843299	2.42011	0.0155159	0.0273948	WT_LPS__vs__WT_ctrl	ENSMUST00000001122	Slc13a2	20500	protein_coding	protein_coding
ENSMUSG00000001098	2777.7	1.25545	0.0737104	-17.0322	4.73635e-65	8.32432e-64	WT_LPS__vs__WT_ctrl	ENSMUST00000123538	Kctd10	330171	protein_coding	retained_intron
ENSMUSG00000001100	729.788	-0.479246	0.0919964	5.2094	1.89451e-07	5.75618e-07	WT_LPS__vs__WT_ctrl	ENSMUST00000136284	Poldip2	67811	protein_coding	processed_transcript
ENSMUSG00000001103	0						WT_LPS__vs__WT_ctrl	ENSMUST00000001130	Sebox		protein_coding	protein_coding
ENSMUSG00000001105	414.049	-0.139822	0.0945414	1.47895	0.139152	0.201066	WT_LPS__vs__WT_ctrl	ENSMUST00000050366	Ift20	55978	protein_coding	protein_coding
ENSMUSG00000001119	249.91	0.566481	0.885824	-0.639496	0.5225	0.615749	WT_LPS__vs__WT_ctrl	ENSMUST00000001147	Col6a1	12833	protein_coding	protein_coding
ENSMUSG00000001120	83.9551	-0.326952	0.276351	1.18311	0.236767	0.319537	WT_LPS__vs__WT_ctrl	ENSMUST00000105411	Pcbp3	59093	protein_coding	protein_coding
ENSMUSG00000001123	7160.65	3.1282	0.107641	-29.0613	1.10702e-185	6.56026e-184	WT_LPS__vs__WT_ctrl	ENSMUST00000140073	Lgals9	16859	protein_coding	retained_intron
ENSMUSG00000001127	1345.47	-0.217396	0.0664926	3.26947	0.00107749	0.0022499	WT_LPS__vs__WT_ctrl	ENSMUST00000122312	Araf	11836	protein_coding	protein_coding
ENSMUSG00000001128	12205.4	0.2158	0.0926678	-2.32875	0.0198722	0.0344073	WT_LPS__vs__WT_ctrl	ENSMUST00000001156	Cfp	18636	protein_coding	protein_coding
ENSMUSG00000001131	138.325	0.971251	0.367798	-2.64072	0.00827298	0.0152474	WT_LPS__vs__WT_ctrl	ENSMUST00000115342	Timp1	21857	protein_coding	protein_coding
ENSMUSG00000001134	227.392	0.22198	0.121336	-1.82946	0.0673304	0.104942	WT_LPS__vs__WT_ctrl	ENSMUST00000150719	Uxt	22294	protein_coding	retained_intron
ENSMUSG00000001138	249.173	-1.5311	0.212315	7.21145	5.53612e-13	2.42941e-12	WT_LPS__vs__WT_ctrl	ENSMUST00000195264	Cnnm3	94218	protein_coding	retained_intron
ENSMUSG00000001143	557.231	-0.162999	0.112679	1.44658	0.148016	0.212302	WT_LPS__vs__WT_ctrl	ENSMUST00000115011	Lman2l	214895	protein_coding	protein_coding
ENSMUSG00000001150	1134.28	-0.0433466	0.0655192	0.661587	0.508236	0.60198	WT_LPS__vs__WT_ctrl	ENSMUST00000220410	Mcm3ap	54387	protein_coding	processed_transcript
ENSMUSG00000001151	1055.98	-0.529066	0.111717	4.73577	2.18229e-06	6.06571e-06	WT_LPS__vs__WT_ctrl	ENSMUST00000001179	Pcnt	18541	protein_coding	protein_coding
ENSMUSG00000001155	0						WT_LPS__vs__WT_ctrl	ENSMUST00000001183	Ftcd	14317	protein_coding	protein_coding
ENSMUSG00000001156	7863.76	6.10431	0.152353	-40.0669	0	0	WT_LPS__vs__WT_ctrl	ENSMUST00000001184	Mxd1	17119	protein_coding	protein_coding
ENSMUSG00000001157	343.432	-0.135317	0.099824	1.35556	0.175241	0.246357	WT_LPS__vs__WT_ctrl	ENSMUST00000203741	Gmcl1	23885	protein_coding	retained_intron
ENSMUSG00000001158	655.285	0.568585	0.112269	-5.06449	4.09491e-07	1.2136e-06	WT_LPS__vs__WT_ctrl	ENSMUST00000001186	Snrnp27	66618	protein_coding	protein_coding
ENSMUSG00000001166	272.406	2.49544	0.138233	-18.0523	7.56241e-73	1.48119e-71	WT_LPS__vs__WT_ctrl	ENSMUST00000130045	Oas1c	114643	protein_coding	processed_transcript
ENSMUSG00000001168	0						WT_LPS__vs__WT_ctrl	ENSMUST00000072476	Oas1h	246729	protein_coding	protein_coding
ENSMUSG00000001173	1025.34	0.103258	0.0712701	-1.44882	0.147387	0.211509	WT_LPS__vs__WT_ctrl	ENSMUST00000144664	Ocrl	320634	protein_coding	retained_intron
ENSMUSG00000001175	27174.9	0.620212	0.0710113	-8.73399	2.45839e-18	1.39201e-17	WT_LPS__vs__WT_ctrl	ENSMUST00000127300	Calm1	12313	protein_coding	retained_intron
ENSMUSG00000001211	1208.08	0.252523	0.0728057	-3.46845	0.000523476	0.00113671	WT_LPS__vs__WT_ctrl	ENSMUST00000105388	Agpat3	28169	protein_coding	protein_coding
ENSMUSG00000001225	0						WT_LPS__vs__WT_ctrl	ENSMUST00000110854	Slc26a3	13487	protein_coding	nonsense_mediated_decay
ENSMUSG00000001227	489.716	-1.96129	0.157107	12.4838	9.15344e-36	9.09898e-35	WT_LPS__vs__WT_ctrl	ENSMUST00000167545	Sema6b	20359	protein_coding	protein_coding
ENSMUSG00000001228	1984.18	-2.42292	0.176886	13.6976	1.04927e-42	1.22579e-41	WT_LPS__vs__WT_ctrl	ENSMUST00000137876	Uhrf1	18140	protein_coding	retained_intron
ENSMUSG00000001229	1742.15	0.341587	0.070902	-4.81774	1.45195e-06	4.1015e-06	WT_LPS__vs__WT_ctrl	ENSMUST00000038794	Dpp9	224897	protein_coding	protein_coding
ENSMUSG00000001240	1.60726	1.44993	1.38218	-1.04902	0.29417	0.384437	WT_LPS__vs__WT_ctrl	ENSMUST00000129680	Ramp2	54409	protein_coding	protein_coding
ENSMUSG00000001247	26.6653	-0.639473	0.410476	1.55788	0.119262	0.175433	WT_LPS__vs__WT_ctrl	ENSMUST00000001279	Lsr	54135	protein_coding	protein_coding
ENSMUSG00000001248	1911.58	2.00131	0.102921	-19.4452	3.20251e-84	7.36472e-83	WT_LPS__vs__WT_ctrl	ENSMUST00000185589	Gramd1a	52857	protein_coding	retained_intron
ENSMUSG00000001249	37.3695	0.162427	0.438544	-0.370377	0.711102	0.783755	WT_LPS__vs__WT_ctrl	ENSMUST00000164929	Hpn	15451	protein_coding	protein_coding
ENSMUSG00000001260	0						WT_LPS__vs__WT_ctrl	ENSMUST00000031119	Gabrg1	14405	protein_coding	protein_coding
ENSMUSG00000001270	13195.4	0.0929942	0.106263	-0.875132	0.381502	0.477376	WT_LPS__vs__WT_ctrl	ENSMUST00000223099	Ckb	12709	protein_coding	retained_intron
ENSMUSG00000001280	1420.14	-0.0367209	0.168586	0.217817	0.827572	0.875625	WT_LPS__vs__WT_ctrl	ENSMUST00000165837	Sp1	20683	protein_coding	protein_coding
ENSMUSG00000001281	4393.93	0.255693	0.217176	-1.17735	0.239056	0.322187	WT_LPS__vs__WT_ctrl	ENSMUST00000001327	Itgb7	16421	protein_coding	protein_coding
ENSMUSG00000001285	515.338	-0.628961	0.112393	5.59607	2.1926e-08	7.15406e-08	WT_LPS__vs__WT_ctrl	ENSMUST00000171244	Myg1	60315	protein_coding	protein_coding
ENSMUSG00000001288	288.239	0.654701	0.178378	-3.67029	0.000242274	0.000546991	WT_LPS__vs__WT_ctrl	ENSMUST00000130204	Rarg	19411	protein_coding	protein_coding
ENSMUSG00000001289	1989.93	0.189534	0.0736894	-2.57207	0.0101094	0.0183731	WT_LPS__vs__WT_ctrl	ENSMUST00000166658	Pfdn5	56612	protein_coding	protein_coding
ENSMUSG00000001300	9.33716	0.456358	0.655198	-0.696519	0.486104	0.580954	WT_LPS__vs__WT_ctrl	ENSMUST00000152698	Efnb2	13642	protein_coding	protein_coding
ENSMUSG00000001305	606.476	-0.183852	0.112827	1.62949	0.103208	0.154227	WT_LPS__vs__WT_ctrl	ENSMUST00000001339	Rrp15	67223	protein_coding	protein_coding
ENSMUSG00000001313	116.01	-0.337742	0.217955	1.5496	0.121239	0.177944	WT_LPS__vs__WT_ctrl	ENSMUST00000001347	Rnd2		protein_coding	protein_coding
ENSMUSG00000001323	190.373	0.0241303	0.193384	-0.124779	0.900698	0.93411	WT_LPS__vs__WT_ctrl	ENSMUST00000128556	Srr	27364	protein_coding	protein_coding
ENSMUSG00000001333	0.693823	0.840838	2.75761	-0.304915	0.760431	0.823691	WT_LPS__vs__WT_ctrl	ENSMUST00000102599	Sync	68828	protein_coding	protein_coding
ENSMUSG00000001334	0.0486739	0	5.2679	0	1		WT_LPS__vs__WT_ctrl	ENSMUST00000102600	Fndc5	384061	protein_coding	protein_coding
ENSMUSG00000001348	399.711	1.59525	0.223508	-7.13735	9.51493e-13	4.12324e-12	WT_LPS__vs__WT_ctrl	ENSMUST00000213815	Acp5	11433	protein_coding	protein_coding
ENSMUSG00000001349	1.29142	-2.06511	2.12692	0.970937	0.33158	0.42472	WT_LPS__vs__WT_ctrl	ENSMUST00000001384	Cnn1	12797	protein_coding	protein_coding
ENSMUSG00000001366	345.661	-0.674797	0.117836	5.72656	1.02486e-08	3.42371e-08	WT_LPS__vs__WT_ctrl	ENSMUST00000001402	Fbxo9	71538	protein_coding	protein_coding
ENSMUSG00000001376	1305.13	0.191407	0.0919819	-2.08092	0.0374409	0.0617059	WT_LPS__vs__WT_ctrl	ENSMUST00000001412	Vps50	73288	protein_coding	protein_coding
ENSMUSG00000001380	2605.38	0.153538	0.050618	-3.03328	0.0024191	0.00482255	WT_LPS__vs__WT_ctrl	ENSMUST00000001416	Hars	15115	protein_coding	protein_coding
ENSMUSG00000001383	2189.25	0.262131	0.0719273	-3.64438	0.000268038	0.000601924	WT_LPS__vs__WT_ctrl	ENSMUST00000235399	Zmat2		protein_coding	retained_intron
ENSMUSG00000001403	1622.03	-0.32564	0.348907	0.933315	0.350658	0.445046	WT_LPS__vs__WT_ctrl	ENSMUST00000001439	Ube2c	68612	protein_coding	protein_coding
ENSMUSG00000001415	1195.5	-0.197612	0.0631775	3.12789	0.00176068	0.00357787	WT_LPS__vs__WT_ctrl	ENSMUST00000001451	Smg5	229512	protein_coding	protein_coding
ENSMUSG00000001416	7627.66	0.867367	0.0618178	-14.031	1.00707e-44	1.2304e-43	WT_LPS__vs__WT_ctrl	ENSMUST00000193666	Cct3	12462	protein_coding	retained_intron
ENSMUSG00000001418	3027.42	0.240813	0.0663889	-3.62731	0.000286389	0.000641577	WT_LPS__vs__WT_ctrl	ENSMUST00000193646	Glmp	56700	protein_coding	retained_intron
ENSMUSG00000001419	1263.83	-1.80513	0.12418	14.5364	7.1232e-48	9.17153e-47	WT_LPS__vs__WT_ctrl	ENSMUST00000107558	Mef2d	17261	protein_coding	protein_coding
ENSMUSG00000001420	8.75439	0.409337	0.509231	-0.803834	0.421493	0.517747	WT_LPS__vs__WT_ctrl	ENSMUST00000193872	Tmem79	71913	protein_coding	protein_coding
ENSMUSG00000001424	4215.55	0.840921	0.0826	-10.1806	2.41972e-24	1.71195e-23	WT_LPS__vs__WT_ctrl	ENSMUST00000001460	Snd1	56463	protein_coding	protein_coding
ENSMUSG00000001435	13861.9	0.796729	0.104014	-7.65983	1.86185e-14	8.82072e-14	WT_LPS__vs__WT_ctrl	ENSMUST00000218407	Col18a1	12822	protein_coding	protein_coding
ENSMUSG00000001436	377.552	-0.406274	0.149333	2.72059	0.00651658	0.0122264	WT_LPS__vs__WT_ctrl	ENSMUST00000136150	Slc19a1	20509	protein_coding	protein_coding
ENSMUSG00000001440	10826.1	-0.394059	0.0603814	6.52617	6.7475e-11	2.60997e-10	WT_LPS__vs__WT_ctrl	ENSMUST00000132633	Kpnb1	16211	protein_coding	retained_intron
ENSMUSG00000001441	3058.86	1.13283	0.0943286	-12.0094	3.16967e-33	2.94597e-32	WT_LPS__vs__WT_ctrl	ENSMUST00000133907	Npepps	19155	protein_coding	retained_intron
ENSMUSG00000001444	0.122057	0	5.2679	0	1		WT_LPS__vs__WT_ctrl	ENSMUST00000001484	Tbx21	57765	protein_coding	protein_coding
ENSMUSG00000001445	814.513	0.0325028	0.0687191	-0.472981	0.636227	0.7188	WT_LPS__vs__WT_ctrl	ENSMUST00000001485	Mrpl10	107732	protein_coding	protein_coding
ENSMUSG00000001467	1854.26	0.377079	0.207007	-1.82158	0.0685187	0.106674	WT_LPS__vs__WT_ctrl	ENSMUST00000199909	Cyp51	13121	protein_coding	retained_intron
ENSMUSG00000001472	4334.51	0.359718	0.0530118	-6.78563	1.15583e-11	4.69064e-11	WT_LPS__vs__WT_ctrl	ENSMUST00000212569	Tcf25	66855	protein_coding	protein_coding
ENSMUSG00000001473	6116.22	-0.0509601	0.102138	0.498936	0.617824	0.703108	WT_LPS__vs__WT_ctrl	ENSMUST00000236667	Tubb6	67951	protein_coding	retained_intron
ENSMUSG00000001482	1044.18	-0.434925	0.0996757	4.3634	1.28056e-05	3.3062e-05	WT_LPS__vs__WT_ctrl	ENSMUST00000108832	Def8	23854	protein_coding	protein_coding
ENSMUSG00000001493	0.632631	1.73547	2.53702	-0.68406	0.493937	0.588287	WT_LPS__vs__WT_ctrl	ENSMUST00000057054	Meox1	17285	protein_coding	protein_coding
ENSMUSG00000001494	0						WT_LPS__vs__WT_ctrl	ENSMUST00000001534	Sost	74499	protein_coding	protein_coding
ENSMUSG00000001496	0						WT_LPS__vs__WT_ctrl	ENSMUST00000178477	Nkx2-1	21869	protein_coding	protein_coding
ENSMUSG00000001497	0.0560606	0	5.2679	0	1		WT_LPS__vs__WT_ctrl	ENSMUST00000152848	Pax9	18511	protein_coding	retained_intron
ENSMUSG00000001504	0.332508	-0.492955	5.2679	0.0935771	0.925445		WT_LPS__vs__WT_ctrl	ENSMUST00000172353	Irx2	16372	protein_coding	protein_coding
ENSMUSG00000001506	908.718	0.360411	0.815445	-0.44198	0.658503	0.738433	WT_LPS__vs__WT_ctrl	ENSMUST00000148593	Col1a1	12842	protein_coding	retained_intron
ENSMUSG00000001507	4.12357	0.089341	1.4762	-0.0605209	0.951741	0.971701	WT_LPS__vs__WT_ctrl	ENSMUST00000001548	Itga3	16400	protein_coding	protein_coding
ENSMUSG00000001508	0.518884	2.72128	5.24462	-0.518871	0.603851	0.690037	WT_LPS__vs__WT_ctrl	ENSMUST00000100551	Sgca	20391	protein_coding	protein_coding
ENSMUSG00000001510	0						WT_LPS__vs__WT_ctrl	ENSMUST00000092768	Dlx3	13393	protein_coding	protein_coding
ENSMUSG00000001517	1254.14	-1.64725	0.205367	8.021	1.0489e-15	5.26233e-15	WT_LPS__vs__WT_ctrl	ENSMUST00000112148	Foxm1	14235	protein_coding	protein_coding
ENSMUSG00000001518	247.944	-0.349984	0.135821	2.57681	0.0099717	0.0181467	WT_LPS__vs__WT_ctrl	ENSMUST00000203853	Itfg2	101142	protein_coding	nonsense_mediated_decay
ENSMUSG00000001520	0.145183	0	5.2679	0	1		WT_LPS__vs__WT_ctrl	ENSMUST00000136631	Nrip2	60345	protein_coding	retained_intron
ENSMUSG00000001521	267.624	0.270016	0.201385	-1.34079	0.179988	0.252263	WT_LPS__vs__WT_ctrl	ENSMUST00000157005	Tulp3	22158	protein_coding	protein_coding
ENSMUSG00000001524	377.449	-0.0359871	0.153112	0.235038	0.814179	0.864489	WT_LPS__vs__WT_ctrl	ENSMUST00000159671	Gtf2h4	14885	protein_coding	retained_intron
ENSMUSG00000001525	22140.8	-0.559415	0.111137	5.03357	4.8142e-07	1.41528e-06	WT_LPS__vs__WT_ctrl	ENSMUST00000173253	Tubb5	22154	protein_coding	retained_intron
ENSMUSG00000001542	12600	0.99999	0.121173	-8.2526	1.54979e-16	8.07019e-16	WT_LPS__vs__WT_ctrl	ENSMUST00000223535	Ell2	192657	protein_coding	protein_coding
ENSMUSG00000001552	58.8745	1.13637	0.258761	-4.39158	1.1253e-05	2.91782e-05	WT_LPS__vs__WT_ctrl	ENSMUST00000128268	Jup	16480	protein_coding	processed_transcript
ENSMUSG00000001555	31.3064	0.292519	0.901858	-0.324351	0.745672	0.811699	WT_LPS__vs__WT_ctrl	ENSMUST00000107400	Fkbp10	14230	protein_coding	protein_coding
ENSMUSG00000001558	1.41135	-2.31287	1.6097	1.43683	0.150767	0.215757	WT_LPS__vs__WT_ctrl	ENSMUST00000107395	Klhl10	66720	protein_coding	protein_coding
ENSMUSG00000001566	0						WT_LPS__vs__WT_ctrl	ENSMUST00000001608	Mnx1	15285	protein_coding	protein_coding
ENSMUSG00000001569	936.077	-0.559024	0.103334	5.40989	6.30644e-08	1.99433e-07	WT_LPS__vs__WT_ctrl	ENSMUST00000146347	Nom1	433864	protein_coding	retained_intron
ENSMUSG00000001576	3347.74	0.181596	0.10996	-1.65147	0.0986425	0.147974	WT_LPS__vs__WT_ctrl	ENSMUST00000236481	Ergic1	67458	protein_coding	retained_intron
ENSMUSG00000001583	0.0587657	0.118009	5.2679	-0.0224015	0.982128		WT_LPS__vs__WT_ctrl	ENSMUST00000156507	Tnk1	83813	protein_coding	protein_coding
ENSMUSG00000001588	80.2361	-1.13364	0.312088	3.63242	0.000280773	0.000629504	WT_LPS__vs__WT_ctrl	ENSMUST00000001631	Acap1	216859	protein_coding	protein_coding
ENSMUSG00000001604	3.20587	-1.16079	1.12812	1.02896	0.3035	0.394621	WT_LPS__vs__WT_ctrl	ENSMUST00000136812	Tcea3	21401	protein_coding	processed_transcript
ENSMUSG00000001622	30.8117	-0.0599395	0.366516	0.163538	0.870095	0.910543	WT_LPS__vs__WT_ctrl	ENSMUST00000001667	Csn3	12994	protein_coding	protein_coding
ENSMUSG00000001627	2316.4	0.13194	0.163557	-0.806692	0.419844	0.515904	WT_LPS__vs__WT_ctrl	ENSMUST00000170752	Ifrd1	15982	protein_coding	retained_intron
ENSMUSG00000001630	444.549	2.23496	0.105158	-21.2534	3.06871e-100	8.6316e-99	WT_LPS__vs__WT_ctrl	ENSMUST00000001675	Stk38l	232533	protein_coding	protein_coding
ENSMUSG00000001632	1894.65	-0.146948	0.0836903	1.75585	0.0791143	0.121429	WT_LPS__vs__WT_ctrl	ENSMUST00000204626	Brpf1	78783	protein_coding	protein_coding
ENSMUSG00000001642	3711.94	0.358037	0.0502854	-7.1201	1.07849e-12	4.65467e-12	WT_LPS__vs__WT_ctrl	ENSMUST00000102980	Akr1b3	11677	protein_coding	protein_coding
ENSMUSG00000001655	0.100112	0	5.2679	0	1		WT_LPS__vs__WT_ctrl	ENSMUST00000001700	Hoxc13	15422	protein_coding	protein_coding
ENSMUSG00000001656	0.594545	-0.120999	2.88674	0.0419154	0.966566	0.980852	WT_LPS__vs__WT_ctrl	ENSMUST00000001701	Hoxc11	109663	protein_coding	protein_coding
ENSMUSG00000001657	0.758858	1.80271	2.49328	-0.723026	0.469664	0.565497	WT_LPS__vs__WT_ctrl	ENSMUST00000189484	Hoxc8	15426	protein_coding	retained_intron
ENSMUSG00000001661	1.39008	-1.37671	2.28099	0.603559	0.546137	0.637075	WT_LPS__vs__WT_ctrl	ENSMUST00000001711	Hoxc6	15425	protein_coding	protein_coding
ENSMUSG00000001663	48.7836	2.93002	0.313311	-9.3518	8.61683e-21	5.37757e-20	WT_LPS__vs__WT_ctrl	ENSMUST00000001713	Gstt1	14871	protein_coding	protein_coding
ENSMUSG00000001665	199.526	0.112263	0.155687	-0.721086	0.470856	0.566505	WT_LPS__vs__WT_ctrl	ENSMUST00000174187	Gstt3	103140	protein_coding	nonsense_mediated_decay
ENSMUSG00000001666	378.873	0.445303	0.103381	-4.30739	1.65196e-05	4.22262e-05	WT_LPS__vs__WT_ctrl	ENSMUST00000172820	Ddt	13202	protein_coding	protein_coding
ENSMUSG00000001670	0						WT_LPS__vs__WT_ctrl	ENSMUST00000143741	Tat	234724	protein_coding	protein_coding
ENSMUSG00000001672	0						WT_LPS__vs__WT_ctrl	ENSMUST00000155052	Marveld3	73608	protein_coding	retained_intron
ENSMUSG00000001674	1465.66	-0.351764	0.0724868	4.8528	1.21731e-06	3.46053e-06	WT_LPS__vs__WT_ctrl	ENSMUST00000131471	Ddx18	66942	protein_coding	processed_transcript
ENSMUSG00000001687	2751.79	0.279571	0.0729467	-3.83254	0.000126826	0.000295727	WT_LPS__vs__WT_ctrl	ENSMUST00000201688	Ubl3	24109	protein_coding	processed_transcript
ENSMUSG00000001700	411.404	0.864056	0.0908445	-9.51138	1.8815e-21	1.20289e-20	WT_LPS__vs__WT_ctrl	ENSMUST00000235794	Gramd3	107022	protein_coding	processed_transcript
ENSMUSG00000001707	977.675	0.112528	0.0643262	-1.74933	0.0802347	0.123022	WT_LPS__vs__WT_ctrl	ENSMUST00000001757	Eef1e1	66143	protein_coding	protein_coding
ENSMUSG00000001729	5687.3	-0.307798	0.0596177	5.16287	2.4319e-07	7.32475e-07	WT_LPS__vs__WT_ctrl	ENSMUST00000128300	Akt1	11651	protein_coding	protein_coding
ENSMUSG00000001739	1.8797	1.18966	1.70349	-0.698363	0.48495	0.580155	WT_LPS__vs__WT_ctrl	ENSMUST00000111093	Cldn15	60363	protein_coding	protein_coding
ENSMUSG00000001741	190.023	-2.84877	0.187479	15.1952	3.80619e-52	5.33675e-51	WT_LPS__vs__WT_ctrl	ENSMUST00000151047	Il16	16170	protein_coding	retained_intron
ENSMUSG00000001750	17120	1.58139	0.0743152	-21.2795	1.75805e-100	4.96515e-99	WT_LPS__vs__WT_ctrl	ENSMUST00000001801	Tcirg1	27060	protein_coding	protein_coding
ENSMUSG00000001751	1601.3	-0.0133333	0.0665673	0.200298	0.841247	0.886818	WT_LPS__vs__WT_ctrl	ENSMUST00000138409	Naglu	27419	protein_coding	processed_transcript
ENSMUSG00000001755	370.409	-0.794899	0.123953	6.41289	1.42787e-10	5.37907e-10	WT_LPS__vs__WT_ctrl	ENSMUST00000151686	Coasy	71743	protein_coding	processed_transcript
ENSMUSG00000001761	24.2945	-0.943354	0.427461	2.20688	0.0273227	0.0461209	WT_LPS__vs__WT_ctrl	ENSMUST00000001812	Smo	319757	protein_coding	protein_coding
ENSMUSG00000001763	49.2935	1.96986	0.37993	-5.1848	2.16242e-07	6.54436e-07	WT_LPS__vs__WT_ctrl	ENSMUST00000137925	Tspan33	232670	protein_coding	retained_intron
ENSMUSG00000001767	990.488	0.306425	0.0683181	-4.48527	7.28228e-06	1.92643e-05	WT_LPS__vs__WT_ctrl	ENSMUST00000001818	Crnkl1		protein_coding	protein_coding
ENSMUSG00000001768	7891.2	3.01592	0.112118	-26.8995	2.22638e-159	1.03255e-157	WT_LPS__vs__WT_ctrl	ENSMUST00000145874	Rin2	408057	protein_coding	processed_transcript
ENSMUSG00000001773	0						WT_LPS__vs__WT_ctrl	ENSMUST00000001824	Folh1	53320	protein_coding	protein_coding
ENSMUSG00000001774	1591.28	0.129431	0.0887106	-1.45902	0.144559	0.207968	WT_LPS__vs__WT_ctrl	ENSMUST00000217083	Chordc1	66917	protein_coding	nonsense_mediated_decay
ENSMUSG00000001783	3158.08	0.343938	0.0469828	-7.32051	2.47024e-13	1.10321e-12	WT_LPS__vs__WT_ctrl	ENSMUST00000001834	Rtcb	28088	protein_coding	protein_coding
ENSMUSG00000001785	1418.6	0.729699	0.0876663	-8.32359	8.53378e-17	4.49441e-16	WT_LPS__vs__WT_ctrl	ENSMUST00000219902	Pwp1	103136	protein_coding	retained_intron
ENSMUSG00000001786	435.764	0.701176	0.120529	-5.8175	5.97327e-09	2.02373e-08	WT_LPS__vs__WT_ctrl	ENSMUST00000134490	Fbxo7	69754	protein_coding	processed_transcript
ENSMUSG00000001794	9055.42	0.250495	0.0540244	-4.63671	3.54003e-06	9.63108e-06	WT_LPS__vs__WT_ctrl	ENSMUST00000146852	Capns1	12336	protein_coding	retained_intron
ENSMUSG00000001802	1.58833	0.223721	2.00558	-0.111549	0.911181	0.941742	WT_LPS__vs__WT_ctrl	ENSMUST00000122409	Lrp3	435965	protein_coding	protein_coding
ENSMUSG00000001804	0						WT_LPS__vs__WT_ctrl	ENSMUST00000019426	Dsg4	16769	protein_coding	protein_coding
ENSMUSG00000001815	0						WT_LPS__vs__WT_ctrl	ENSMUST00000001867	Evx2	14029	protein_coding	protein_coding
ENSMUSG00000001819	0						WT_LPS__vs__WT_ctrl	ENSMUST00000001872	Hoxd13	15433	protein_coding	protein_coding
ENSMUSG00000001823	0						WT_LPS__vs__WT_ctrl	ENSMUST00000001878	Hoxd12	15432	protein_coding	protein_coding
ENSMUSG00000001827	14.0711	0.461433	0.501894	-0.919383	0.357895	0.452376	WT_LPS__vs__WT_ctrl	ENSMUST00000106983	Folr1	14275	protein_coding	protein_coding
ENSMUSG00000001829	736.278	0.188132	0.109056	-1.72508	0.0845123	0.129025	WT_LPS__vs__WT_ctrl	ENSMUST00000150832	Clpb	20480	protein_coding	processed_transcript
ENSMUSG00000001833	6414.09	0.585923	0.0695901	-8.41963	3.77674e-17	2.02835e-16	WT_LPS__vs__WT_ctrl	ENSMUST00000213435	Septin7	235072	protein_coding	retained_intron
ENSMUSG00000001844	407.889	0.161891	0.115087	-1.40668	0.159521	0.226428	WT_LPS__vs__WT_ctrl	ENSMUST00000161199	Zdhhc4	72881	protein_coding	processed_transcript
ENSMUSG00000001847	9001.42	0.355491	0.0741557	-4.79385	1.63613e-06	4.60302e-06	WT_LPS__vs__WT_ctrl	ENSMUST00000145709	Rac1	19353	protein_coding	processed_transcript
ENSMUSG00000001855	1907.27	-0.180151	0.097641	1.84503	0.0650331	0.101662	WT_LPS__vs__WT_ctrl	ENSMUST00000065398	Nup214	227720	protein_coding	protein_coding
ENSMUSG00000001864	0.839616	-2.53916	1.93917	1.3094	0.190398	0.264767	WT_LPS__vs__WT_ctrl	ENSMUST00000128271	Aif1l	108897	protein_coding	processed_transcript
ENSMUSG00000001865	0.0974132	0	5.2679	0	1		WT_LPS__vs__WT_ctrl	ENSMUST00000001921	Cpa3	12873	protein_coding	protein_coding
ENSMUSG00000001870	40.6898	0.871659	0.459769	-1.89587	0.0579778	0.0917805	WT_LPS__vs__WT_ctrl	ENSMUST00000234327	Ltbp1	268977	protein_coding	protein_coding
ENSMUSG00000001891	2760.32	0.258008	0.095902	-2.69033	0.00713822	0.0133117	WT_LPS__vs__WT_ctrl	ENSMUST00000143890	Ugp2	216558	protein_coding	processed_transcript
ENSMUSG00000001901	0						WT_LPS__vs__WT_ctrl	ENSMUST00000001965	Kcnh6	192775	protein_coding	protein_coding
ENSMUSG00000001909	1239.34	-0.568494	0.0774634	7.33888	2.15386e-13	9.64715e-13	WT_LPS__vs__WT_ctrl	ENSMUST00000177364	Trmt1	212528	protein_coding	retained_intron
ENSMUSG00000001910	2378.49	-0.115795	0.0643366	1.79984	0.0718867	0.111355	WT_LPS__vs__WT_ctrl	ENSMUST00000238434	Nacc1	66830	protein_coding	protein_coding
ENSMUSG00000001911	216.731	0.719099	0.229323	-3.13575	0.00171413	0.00348838	WT_LPS__vs__WT_ctrl	ENSMUST00000109764	Nfix	18032	protein_coding	protein_coding
ENSMUSG00000001918	1691.98	-1.09335	0.101118	10.8126	3.00011e-27	2.31125e-26	WT_LPS__vs__WT_ctrl	ENSMUST00000135817	Slc1a5	20514	protein_coding	processed_transcript
ENSMUSG00000001924	12230.8	0.614189	0.0543221	-11.3064	1.21935e-29	1.01798e-28	WT_LPS__vs__WT_ctrl	ENSMUST00000089217	Uba1	22201	protein_coding	protein_coding
ENSMUSG00000001930	806.702	-0.230676	0.203649	1.13271	0.257336	0.343024	WT_LPS__vs__WT_ctrl	ENSMUST00000126709	Vwf	22371	protein_coding	processed_transcript
ENSMUSG00000001942	916.886	-0.087866	0.084659	1.03788	0.299325	0.390101	WT_LPS__vs__WT_ctrl	ENSMUST00000213126	Siae	22619	protein_coding	protein_coding
ENSMUSG00000001943	0.309551	2.28756	5.20335	-0.439633	0.660203		WT_LPS__vs__WT_ctrl	ENSMUST00000213699	Vsig2	57276	protein_coding	protein_coding
ENSMUSG00000001946	9.63841	-0.674137	0.570761	1.18112	0.237555	0.320476	WT_LPS__vs__WT_ctrl	ENSMUST00000146860	Esam	69524	protein_coding	protein_coding
ENSMUSG00000001948	14.5661	0.0435845	0.446502	-0.0976132	0.922239	0.949844	WT_LPS__vs__WT_ctrl	ENSMUST00000002013	Spa17	20686	protein_coding	protein_coding
ENSMUSG00000001962	1171.88	-0.456098	0.0707258	6.44882	1.12723e-10	4.28022e-10	WT_LPS__vs__WT_ctrl	ENSMUST00000114160	Fam50a	108160	protein_coding	protein_coding
ENSMUSG00000001964	949.224	0.0932331	0.0904938	-1.03027	0.302883	0.39404	WT_LPS__vs__WT_ctrl	ENSMUST00000119197	Emd	13726	protein_coding	protein_coding
ENSMUSG00000001983	170.836	-0.660254	0.124649	5.29691	1.17778e-07	3.62458e-07	WT_LPS__vs__WT_ctrl	ENSMUST00000002048	Taco1	70207	protein_coding	protein_coding
ENSMUSG00000001985	0						WT_LPS__vs__WT_ctrl	ENSMUST00000030676	Grik3	14807	protein_coding	protein_coding
ENSMUSG00000001986	17.0832	1.06297	0.621479	-1.71038	0.0871957	0.132608	WT_LPS__vs__WT_ctrl	ENSMUST00000126843	Gria3	53623	protein_coding	retained_intron
ENSMUSG00000001988	0.044129	0	5.2679	0	1		WT_LPS__vs__WT_ctrl	ENSMUST00000211103	Npas1	18142	protein_coding	retained_intron
ENSMUSG00000001995	643.344	-1.78904	0.125103	14.3005	2.17279e-46	2.72671e-45	WT_LPS__vs__WT_ctrl	ENSMUST00000108775	Sipa1l2	244668	protein_coding	protein_coding
ENSMUSG00000001998	479.206	0.329207	0.10707	-3.0747	0.00210713	0.00423902	WT_LPS__vs__WT_ctrl	ENSMUST00000002063	Ap4e1	108011	protein_coding	protein_coding
ENSMUSG00000001999	1531.08	-0.333249	0.0920492	3.62033	0.000294226	0.000658601	WT_LPS__vs__WT_ctrl	ENSMUST00000002064	Blvra	109778	protein_coding	protein_coding
ENSMUSG00000002006	4.59548	-0.9172	0.902842	1.0159	0.309675	0.400846	WT_LPS__vs__WT_ctrl	ENSMUST00000002080	Pdzd4	245469	protein_coding	protein_coding
ENSMUSG00000002007	6.73477	-0.78712	0.836824	0.940604	0.346908	0.441175	WT_LPS__vs__WT_ctrl	ENSMUST00000136664	Srpk3	56504	protein_coding	retained_intron
ENSMUSG00000002010	1523.4	0.0120607	0.0621609	-0.194023	0.846158	0.891345	WT_LPS__vs__WT_ctrl	ENSMUST00000156299	Idh3g	15929	protein_coding	retained_intron
ENSMUSG00000002012	0.918956	-0.671819	2.10624	0.318966	0.749752	0.815401	WT_LPS__vs__WT_ctrl	ENSMUST00000114473	Pnck	93843	protein_coding	protein_coding
ENSMUSG00000002014	1772.36	0.162908	0.0718301	-2.26796	0.0233317	0.0398841	WT_LPS__vs__WT_ctrl	ENSMUST00000141721	Ssr4	20832	protein_coding	retained_intron
ENSMUSG00000002015	3512.25	0.286513	0.0685143	-4.18179	2.89223e-05	7.23423e-05	WT_LPS__vs__WT_ctrl	ENSMUST00000002091	Bcap31	27061	protein_coding	protein_coding
ENSMUSG00000002017	945.047	-0.832995	0.0642003	12.9749	1.69728e-38	1.80493e-37	WT_LPS__vs__WT_ctrl	ENSMUST00000141969	Fam98a	72722	protein_coding	retained_intron
ENSMUSG00000002020	73.5498	1.13977	0.583852	-1.95215	0.0509206	0.0817263	WT_LPS__vs__WT_ctrl	ENSMUST00000163214	Ltbp2	16997	protein_coding	protein_coding
ENSMUSG00000002028	1236.69	0.364309	0.143752	-2.53429	0.0112676	0.0203024	WT_LPS__vs__WT_ctrl	ENSMUST00000002095	Kmt2a	214162	protein_coding	protein_coding
ENSMUSG00000002031	388.944	-0.0349026	0.127292	0.274193	0.783936	0.841396	WT_LPS__vs__WT_ctrl	ENSMUST00000239014	Ift46	76568	protein_coding	protein_coding
ENSMUSG00000002032	23.2508	-2.4172	0.498325	4.85064	1.23062e-06	3.49549e-06	WT_LPS__vs__WT_ctrl	ENSMUST00000214431	Tmem25	71687	protein_coding	protein_coding
ENSMUSG00000002033	0.158748	0	5.2679	0	1		WT_LPS__vs__WT_ctrl	ENSMUST00000160886	Cd3g	12502	protein_coding	protein_coding
ENSMUSG00000002043	491.399	0.258679	0.125233	-2.06558	0.038868	0.0638983	WT_LPS__vs__WT_ctrl	ENSMUST00000147114	Trappc6a	67091	protein_coding	nonsense_mediated_decay
ENSMUSG00000002052	4270.82	0.735633	0.0793625	-9.26927	1.87417e-20	1.15713e-19	WT_LPS__vs__WT_ctrl	ENSMUST00000002121	Supt6	20926	protein_coding	protein_coding
ENSMUSG00000002055	1095.52	-1.26607	0.18056	7.01191	2.3509e-12	9.97853e-12	WT_LPS__vs__WT_ctrl	ENSMUST00000133579	Spag5	54141	protein_coding	retained_intron
ENSMUSG00000002057	0						WT_LPS__vs__WT_ctrl	ENSMUST00000108294	Foxn1	15218	protein_coding	protein_coding
ENSMUSG00000002058	472.297	-1.52318	0.1059	14.3833	6.59213e-47	8.333e-46	WT_LPS__vs__WT_ctrl	ENSMUST00000154700	Unc119	22248	protein_coding	retained_intron
ENSMUSG00000002059	320.569	-0.206301	0.117871	1.75022	0.0800809	0.122819	WT_LPS__vs__WT_ctrl	ENSMUST00000156435	Rab34	19376	protein_coding	protein_coding
ENSMUSG00000002064	981.279	0.244425	0.0672954	-3.63212	0.000281098	0.00063013	WT_LPS__vs__WT_ctrl	ENSMUST00000154080	Sdf2	20316	protein_coding	processed_transcript
ENSMUSG00000002068	867.058	-0.42646	0.132618	3.21571	0.00130121	0.00268943	WT_LPS__vs__WT_ctrl	ENSMUST00000137097	Ccne1	12447	protein_coding	processed_transcript
ENSMUSG00000002076	4.25756	-0.153984	1.03371	0.148963	0.881583	0.919581	WT_LPS__vs__WT_ctrl	ENSMUST00000002145	Hsf2bp	74377	protein_coding	protein_coding
ENSMUSG00000002083	173.497	0.696872	0.170601	-4.08481	4.41125e-05	0.000108171	WT_LPS__vs__WT_ctrl	ENSMUST00000209688	Bbc3	170770	protein_coding	protein_coding
ENSMUSG00000002100	111.138	2.50271	0.223487	-11.1985	4.14875e-29	3.41024e-28	WT_LPS__vs__WT_ctrl	ENSMUST00000137942	Mybpc3	17868	protein_coding	protein_coding
ENSMUSG00000002102	4572.81	0.177746	0.0996589	-1.78354	0.0744982	0.114977	WT_LPS__vs__WT_ctrl	ENSMUST00000185715	Psmc3	19182	protein_coding	protein_coding
ENSMUSG00000002103	4362.05	0.609174	0.0897645	-6.78636	1.14995e-11	4.6695e-11	WT_LPS__vs__WT_ctrl	ENSMUST00000002172	Acp2	11432	protein_coding	protein_coding
ENSMUSG00000002104	29.5049	-0.174266	0.378782	0.460071	0.645465	0.726869	WT_LPS__vs__WT_ctrl	ENSMUST00000128008	Rapsn	19400	protein_coding	retained_intron
ENSMUSG00000002105	853.261	0.571465	0.0845592	-6.75816	1.39755e-11	5.64024e-11	WT_LPS__vs__WT_ctrl	ENSMUST00000111436	Slc39a13	68427	protein_coding	protein_coding
ENSMUSG00000002107	3060.75	0.480669	0.119583	-4.01954	5.83109e-05	0.000141209	WT_LPS__vs__WT_ctrl	ENSMUST00000182355	Celf2	14007	protein_coding	processed_transcript
ENSMUSG00000002108	297.863	0.701116	0.185805	-3.77339	0.000161041	0.000371698	WT_LPS__vs__WT_ctrl	ENSMUST00000111356	Nr1h3	22259	protein_coding	protein_coding
ENSMUSG00000002109	91.3882	-0.630798	0.260006	2.42609	0.0152626	0.0269923	WT_LPS__vs__WT_ctrl	ENSMUST00000135927	Ddb2	107986	protein_coding	processed_transcript
ENSMUSG00000002111	10821.8	1.1166	0.0637516	-17.5149	1.10286e-68	2.03369e-67	WT_LPS__vs__WT_ctrl	ENSMUST00000132741	Spi1	20375	protein_coding	protein_coding
ENSMUSG00000002129	2039.83	-0.241238	0.0768414	3.13943	0.00169279	0.00344799	WT_LPS__vs__WT_ctrl	ENSMUST00000129583	Sf3a1	67465	protein_coding	processed_transcript
ENSMUSG00000002147	4807.66	-0.537588	0.0549433	9.78442	1.3135e-22	8.71918e-22	WT_LPS__vs__WT_ctrl	ENSMUST00000120279	Stat6	20852	protein_coding	protein_coding
ENSMUSG00000002190	0.209325	-0.719639	5.24024	0.137329	0.89077		WT_LPS__vs__WT_ctrl	ENSMUST00000109831	Clgn	12745	protein_coding	protein_coding
ENSMUSG00000002204	1402.19	0.872665	0.121622	-7.17524	7.21824e-13	3.15261e-12	WT_LPS__vs__WT_ctrl	ENSMUST00000207543	Napsa	16541	protein_coding	retained_intron
ENSMUSG00000002205	434.97	0.00857294	0.095682	-0.0895982	0.928606	0.954275	WT_LPS__vs__WT_ctrl	ENSMUST00000147952	Vrk3	101568	protein_coding	nonsense_mediated_decay
ENSMUSG00000002210	825.823	0.334069	0.0904224	-3.69454	0.000220287	0.000499708	WT_LPS__vs__WT_ctrl	ENSMUST00000146686	Smg9	71997	protein_coding	retained_intron
ENSMUSG00000002221	677.364	-1.13415	0.101913	11.1286	9.10443e-29	7.39608e-28	WT_LPS__vs__WT_ctrl	ENSMUST00000196641	Paxip1	55982	protein_coding	retained_intron
ENSMUSG00000002222	967.725	-0.561478	0.102325	5.48722	4.08315e-08	1.30885e-07	WT_LPS__vs__WT_ctrl	ENSMUST00000123947	Rmnd5a	68477	protein_coding	retained_intron
ENSMUSG00000002227	2749.03	4.01796	0.101566	-39.5603	0	0	WT_LPS__vs__WT_ctrl	ENSMUST00000196211	Mov10	17454	protein_coding	retained_intron
ENSMUSG00000002228	19.5371	-0.720371	0.401119	1.7959	0.0725099	0.112245	WT_LPS__vs__WT_ctrl	ENSMUST00000002298	Ppm1j	71887	protein_coding	protein_coding
ENSMUSG00000002233	1976.87	1.28337	0.0914776	-14.0293	1.03127e-44	1.25665e-43	WT_LPS__vs__WT_ctrl	ENSMUST00000132721	Rhoc	11853	protein_coding	retained_intron
ENSMUSG00000002240	0						WT_LPS__vs__WT_ctrl	ENSMUST00000101056	Prr27	73779	protein_coding	protein_coding
ENSMUSG00000002249	2.48711	0.372736	1.61547	-0.23073	0.817525	0.867176	WT_LPS__vs__WT_ctrl	ENSMUST00000226172	Tead3	21678	protein_coding	processed_transcript
ENSMUSG00000002250	277.984	0.436726	0.181581	-2.40512	0.016167	0.028461	WT_LPS__vs__WT_ctrl	ENSMUST00000002320	Ppard	19015	protein_coding	protein_coding
ENSMUSG00000002257	600.655	-0.940653	0.129334	7.27306	3.51427e-13	1.56043e-12	WT_LPS__vs__WT_ctrl	ENSMUST00000002327	Def6	23853	protein_coding	protein_coding
ENSMUSG00000002265	1.11594	1.94219	2.5512	-0.761286	0.446486	0.542658	WT_LPS__vs__WT_ctrl	ENSMUST00000239104	Peg3	18616	protein_coding	protein_coding
ENSMUSG00000002266	0.131525	0	5.2679	0	1		WT_LPS__vs__WT_ctrl	ENSMUST00000122432	Zim1	22776	protein_coding	protein_coding
ENSMUSG00000002274	348.153	-0.715769	0.16076	4.45241	8.49137e-06	2.23392e-05	WT_LPS__vs__WT_ctrl	ENSMUST00000165838	Metrn	70083	protein_coding	protein_coding
ENSMUSG00000002279	342.174	0.072515	0.0948919	-0.764185	0.444757	0.541194	WT_LPS__vs__WT_ctrl	ENSMUST00000154842	Lmf1	76483	protein_coding	processed_transcript
ENSMUSG00000002280	684.332	-0.121809	0.113614	1.07213	0.283661	0.372528	WT_LPS__vs__WT_ctrl	ENSMUST00000131458	Ciao3	67563	protein_coding	nonsense_mediated_decay
ENSMUSG00000002289	66.438	-2.08857	0.476325	4.38476	1.16115e-05	3.00852e-05	WT_LPS__vs__WT_ctrl	ENSMUST00000173869	Angptl4	57875	protein_coding	nonsense_mediated_decay
ENSMUSG00000002297	858.795	-0.995072	0.207295	4.80028	1.58446e-06	4.46307e-06	WT_LPS__vs__WT_ctrl	ENSMUST00000198785	Dbf4	27214	protein_coding	retained_intron
ENSMUSG00000002307	11012.7	5.1987	0.0969636	-53.6149	0	0	WT_LPS__vs__WT_ctrl	ENSMUST00000079421	Daxx	13163	protein_coding	protein_coding
ENSMUSG00000002308	99.1568	-0.512033	0.201855	2.53663	0.0111924	0.0201748	WT_LPS__vs__WT_ctrl	ENSMUST00000087559	Cd320	54219	protein_coding	protein_coding
ENSMUSG00000002319	1364.08	-0.294184	0.14958	1.96673	0.0492145	0.0792633	WT_LPS__vs__WT_ctrl	ENSMUST00000047131	Ipo4	75751	protein_coding	protein_coding
ENSMUSG00000002320	1862.06	-0.141588	0.0637961	2.21938	0.0264608	0.0448462	WT_LPS__vs__WT_ctrl	ENSMUST00000138085	Tm9sf1	74140	protein_coding	protein_coding
ENSMUSG00000002324	0.0515873	1.27545	5.25676	-0.24263	0.808292		WT_LPS__vs__WT_ctrl	ENSMUST00000155193	Rec8	56739	protein_coding	retained_intron
ENSMUSG00000002325	2311.82	2.19009	0.0794899	-27.5518	4.20605e-167	2.12866e-165	WT_LPS__vs__WT_ctrl	ENSMUST00000138037	Irf9	16391	protein_coding	protein_coding
ENSMUSG00000002326	1100.27	-0.0557754	0.064475	0.865071	0.387	0.483384	WT_LPS__vs__WT_ctrl	ENSMUST00000226787	Gmpr2	105446	protein_coding	retained_intron
ENSMUSG00000002329	399.785	-0.920064	0.0949777	9.68715	3.41927e-22	2.24397e-21	WT_LPS__vs__WT_ctrl	ENSMUST00000002400	Mdp1	67881	protein_coding	protein_coding
ENSMUSG00000002332	936.75	0.054897	0.0954975	-0.574852	0.565391	0.655117	WT_LPS__vs__WT_ctrl	ENSMUST00000128802	Dhrs1	52585	protein_coding	retained_intron
ENSMUSG00000002341	0.301535	0	5.2679	0	1		WT_LPS__vs__WT_ctrl	ENSMUST00000002412	Ncan	13004	protein_coding	protein_coding
ENSMUSG00000002342	584.94	-0.264375	0.124834	2.11781	0.0341911	0.0567953	WT_LPS__vs__WT_ctrl	ENSMUST00000182715	Tmem161a	234371	protein_coding	nonsense_mediated_decay
ENSMUSG00000002343	273.85	-0.687969	0.156402	4.39873	1.08885e-05	2.82966e-05	WT_LPS__vs__WT_ctrl	ENSMUST00000136666	Armc6	76813	protein_coding	retained_intron
ENSMUSG00000002345	269.104	-0.138668	0.122818	1.12905	0.258875	0.344676	WT_LPS__vs__WT_ctrl	ENSMUST00000129668	Borcs8	72368	protein_coding	nonsense_mediated_decay
ENSMUSG00000002346	43.4307	-2.92318	0.410654	7.11836	1.09222e-12	4.71247e-12	WT_LPS__vs__WT_ctrl	ENSMUST00000063788	Slc25a42	73095	protein_coding	protein_coding
ENSMUSG00000002365	1743.28	-0.21823	0.065911	3.31098	0.000929703	0.00195811	WT_LPS__vs__WT_ctrl	ENSMUST00000231803	Snx9	66616	protein_coding	processed_transcript
ENSMUSG00000002372	1321.17	-0.15806	0.0561327	2.81582	0.00486528	0.00929937	WT_LPS__vs__WT_ctrl	ENSMUST00000002445	Ranbp3	71810	protein_coding	protein_coding
ENSMUSG00000002379	607.239	0.180256	0.0798012	-2.25881	0.0238954	0.0407625	WT_LPS__vs__WT_ctrl	ENSMUST00000233233	Ndufa11	69875	protein_coding	protein_coding
ENSMUSG00000002384	2.5416	5.29302	1.66477	-3.17943	0.00147562	0.00302924	WT_LPS__vs__WT_ctrl	ENSMUST00000002457	Bmp8b	12164	protein_coding	protein_coding
ENSMUSG00000002393	194.33	-1.97821	0.201175	9.83327	8.09502e-23	5.42288e-22	WT_LPS__vs__WT_ctrl	ENSMUST00000124732	Nr2f6	13864	protein_coding	protein_coding
ENSMUSG00000002395	1244.18	-0.193706	0.098688	1.96281	0.0496685	0.0799389	WT_LPS__vs__WT_ctrl	ENSMUST00000154550	Use1	67023	protein_coding	retained_intron
ENSMUSG00000002396	255.372	-0.766148	0.127669	6.00104	1.96054e-09	6.86536e-09	WT_LPS__vs__WT_ctrl	ENSMUST00000002469	Ocel1	77090	protein_coding	protein_coding
ENSMUSG00000002409	47.9826	-0.17748	0.243245	0.729632	0.465615	0.561549	WT_LPS__vs__WT_ctrl	ENSMUST00000085901	Dyrk1b	13549	protein_coding	protein_coding
ENSMUSG00000002413	825.352	0.814173	0.14148	-5.75467	8.68095e-09	2.91122e-08	WT_LPS__vs__WT_ctrl	ENSMUST00000167073	Braf	109880	protein_coding	retained_intron
ENSMUSG00000002416	385.651	0.279902	0.119815	-2.33611	0.0194853	0.0337753	WT_LPS__vs__WT_ctrl	ENSMUST00000119379	Ndufb2		protein_coding	protein_coding
ENSMUSG00000002428	955.959	0.338058	0.15094	-2.23969	0.025111	0.0427153	WT_LPS__vs__WT_ctrl	ENSMUST00000145853	Hltf	20585	protein_coding	nonsense_mediated_decay
ENSMUSG00000002455	1604.83	0.25998	0.0567047	-4.58481	4.54407e-06	1.2266e-05	WT_LPS__vs__WT_ctrl	ENSMUST00000132714	Prpf6	68879	protein_coding	protein_coding
ENSMUSG00000002458	1340.71	-0.720341	0.100031	7.2012	5.9683e-13	2.61254e-12	WT_LPS__vs__WT_ctrl	ENSMUST00000002532	Rgs19	56470	protein_coding	protein_coding
ENSMUSG00000002459	1.1252	-0.750376	1.65133	0.454406	0.649537	0.730387	WT_LPS__vs__WT_ctrl	ENSMUST00000118000	Rgs20	58175	protein_coding	protein_coding
ENSMUSG00000002475	55.6363	-0.570791	0.252213	2.26313	0.0236275	0.04036	WT_LPS__vs__WT_ctrl	ENSMUST00000002549	Abhd3	106861	protein_coding	protein_coding
ENSMUSG00000002477	1546.4	-0.00224572	0.0978949	0.0229401	0.981698	0.991566	WT_LPS__vs__WT_ctrl	ENSMUST00000002551	Snrpd1		protein_coding	protein_coding
ENSMUSG00000002486	157.083	-0.909366	0.192483	4.7244	2.30792e-06	6.39823e-06	WT_LPS__vs__WT_ctrl	ENSMUST00000152999	Tchp	77832	protein_coding	processed_transcript
ENSMUSG00000002489	1556.49	0.373954	0.117138	-3.19241	0.00141089	0.00290409	WT_LPS__vs__WT_ctrl	ENSMUST00000114122	Tiam1	21844	protein_coding	processed_transcript
ENSMUSG00000002496	1429.8	0.0823735	0.0794583	-1.03669	0.299881	0.390722	WT_LPS__vs__WT_ctrl	ENSMUST00000226691	Tsc2	22084	protein_coding	retained_intron
ENSMUSG00000002500	0.943247	0.298086	2.15025	-0.138628	0.889744	0.92524	WT_LPS__vs__WT_ctrl	ENSMUST00000183214	Rpl3l	66211	protein_coding	protein_coding
ENSMUSG00000002504	3.66167	-0.30499	0.993111	0.307106	0.758763	0.822141	WT_LPS__vs__WT_ctrl	ENSMUST00000234121	Slc9a3r2	65962	protein_coding	protein_coding
ENSMUSG00000002524	2101.86	0.160018	0.0617034	-2.59334	0.009505	0.0173543	WT_LPS__vs__WT_ctrl	ENSMUST00000227316	Puf60	67959	protein_coding	nonsense_mediated_decay
ENSMUSG00000002546	1707.37	0.11943	0.100201	-1.1919	0.233301	0.315599	WT_LPS__vs__WT_ctrl	ENSMUST00000239447	Golga2	99412	protein_coding	protein_coding
ENSMUSG00000002550	544.188	-1.40021	0.086306	16.2238	3.42313e-59	5.47503e-58	WT_LPS__vs__WT_ctrl	ENSMUST00000138133	Uck1	22245	protein_coding	protein_coding
ENSMUSG00000002565	72.3348	0.565234	0.230712	-2.44996	0.0142873	0.0254165	WT_LPS__vs__WT_ctrl	ENSMUST00000078481	Scin	20259	protein_coding	protein_coding
ENSMUSG00000002578	0.525574	3.85886	3.98415	-0.968552	0.332769	0.42583	WT_LPS__vs__WT_ctrl	ENSMUST00000223162	Ikzf4	22781	protein_coding	nonsense_mediated_decay
ENSMUSG00000002580	748.827	0.157026	0.106518	-1.47418	0.140432	0.202746	WT_LPS__vs__WT_ctrl	ENSMUST00000002655	Mien1	103742	protein_coding	protein_coding
ENSMUSG00000002588	0.224252	-0.547597	5.25414	0.104222	0.916993		WT_LPS__vs__WT_ctrl	ENSMUST00000176945	Pon1	18979	protein_coding	protein_coding
ENSMUSG00000002602	2429.34	2.37801	0.163628	-14.533	7.48214e-48	9.62475e-47	WT_LPS__vs__WT_ctrl	ENSMUST00000085948	Axl	26362	protein_coding	protein_coding
ENSMUSG00000002603	6918.15	0.142945	0.0639658	-2.23471	0.0254361	0.0432099	WT_LPS__vs__WT_ctrl	ENSMUST00000171757	Tgfb1	21803	protein_coding	retained_intron
ENSMUSG00000002608	694.233	-0.136864	0.101282	1.35132	0.176594	0.248058	WT_LPS__vs__WT_ctrl	ENSMUST00000154143	Ccdc97	52132	protein_coding	retained_intron
ENSMUSG00000002617	133.131	-0.624574	0.237246	2.6326	0.00847347	0.01559	WT_LPS__vs__WT_ctrl	ENSMUST00000140313	Zfp40	22700	protein_coding	protein_coding
ENSMUSG00000002625	423.954	-0.920934	0.121317	7.59114	3.171e-14	1.48605e-13	WT_LPS__vs__WT_ctrl	ENSMUST00000236503	Akap8l	54194	protein_coding	protein_coding
ENSMUSG00000002633	0						WT_LPS__vs__WT_ctrl	ENSMUST00000002708	Shh	20423	protein_coding	protein_coding
ENSMUSG00000002635	311.84	-0.453322	0.110594	4.09899	4.14953e-05	0.000102006	WT_LPS__vs__WT_ctrl	ENSMUST00000125803	Pdcd2l	68079	protein_coding	processed_transcript
ENSMUSG00000002658	3390.48	1.1021	0.0687284	-16.0355	7.21585e-58	1.1281e-56	WT_LPS__vs__WT_ctrl	ENSMUST00000002733	Gtf2f1	98053	protein_coding	protein_coding
ENSMUSG00000002660	386.963	-0.531996	0.0992794	5.35857	8.38828e-08	2.61924e-07	WT_LPS__vs__WT_ctrl	ENSMUST00000233845	Clpp	53895	protein_coding	retained_intron
ENSMUSG00000002661	149.414	-0.571519	0.209757	2.72467	0.00643648	0.0120892	WT_LPS__vs__WT_ctrl	ENSMUST00000074141	Alkbh7	66400	protein_coding	protein_coding
ENSMUSG00000002664	0						WT_LPS__vs__WT_ctrl	ENSMUST00000002740	Pspn	19197	protein_coding	protein_coding
ENSMUSG00000002668	658.568	0.372549	0.0864977	-4.30703	1.65458e-05	4.22855e-05	WT_LPS__vs__WT_ctrl	ENSMUST00000232938	Dennd1c	70785	protein_coding	processed_transcript
ENSMUSG00000002679	601.626	0.67426	0.0948812	-7.10636	1.19143e-12	5.12774e-12	WT_LPS__vs__WT_ctrl	ENSMUST00000161598	Med6	69792	protein_coding	protein_coding
ENSMUSG00000002688	1.34309	1.89408	2.26641	-0.835721	0.403312	0.499708	WT_LPS__vs__WT_ctrl	ENSMUST00000002765	Prkd1	18760	protein_coding	protein_coding
ENSMUSG00000002699	7443.21	2.93226	0.11656	-25.1567	1.19259e-139	4.86402e-138	WT_LPS__vs__WT_ctrl	ENSMUST00000109329	Lcp2		protein_coding	protein_coding
ENSMUSG00000002718	2536.84	-0.15295	0.0950159	1.60973	0.107456	0.159933	WT_LPS__vs__WT_ctrl	ENSMUST00000132402	Cse1l	110750	protein_coding	retained_intron
ENSMUSG00000002728	1994.71	0.998852	0.0831016	-12.0197	2.80152e-33	2.60905e-32	WT_LPS__vs__WT_ctrl	ENSMUST00000136330	Naa20	67877	protein_coding	retained_intron
ENSMUSG00000002731	354.754	-0.405301	0.0856122	4.73415	2.19974e-06	6.11175e-06	WT_LPS__vs__WT_ctrl	ENSMUST00000140493	Prkra	23992	protein_coding	processed_transcript
ENSMUSG00000002732	20.8435	-0.716961	0.396407	1.80865	0.0705057	0.109485	WT_LPS__vs__WT_ctrl	ENSMUST00000147355	Fkbp7	14231	protein_coding	retained_intron
ENSMUSG00000002733	1280.15	0.18721	0.0630157	-2.97085	0.00296979	0.00585304	WT_LPS__vs__WT_ctrl	ENSMUST00000111920	Plekha3	83435	protein_coding	protein_coding
ENSMUSG00000002741	4531.4	-0.366986	0.0790254	4.6439	3.41892e-06	9.31804e-06	WT_LPS__vs__WT_ctrl	ENSMUST00000002818	Ykt6	56418	protein_coding	protein_coding
ENSMUSG00000002748	3594.37	-0.643428	0.0810153	7.94206	1.98845e-15	9.83026e-15	WT_LPS__vs__WT_ctrl	ENSMUST00000142307	Baz1b	22385	protein_coding	retained_intron
ENSMUSG00000002763	570.358	-0.192218	0.0967101	1.98757	0.0468596	0.0758317	WT_LPS__vs__WT_ctrl	ENSMUST00000002840	Pex6	224824	protein_coding	protein_coding
ENSMUSG00000002767	635.214	-0.432427	0.173852	2.48732	0.0128709	0.0230149	WT_LPS__vs__WT_ctrl	ENSMUST00000146183	Mrpl2	27398	protein_coding	processed_transcript
ENSMUSG00000002768	820.367	0.115552	0.0972245	-1.1885	0.234635	0.31706	WT_LPS__vs__WT_ctrl	ENSMUST00000233644	Mea1	17256	protein_coding	protein_coding
ENSMUSG00000002769	2.62876	1.0042	0.989043	-1.01533	0.309949	0.401089	WT_LPS__vs__WT_ctrl	ENSMUST00000147112	Gnmt	14711	protein_coding	retained_intron
ENSMUSG00000002771	11.9739	0.12985	0.49048	-0.264742	0.791209	0.846908	WT_LPS__vs__WT_ctrl	ENSMUST00000211713	Grin2d	14814	protein_coding	protein_coding
ENSMUSG00000002778	1351.59	-0.0429475	0.0770488	0.557407	0.57725	0.665867	WT_LPS__vs__WT_ctrl	ENSMUST00000211152	Kdelr1	68137	protein_coding	retained_intron
ENSMUSG00000002781	139.817	-0.212429	0.193359	1.09863	0.271931	0.359302	WT_LPS__vs__WT_ctrl	ENSMUST00000209395	Tmem143	70209	protein_coding	retained_intron
ENSMUSG00000002797	289.803	2.33352	0.14964	-15.5942	7.96627e-55	1.17896e-53	WT_LPS__vs__WT_ctrl	ENSMUST00000204301	Ggct	110175	protein_coding	nonsense_mediated_decay
ENSMUSG00000002799	71.9634	-1.80049	0.227276	7.92206	2.33611e-15	1.15243e-14	WT_LPS__vs__WT_ctrl	ENSMUST00000220855	Jag2	16450	protein_coding	retained_intron
ENSMUSG00000002803	128.13	-2.40453	0.198946	12.0863	1.24721e-33	1.17175e-32	WT_LPS__vs__WT_ctrl	ENSMUST00000165079	Btbd6	399566	protein_coding	protein_coding
ENSMUSG00000002804	153.789	-0.165908	0.155892	1.06425	0.287214	0.37666	WT_LPS__vs__WT_ctrl	ENSMUST00000221497	Nudt14	66174	protein_coding	protein_coding
ENSMUSG00000002808	41.4819	-0.223321	0.330271	0.676173	0.498931	0.593114	WT_LPS__vs__WT_ctrl	ENSMUST00000221014	Epdr1	105298	protein_coding	protein_coding
ENSMUSG00000002812	7703.2	0.625259	0.0522159	-11.9745	4.83265e-33	4.4587e-32	WT_LPS__vs__WT_ctrl	ENSMUST00000154141	Flii		protein_coding	retained_intron
ENSMUSG00000002814	825.394	1.08963	0.0708301	-15.3837	2.10713e-53	3.01854e-52	WT_LPS__vs__WT_ctrl	ENSMUST00000102668	Top3a	21975	protein_coding	protein_coding
ENSMUSG00000002820	630.828	0.730882	0.0919368	-7.94983	1.86768e-15	9.24639e-15	WT_LPS__vs__WT_ctrl	ENSMUST00000065005	Atg4d	235040	protein_coding	protein_coding
ENSMUSG00000002825	128.642	-0.198389	0.160006	1.23988	0.215018	0.294398	WT_LPS__vs__WT_ctrl	ENSMUST00000002902	Qtrt1	60507	protein_coding	protein_coding
ENSMUSG00000002831	0.269591	-0.954227	5.23949	0.182122	0.855487		WT_LPS__vs__WT_ctrl	ENSMUST00000238734	Plin4	57435	protein_coding	protein_coding
ENSMUSG00000002833	782.753	-0.364379	0.0728236	5.00359	5.62718e-07	1.64486e-06	WT_LPS__vs__WT_ctrl	ENSMUST00000226035	Hdgfl2	15193	protein_coding	retained_intron
ENSMUSG00000002835	1156.87	-1.66592	0.129747	12.8398	9.81445e-38	1.02329e-36	WT_LPS__vs__WT_ctrl	ENSMUST00000233325	Chaf1a	27221	protein_coding	retained_intron
ENSMUSG00000002844	1893.74	0.538116	0.0671543	-8.01313	1.11824e-15	5.60412e-15	WT_LPS__vs__WT_ctrl	ENSMUST00000002923	Adprh	11544	protein_coding	protein_coding
ENSMUSG00000002845	383.245	0.58155	0.14448	-4.02514	5.6942e-05	0.000138093	WT_LPS__vs__WT_ctrl	ENSMUST00000169554	Tmem39a	67846	protein_coding	protein_coding
ENSMUSG00000002846	315.535	0.0496352	0.110019	-0.451153	0.651879	0.732486	WT_LPS__vs__WT_ctrl	ENSMUST00000002925	Timmdc1	76916	protein_coding	protein_coding
ENSMUSG00000002847	48.8495	5.52198	0.588225	-9.38753	6.14234e-21	3.85063e-20	WT_LPS__vs__WT_ctrl	ENSMUST00000232224	Pla1a	85031	protein_coding	processed_transcript
ENSMUSG00000002870	1812.21	-1.48911	0.139983	10.6378	1.98849e-26	1.50351e-25	WT_LPS__vs__WT_ctrl	ENSMUST00000203172	Mcm2	17216	protein_coding	retained_intron
ENSMUSG00000002871	512.921	-1.9083	0.170652	11.1824	4.97196e-29	4.07483e-28	WT_LPS__vs__WT_ctrl	ENSMUST00000150236	Tpra1	24100	protein_coding	protein_coding
ENSMUSG00000002881	3938.38	1.02256	0.0734647	-13.9191	4.85104e-44	5.84443e-43	WT_LPS__vs__WT_ctrl	ENSMUST00000069792	Nab1	17936	protein_coding	protein_coding
ENSMUSG00000002885	1561.43	-0.724343	0.146477	4.94511	7.60991e-07	2.20306e-06	WT_LPS__vs__WT_ctrl	ENSMUST00000109802	Adgre5	26364	protein_coding	protein_coding
ENSMUSG00000002897	1211.4	0.568142	0.122436	-4.64033	3.47861e-06	9.4714e-06	WT_LPS__vs__WT_ctrl	ENSMUST00000002976	Il17ra	16172	protein_coding	protein_coding
ENSMUSG00000002900	41.678	1.03948	0.92753	-1.12069	0.262418	0.348492	WT_LPS__vs__WT_ctrl	ENSMUST00000164228	Lamb1	16777	protein_coding	retained_intron
ENSMUSG00000002908	8.22933	-1.09678	0.567457	1.9328	0.0532607	0.0850784	WT_LPS__vs__WT_ctrl	ENSMUST00000212086	Kcnn1	84036	protein_coding	protein_coding
ENSMUSG00000002910	109.986	-1.72251	0.192564	8.94514	3.71492e-19	2.18376e-18	WT_LPS__vs__WT_ctrl	ENSMUST00000212405	Arrdc2	70807	protein_coding	protein_coding
ENSMUSG00000002930	0						WT_LPS__vs__WT_ctrl	ENSMUST00000052827	Ppp1r17		protein_coding	protein_coding
ENSMUSG00000002944	78346.2	0.207281	0.0835045	-2.48227	0.0130547	0.0233225	WT_LPS__vs__WT_ctrl	ENSMUST00000165232	Cd36	12491	protein_coding	protein_coding
ENSMUSG00000002948	938.123	-0.268475	0.0828609	3.24007	0.00119502	0.0024826	WT_LPS__vs__WT_ctrl	ENSMUST00000110998	Map2k7	26400	protein_coding	protein_coding
ENSMUSG00000002949	1086.8	0.140753	0.0757381	-1.85842	0.0631092	0.0990085	WT_LPS__vs__WT_ctrl	ENSMUST00000135755	Timm44	21856	protein_coding	retained_intron
ENSMUSG00000002957	2503.06	-0.512536	0.0543339	9.4331	3.98161e-21	2.51311e-20	WT_LPS__vs__WT_ctrl	ENSMUST00000003038	Ap2a2	11772	protein_coding	protein_coding
ENSMUSG00000002963	618.303	-0.904876	0.098259	9.20909	3.28907e-20	2.0057e-19	WT_LPS__vs__WT_ctrl	ENSMUST00000139003	Pnkp	59047	protein_coding	nonsense_mediated_decay
ENSMUSG00000002968	673.434	-0.0930433	0.097761	0.951743	0.341228	0.435028	WT_LPS__vs__WT_ctrl	ENSMUST00000208551	Med25	75613	protein_coding	protein_coding
ENSMUSG00000002980	34.0009	0.965655	0.394365	-2.44863	0.0143399	0.025497	WT_LPS__vs__WT_ctrl	ENSMUST00000133427	Bcam	57278	protein_coding	nonsense_mediated_decay
ENSMUSG00000002981	3677.37	0.249721	0.0447694	-5.57794	2.43378e-08	7.92235e-08	WT_LPS__vs__WT_ctrl	ENSMUST00000208846	Clptm1	56457	protein_coding	retained_intron
ENSMUSG00000002983	1651.58	1.07471	0.0650629	-16.518	2.72434e-61	4.52437e-60	WT_LPS__vs__WT_ctrl	ENSMUST00000049912	Relb	19698	protein_coding	protein_coding
ENSMUSG00000002984	1726.21	-0.129215	0.0710235	1.81933	0.0688614	0.10716	WT_LPS__vs__WT_ctrl	ENSMUST00000093552	Tomm40	53333	protein_coding	protein_coding
ENSMUSG00000002985	12592.9	0.374051	0.756494	-0.494454	0.620986	0.705895	WT_LPS__vs__WT_ctrl	ENSMUST00000174144	Apoe	11816	protein_coding	protein_coding
ENSMUSG00000002992	117.153	0.116589	0.335536	-0.347469	0.728239	0.797795	WT_LPS__vs__WT_ctrl	ENSMUST00000134116	Apoc2	11813	protein_coding	protein_coding
ENSMUSG00000002996	976.509	0.557368	0.101566	-5.48776	4.07058e-08	1.30513e-07	WT_LPS__vs__WT_ctrl	ENSMUST00000176643	Hbp1	73389	protein_coding	protein_coding
ENSMUSG00000002997	1240.5	0.302665	0.0773511	-3.91287	9.12041e-05	0.000215787	WT_LPS__vs__WT_ctrl	ENSMUST00000146865	Prkar2b	19088	protein_coding	protein_coding
ENSMUSG00000003031	465.456	-0.558505	0.229526	2.43329	0.0149622	0.0264846	WT_LPS__vs__WT_ctrl	ENSMUST00000067327	Cdkn1b	12576	protein_coding	protein_coding
ENSMUSG00000003032	469.692	0.0831702	0.12078	-0.688609	0.491069	0.585468	WT_LPS__vs__WT_ctrl	ENSMUST00000107619	Klf4	16600	protein_coding	protein_coding
ENSMUSG00000003033	1484.33	0.161385	0.0778166	-2.07392	0.0380872	0.0626816	WT_LPS__vs__WT_ctrl	ENSMUST00000003117	Ap1m1	11767	protein_coding	protein_coding
ENSMUSG00000003037	2827.64	0.564408	0.0576351	-9.79278	1.20922e-22	8.04622e-22	WT_LPS__vs__WT_ctrl	ENSMUST00000003121	Rab8a	17274	protein_coding	protein_coding
ENSMUSG00000003038	4308.62	0.0281426	0.155486	-0.180998	0.856369	0.899451	WT_LPS__vs__WT_ctrl	ENSMUST00000123234	Hmgn2	15331	protein_coding	protein_coding
ENSMUSG00000003039	1782.47	0.0647167	0.0665867	-0.971916	0.331092	0.424174	WT_LPS__vs__WT_ctrl	ENSMUST00000212117	Fam32a		protein_coding	retained_intron
ENSMUSG00000003051	0.523924	2.32339	2.472	-0.939886	0.347276	0.441481	WT_LPS__vs__WT_ctrl	ENSMUST00000185752	Elf3	13710	protein_coding	protein_coding
ENSMUSG00000003053	0.0848176	0	5.2679	0	1		WT_LPS__vs__WT_ctrl	ENSMUST00000176624	Cyp2c29	13095	protein_coding	protein_coding
ENSMUSG00000003062	1526.24	0.640996	0.0803964	-7.97295	1.54934e-15	7.70889e-15	WT_LPS__vs__WT_ctrl	ENSMUST00000196268	Stard3nl	76205	protein_coding	retained_intron
ENSMUSG00000003068	2087.57	-0.279801	0.0555652	5.03554	4.76504e-07	1.40201e-06	WT_LPS__vs__WT_ctrl	ENSMUST00000128992	Stk11	20869	protein_coding	processed_transcript
[truncated: 20,476 more rows]

## Sheet: DESeq2_KO co vs. LPS
ensembl_gene_id	baseMean	log2FoldChange	lfcSE	stat	pvalue	padj	contrast	ensembl_transcript_id	external_gene_name	entrezgene_id	gene_biotype	transcript_biotype
[truncated: 20,999 more rows]

[truncated: 9 more sheets: DESeq2_TG co vs. LPS, DESeq2_GILZ KO vs. TG CO, DESeq2_GILZ KO vs. TG LPS, DESeq2_KO vs. WT CO, DESeq2_KO vs. WT LPS, DESeq2_TG vs. WT CO, DESeq2_TG vs. WT LPS, DESeq2_all DEGs control, DESeq2_all DEGs LPS]
