# Supplementary material for: Immunomodulation by glucocorticoid-induced leucine zipper in macrophages: enhanced phagocytosis, protection from pyroptosis, and altered mitochondrial function
Source: Front Immunol. 2024 May 23;15:1396827. doi: 10.3389/fimmu.2024.1396827 (PMC11157436; doi:10.3389/fimmu.2024.1396827)
Supplement: Supplementary file 2 [file Table_2.xlsx]

## Sheet: Fig1B_GO terms
Cluster	FDR	nGenes	Pathway size	Fold enriched	Pathway	URL	Genes
1	5.31e-19	41	300	5.60682	Extracellular matrix organization	http://amigo.geneontology.org/amigo/term/GO:0030198	ENSMUSG00000000693, ENSMUSG00000000957, ENSMUSG00000001506, ENSMUSG00000002900, ENSMUSG00000004098, ENSMUSG00000017737, ENSMUSG00000020019, ENSMUSG00000024529, ENSMUSG00000026042, ENSMUSG00000026043, ENSMUSG00000026837, ENSMUSG00000027750, ENSMUSG00000029061, ENSMUSG00000029661, ENSMUSG00000031740, ENSMUSG00000034205, ENSMUSG00000035513, ENSMUSG00000036545, ENSMUSG00000040690, ENSMUSG00000049723,…
1	5.31e-19	41	302	5.60682	Extracellular structure organization	http://amigo.geneontology.org/amigo/term/GO:0043062	ENSMUSG00000000693, ENSMUSG00000000957, ENSMUSG00000001506, ENSMUSG00000002900, ENSMUSG00000004098, ENSMUSG00000017737, ENSMUSG00000020019, ENSMUSG00000024529, ENSMUSG00000026042, ENSMUSG00000026043, ENSMUSG00000026837, ENSMUSG00000027750, ENSMUSG00000029061, ENSMUSG00000029661, ENSMUSG00000031740, ENSMUSG00000034205, ENSMUSG00000035513, ENSMUSG00000036545, ENSMUSG00000040690, ENSMUSG00000049723,…
1	5.31e-19	41	301	5.60682	External encapsulating structure organization	http://amigo.geneontology.org/amigo/term/GO:0045229	ENSMUSG00000000693, ENSMUSG00000000957, ENSMUSG00000001506, ENSMUSG00000002900, ENSMUSG00000004098, ENSMUSG00000017737, ENSMUSG00000020019, ENSMUSG00000024529, ENSMUSG00000026042, ENSMUSG00000026043, ENSMUSG00000026837, ENSMUSG00000027750, ENSMUSG00000029061, ENSMUSG00000029661, ENSMUSG00000031740, ENSMUSG00000034205, ENSMUSG00000035513, ENSMUSG00000036545, ENSMUSG00000040690, ENSMUSG00000049723,…
1	6.55e-19	109	2751	2.30551	Anatomical structure morphogenesis	http://amigo.geneontology.org/amigo/term/GO:0009653	ENSMUSG00000000753, ENSMUSG00000002233, ENSMUSG00000002900, ENSMUSG00000015647, ENSMUSG00000020019, ENSMUSG00000022261, ENSMUSG00000022995, ENSMUSG00000023885, ENSMUSG00000024620, ENSMUSG00000027204, ENSMUSG00000027208, ENSMUSG00000027797, ENSMUSG00000027859, ENSMUSG00000029761, ENSMUSG00000030770, ENSMUSG00000031217, ENSMUSG00000031486, ENSMUSG00000031673, ENSMUSG00000032216, ENSMUSG00000032332,…
1	1.02e-16	55	732	3.68765	Blood vessel development	http://amigo.geneontology.org/amigo/term/GO:0001568	ENSMUSG00000000753, ENSMUSG00000001506, ENSMUSG00000023885, ENSMUSG00000024620, ENSMUSG00000029761, ENSMUSG00000031486, ENSMUSG00000019997, ENSMUSG00000032484, ENSMUSG00000074934, ENSMUSG00000000392, ENSMUSG00000000957, ENSMUSG00000004951, ENSMUSG00000018593, ENSMUSG00000019929, ENSMUSG00000020674, ENSMUSG00000022425, ENSMUSG00000026193, ENSMUSG00000029661, ENSMUSG00000030770, ENSMUSG00000030789,…
1	1.02e-16	76	1444	2.82179	Cell adhesion	http://amigo.geneontology.org/amigo/term/GO:0007155	ENSMUSG00000002900, ENSMUSG00000005124, ENSMUSG00000015647, ENSMUSG00000019997, ENSMUSG00000020019, ENSMUSG00000021822, ENSMUSG00000023972, ENSMUSG00000026193, ENSMUSG00000026837, ENSMUSG00000027646, ENSMUSG00000027750, ENSMUSG00000027962, ENSMUSG00000028195, ENSMUSG00000030770, ENSMUSG00000030789, ENSMUSG00000031119, ENSMUSG00000031673, ENSMUSG00000032725, ENSMUSG00000035513, ENSMUSG00000037712,…
1	1.02e-16	84	2018	2.61307	Tissue development	http://amigo.geneontology.org/amigo/term/GO:0009888	ENSMUSG00000002900, ENSMUSG00000015647, ENSMUSG00000020019, ENSMUSG00000032332, ENSMUSG00000035513, ENSMUSG00000038264, ENSMUSG00000017737, ENSMUSG00000019997, ENSMUSG00000027208, ENSMUSG00000027646, ENSMUSG00000028195, ENSMUSG00000034394, ENSMUSG00000041324, ENSMUSG00000053110, ENSMUSG00000074934, ENSMUSG00000000693, ENSMUSG00000000957, ENSMUSG00000001119, ENSMUSG00000001131, ENSMUSG00000001506,…
1	1.32e-16	139	4944	1.8215	Multicellular organism development	http://amigo.geneontology.org/amigo/term/GO:0007275	ENSMUSG00000000753, ENSMUSG00000000957, ENSMUSG00000001506, ENSMUSG00000002602, ENSMUSG00000014599, ENSMUSG00000015647, ENSMUSG00000022098, ENSMUSG00000022261, ENSMUSG00000022528, ENSMUSG00000022995, ENSMUSG00000023367, ENSMUSG00000023885, ENSMUSG00000024620, ENSMUSG00000026193, ENSMUSG00000027208, ENSMUSG00000027646, ENSMUSG00000027797, ENSMUSG00000027859, ENSMUSG00000029070, ENSMUSG00000029761,…
1	2e-16	78	1533	2.72053	Cell migration	http://amigo.geneontology.org/amigo/term/GO:0016477	ENSMUSG00000002233, ENSMUSG00000002602, ENSMUSG00000002900, ENSMUSG00000015647, ENSMUSG00000020019, ENSMUSG00000022261, ENSMUSG00000024620, ENSMUSG00000027208, ENSMUSG00000029581, ENSMUSG00000031119, ENSMUSG00000034220, ENSMUSG00000035513, ENSMUSG00000038264, ENSMUSG00000056054, ENSMUSG00000056071, ENSMUSG00000056481, ENSMUSG00000061353, ENSMUSG00000022676, ENSMUSG00000028364, ENSMUSG00000019997,…
1	3.36e-16	66	1136	3.06932	Tube development	http://amigo.geneontology.org/amigo/term/GO:0035295	ENSMUSG00000000753, ENSMUSG00000023885, ENSMUSG00000024620, ENSMUSG00000027208, ENSMUSG00000029761, ENSMUSG00000031486, ENSMUSG00000019997, ENSMUSG00000027646, ENSMUSG00000032484, ENSMUSG00000049723, ENSMUSG00000053110, ENSMUSG00000074934, ENSMUSG00000000392, ENSMUSG00000000957, ENSMUSG00000004951, ENSMUSG00000009281, ENSMUSG00000013584, ENSMUSG00000018593, ENSMUSG00000019929, ENSMUSG00000020674,…
1	3.9e-16	80	1724	2.63084	Cell motility	http://amigo.geneontology.org/amigo/term/GO:0048870	ENSMUSG00000002233, ENSMUSG00000002602, ENSMUSG00000002900, ENSMUSG00000015647, ENSMUSG00000020019, ENSMUSG00000022261, ENSMUSG00000022995, ENSMUSG00000024620, ENSMUSG00000027208, ENSMUSG00000029581, ENSMUSG00000031119, ENSMUSG00000034220, ENSMUSG00000035513, ENSMUSG00000038264, ENSMUSG00000056054, ENSMUSG00000056071, ENSMUSG00000056481, ENSMUSG00000061353, ENSMUSG00000022676, ENSMUSG00000028364,…
1	3.9e-16	80	1724	2.63084	Localization of cell	http://amigo.geneontology.org/amigo/term/GO:0051674	ENSMUSG00000002233, ENSMUSG00000002602, ENSMUSG00000002900, ENSMUSG00000015647, ENSMUSG00000020019, ENSMUSG00000022261, ENSMUSG00000022995, ENSMUSG00000024620, ENSMUSG00000027208, ENSMUSG00000029581, ENSMUSG00000031119, ENSMUSG00000034220, ENSMUSG00000035513, ENSMUSG00000038264, ENSMUSG00000056054, ENSMUSG00000056071, ENSMUSG00000056481, ENSMUSG00000061353, ENSMUSG00000022676, ENSMUSG00000028364,…
1	4.9e-16	55	763	3.53328	Vasculature development	http://amigo.geneontology.org/amigo/term/GO:0001944	ENSMUSG00000000753, ENSMUSG00000001506, ENSMUSG00000023885, ENSMUSG00000024620, ENSMUSG00000029761, ENSMUSG00000031486, ENSMUSG00000019997, ENSMUSG00000032484, ENSMUSG00000074934, ENSMUSG00000000392, ENSMUSG00000000957, ENSMUSG00000004951, ENSMUSG00000018593, ENSMUSG00000019929, ENSMUSG00000020674, ENSMUSG00000022425, ENSMUSG00000026193, ENSMUSG00000029661, ENSMUSG00000030770, ENSMUSG00000030789,…
1	1.6e-15	129	4467	1.85791	System development	http://amigo.geneontology.org/amigo/term/GO:0048731	ENSMUSG00000000753, ENSMUSG00000000957, ENSMUSG00000001506, ENSMUSG00000002602, ENSMUSG00000014599, ENSMUSG00000015647, ENSMUSG00000022261, ENSMUSG00000022528, ENSMUSG00000022995, ENSMUSG00000023367, ENSMUSG00000023885, ENSMUSG00000024620, ENSMUSG00000026193, ENSMUSG00000027208, ENSMUSG00000027646, ENSMUSG00000027797, ENSMUSG00000027859, ENSMUSG00000029070, ENSMUSG00000029761, ENSMUSG00000030584,…
1	2.76e-15	82	1913	2.50017	Locomotion	http://amigo.geneontology.org/amigo/term/GO:0040011	ENSMUSG00000002233, ENSMUSG00000002602, ENSMUSG00000002900, ENSMUSG00000009281, ENSMUSG00000015647, ENSMUSG00000020019, ENSMUSG00000022261, ENSMUSG00000022995, ENSMUSG00000024620, ENSMUSG00000027208, ENSMUSG00000029581, ENSMUSG00000031119, ENSMUSG00000031217, ENSMUSG00000034220, ENSMUSG00000035513, ENSMUSG00000038264, ENSMUSG00000056054, ENSMUSG00000056071, ENSMUSG00000056481, ENSMUSG00000061353,…
2	3.06e-09	26	159	3.63445	Mitochondrial gene expression	http://amigo.geneontology.org/amigo/term/GO:0140053	ENSMUSG00000020079, ENSMUSG00000021023, ENSMUSG00000038880, ENSMUSG00000040521, ENSMUSG00000044763, ENSMUSG00000003299, ENSMUSG00000007338, ENSMUSG00000010406, ENSMUSG00000015672, ENSMUSG00000020775, ENSMUSG00000021607, ENSMUSG00000021731, ENSMUSG00000023939, ENSMUSG00000024436, ENSMUSG00000029066, ENSMUSG00000030037, ENSMUSG00000031533, ENSMUSG00000033845, ENSMUSG00000034880, ENSMUSG00000037740,…
2	1.49e-08	23	128	3.70972	Mitochondrial translation	http://amigo.geneontology.org/amigo/term/GO:0032543	ENSMUSG00000038880, ENSMUSG00000040521, ENSMUSG00000044763, ENSMUSG00000003299, ENSMUSG00000007338, ENSMUSG00000010406, ENSMUSG00000015672, ENSMUSG00000020775, ENSMUSG00000021607, ENSMUSG00000021731, ENSMUSG00000023939, ENSMUSG00000024436, ENSMUSG00000029066, ENSMUSG00000030037, ENSMUSG00000031533, ENSMUSG00000033845, ENSMUSG00000034880, ENSMUSG00000037740, ENSMUSG00000039680, ENSMUSG00000046756,…
2	0.00112	26	215	2.47803	RRNA processing	http://amigo.geneontology.org/amigo/term/GO:0006364	ENSMUSG00000003423, ENSMUSG00000005378, ENSMUSG00000015126, ENSMUSG00000018040, ENSMUSG00000031683, ENSMUSG00000037845, ENSMUSG00000039148, ENSMUSG00000046865, ENSMUSG00000063480, ENSMUSG00000074182, ENSMUSG00000078193, ENSMUSG00000004100, ENSMUSG00000004393, ENSMUSG00000024570, ENSMUSG00000025138, ENSMUSG00000025264, ENSMUSG00000025580, ENSMUSG00000028907, ENSMUSG00000034259, ENSMUSG00000035378,…
2	0.00133	34	295	2.16034	Ribosome biogenesis	http://amigo.geneontology.org/amigo/term/GO:0042254	ENSMUSG00000003423, ENSMUSG00000004100, ENSMUSG00000005378, ENSMUSG00000008682, ENSMUSG00000015126, ENSMUSG00000018040, ENSMUSG00000020692, ENSMUSG00000021149, ENSMUSG00000021607, ENSMUSG00000029066, ENSMUSG00000031683, ENSMUSG00000031917, ENSMUSG00000032518, ENSMUSG00000037845, ENSMUSG00000039148, ENSMUSG00000042729, ENSMUSG00000046756, ENSMUSG00000046865, ENSMUSG00000050621, ENSMUSG00000063480,…
2	0.00157	21	143	2.66865	Oxidative phosphorylation	http://amigo.geneontology.org/amigo/term/GO:0006119	ENSMUSG00000022551, ENSMUSG00000025393, ENSMUSG00000041697, ENSMUSG00000044894, ENSMUSG00000057411, ENSMUSG00000059734, ENSMUSG00000000399, ENSMUSG00000005510, ENSMUSG00000009863, ENSMUSG00000022354, ENSMUSG00000023089, ENSMUSG00000028648, ENSMUSG00000031059, ENSMUSG00000033938, ENSMUSG00000009995, ENSMUSG00000024208, ENSMUSG00000024401, ENSMUSG00000025781, ENSMUSG00000031231, ENSMUSG00000034566,…
2	0.00166	13	70	3.40729	Proton motive force-driven ATP synthesis	http://amigo.geneontology.org/amigo/term/GO:0015986	ENSMUSG00000025393, ENSMUSG00000025781, ENSMUSG00000034566, ENSMUSG00000057411, ENSMUSG00000000399, ENSMUSG00000005510, ENSMUSG00000009863, ENSMUSG00000022354, ENSMUSG00000023089, ENSMUSG00000028648, ENSMUSG00000031059, ENSMUSG00000033938, ENSMUSG00000059734
2	0.00166	15	96	3.14519	Mitochondrial respiratory chain complex assembly	http://amigo.geneontology.org/amigo/term/GO:0033108	ENSMUSG00000024208, ENSMUSG00000028261, ENSMUSG00000028648, ENSMUSG00000035505, ENSMUSG00000039048, ENSMUSG00000059734, ENSMUSG00000000399, ENSMUSG00000002379, ENSMUSG00000005510, ENSMUSG00000009995, ENSMUSG00000022354, ENSMUSG00000023089, ENSMUSG00000028398, ENSMUSG00000033938, ENSMUSG00000031059
2	0.00166	13	63	3.40729	Proton motive force-driven mitochondrial ATP synthesis	http://amigo.geneontology.org/amigo/term/GO:0042776	ENSMUSG00000025393, ENSMUSG00000057411, ENSMUSG00000000399, ENSMUSG00000005510, ENSMUSG00000009863, ENSMUSG00000022354, ENSMUSG00000023089, ENSMUSG00000028648, ENSMUSG00000031059, ENSMUSG00000033938, ENSMUSG00000059734, ENSMUSG00000025781, ENSMUSG00000034566
2	0.00189	39	406	1.97048	NcRNA processing	http://amigo.geneontology.org/amigo/term/GO:0034470	ENSMUSG00000003423, ENSMUSG00000005378, ENSMUSG00000015126, ENSMUSG00000018040, ENSMUSG00000019039, ENSMUSG00000021023, ENSMUSG00000025086, ENSMUSG00000028431, ENSMUSG00000031683, ENSMUSG00000034259, ENSMUSG00000037845, ENSMUSG00000039148, ENSMUSG00000044763, ENSMUSG00000046865, ENSMUSG00000061286, ENSMUSG00000063480, ENSMUSG00000074182, ENSMUSG00000074576, ENSMUSG00000078193, ENSMUSG00000047909,…
2	0.00215	20	144	2.621	Ribonucleoside triphosphate metabolic process	http://amigo.geneontology.org/amigo/term/GO:0009199	ENSMUSG00000025393, ENSMUSG00000025781, ENSMUSG00000034566, ENSMUSG00000057411, ENSMUSG00000000399, ENSMUSG00000005510, ENSMUSG00000009863, ENSMUSG00000022354, ENSMUSG00000023089, ENSMUSG00000028648, ENSMUSG00000031059, ENSMUSG00000033938, ENSMUSG00000059734, ENSMUSG00000002550, ENSMUSG00000009995, ENSMUSG00000037601, ENSMUSG00000089917, ENSMUSG00000074797, ENSMUSG00000022066, ENSMUSG00000095463
2	0.0034	13	59	3.20687	NADH dehydrogenase complex assembly	http://amigo.geneontology.org/amigo/term/GO:0010257	ENSMUSG00000028261, ENSMUSG00000028648, ENSMUSG00000039048, ENSMUSG00000059734, ENSMUSG00000000399, ENSMUSG00000002379, ENSMUSG00000005510, ENSMUSG00000009995, ENSMUSG00000022354, ENSMUSG00000023089, ENSMUSG00000028398, ENSMUSG00000033938, ENSMUSG00000031059
2	0.0034	27	247	2.22014	RRNA metabolic process	http://amigo.geneontology.org/amigo/term/GO:0016072	ENSMUSG00000003423, ENSMUSG00000005378, ENSMUSG00000015126, ENSMUSG00000018040, ENSMUSG00000031683, ENSMUSG00000034259, ENSMUSG00000037845, ENSMUSG00000039148, ENSMUSG00000046865, ENSMUSG00000061286, ENSMUSG00000063480, ENSMUSG00000074182, ENSMUSG00000078193, ENSMUSG00000004100, ENSMUSG00000004393, ENSMUSG00000015937, ENSMUSG00000024570, ENSMUSG00000025138, ENSMUSG00000025264, ENSMUSG00000025580,…
2	0.0034	13	59	3.20687	Mitochondrial respiratory chain complex I assembly	http://amigo.geneontology.org/amigo/term/GO:0032981	ENSMUSG00000028261, ENSMUSG00000028648, ENSMUSG00000039048, ENSMUSG00000059734, ENSMUSG00000000399, ENSMUSG00000002379, ENSMUSG00000005510, ENSMUSG00000009995, ENSMUSG00000022354, ENSMUSG00000023089, ENSMUSG00000028398, ENSMUSG00000033938, ENSMUSG00000031059
2	0.00752	17	124	2.64041	Ribonucleoside triphosphate biosynthetic process	http://amigo.geneontology.org/amigo/term/GO:0009201	ENSMUSG00000025393, ENSMUSG00000025781, ENSMUSG00000034566, ENSMUSG00000057411, ENSMUSG00000000399, ENSMUSG00000005510, ENSMUSG00000009863, ENSMUSG00000022354, ENSMUSG00000023089, ENSMUSG00000028648, ENSMUSG00000031059, ENSMUSG00000033938, ENSMUSG00000059734, ENSMUSG00000002550, ENSMUSG00000009995, ENSMUSG00000037601, ENSMUSG00000089917
2	0.00829	25	197	2.18416	Aerobic respiration	http://amigo.geneontology.org/amigo/term/GO:0009060	ENSMUSG00000009863, ENSMUSG00000020321, ENSMUSG00000022551, ENSMUSG00000025393, ENSMUSG00000041697, ENSMUSG00000044894, ENSMUSG00000057411, ENSMUSG00000059734, ENSMUSG00000000399, ENSMUSG00000005510, ENSMUSG00000022354, ENSMUSG00000023089, ENSMUSG00000028648, ENSMUSG00000031059, ENSMUSG00000033938, ENSMUSG00000009995, ENSMUSG00000021748, ENSMUSG00000024208, ENSMUSG00000024401, ENSMUSG00000025781,…
3	0.0198	161	3937	1.32794	Regulation of macromolecule biosynthetic process	http://amigo.geneontology.org/amigo/term/GO:0010556	ENSMUSG00000001280, ENSMUSG00000002028, ENSMUSG00000003119, ENSMUSG00000005774, ENSMUSG00000005893, ENSMUSG00000007817, ENSMUSG00000015501, ENSMUSG00000015597, ENSMUSG00000016831, ENSMUSG00000017146, ENSMUSG00000018160, ENSMUSG00000018548, ENSMUSG00000019817, ENSMUSG00000019947, ENSMUSG00000020166, ENSMUSG00000022641, ENSMUSG00000022811, ENSMUSG00000022897, ENSMUSG00000024298, ENSMUSG00000027544,…
3	0.0198	96	1876	1.49047	Positive regulation of RNA metabolic process	http://amigo.geneontology.org/amigo/term/GO:0051254	ENSMUSG00000002028, ENSMUSG00000003119, ENSMUSG00000005893, ENSMUSG00000015597, ENSMUSG00000017146, ENSMUSG00000020166, ENSMUSG00000022897, ENSMUSG00000030557, ENSMUSG00000032217, ENSMUSG00000034724, ENSMUSG00000036550, ENSMUSG00000040423, ENSMUSG00000040943, ENSMUSG00000042496, ENSMUSG00000043909, ENSMUSG00000047888, ENSMUSG00000048154, ENSMUSG00000048410, ENSMUSG00000050244, ENSMUSG00000052707,…
3	0.0215	140	3603	1.31154	Transcription DNA-templated	http://amigo.geneontology.org/amigo/term/GO:0006351	ENSMUSG00000001280, ENSMUSG00000002028, ENSMUSG00000003119, ENSMUSG00000005774, ENSMUSG00000005893, ENSMUSG00000007817, ENSMUSG00000015501, ENSMUSG00000015597, ENSMUSG00000016831, ENSMUSG00000017146, ENSMUSG00000018160, ENSMUSG00000018548, ENSMUSG00000019817, ENSMUSG00000019947, ENSMUSG00000022641, ENSMUSG00000022811, ENSMUSG00000022897, ENSMUSG00000024298, ENSMUSG00000027544, ENSMUSG00000030067,…
3	0.0215	138	3487	1.32135	Regulation of transcription DNA-templated	http://amigo.geneontology.org/amigo/term/GO:0006355	ENSMUSG00000001280, ENSMUSG00000002028, ENSMUSG00000003119, ENSMUSG00000005774, ENSMUSG00000005893, ENSMUSG00000007817, ENSMUSG00000015501, ENSMUSG00000015597, ENSMUSG00000016831, ENSMUSG00000017146, ENSMUSG00000018160, ENSMUSG00000018548, ENSMUSG00000019817, ENSMUSG00000019947, ENSMUSG00000022641, ENSMUSG00000022811, ENSMUSG00000022897, ENSMUSG00000024298, ENSMUSG00000027544, ENSMUSG00000030067,…
3	0.0215	169	4209	1.26971	Regulation of biosynthetic process	http://amigo.geneontology.org/amigo/term/GO:0009889	ENSMUSG00000001280, ENSMUSG00000002028, ENSMUSG00000003119, ENSMUSG00000005774, ENSMUSG00000005893, ENSMUSG00000007817, ENSMUSG00000015501, ENSMUSG00000015597, ENSMUSG00000016831, ENSMUSG00000017146, ENSMUSG00000018160, ENSMUSG00000018548, ENSMUSG00000019817, ENSMUSG00000019947, ENSMUSG00000020166, ENSMUSG00000022641, ENSMUSG00000022811, ENSMUSG00000022897, ENSMUSG00000024298, ENSMUSG00000027544,…
3	0.0215	159	4098	1.28354	Regulation of nucleobase-containing compound metabolic process	http://amigo.geneontology.org/amigo/term/GO:0019219	ENSMUSG00000001280, ENSMUSG00000002028, ENSMUSG00000003119, ENSMUSG00000005774, ENSMUSG00000005893, ENSMUSG00000007817, ENSMUSG00000015501, ENSMUSG00000015597, ENSMUSG00000016831, ENSMUSG00000017146, ENSMUSG00000018160, ENSMUSG00000018548, ENSMUSG00000019817, ENSMUSG00000019947, ENSMUSG00000020166, ENSMUSG00000020594, ENSMUSG00000021244, ENSMUSG00000022641, ENSMUSG00000022811, ENSMUSG00000022897,…
3	0.0215	15	113	2.84558	Gene silencing by RNA	http://amigo.geneontology.org/amigo/term/GO:0031047	ENSMUSG00000020594, ENSMUSG00000020721, ENSMUSG00000036698, ENSMUSG00000047888, ENSMUSG00000052707, ENSMUSG00000000787, ENSMUSG00000018501, ENSMUSG00000020122, ENSMUSG00000020166, ENSMUSG00000020280, ENSMUSG00000021408, ENSMUSG00000032097, ENSMUSG00000034724, ENSMUSG00000036550, ENSMUSG00000022283
3	0.0215	166	4122	1.28208	Regulation of cellular biosynthetic process	http://amigo.geneontology.org/amigo/term/GO:0031326	ENSMUSG00000001280, ENSMUSG00000002028, ENSMUSG00000003119, ENSMUSG00000005774, ENSMUSG00000005893, ENSMUSG00000007817, ENSMUSG00000015501, ENSMUSG00000015597, ENSMUSG00000016831, ENSMUSG00000017146, ENSMUSG00000018160, ENSMUSG00000018548, ENSMUSG00000019817, ENSMUSG00000019947, ENSMUSG00000020166, ENSMUSG00000022641, ENSMUSG00000022811, ENSMUSG00000022897, ENSMUSG00000024298, ENSMUSG00000027544,…
3	0.0215	141	3620	1.31887	RNA biosynthetic process	http://amigo.geneontology.org/amigo/term/GO:0032774	ENSMUSG00000001280, ENSMUSG00000002028, ENSMUSG00000003119, ENSMUSG00000005774, ENSMUSG00000005893, ENSMUSG00000007817, ENSMUSG00000015501, ENSMUSG00000015597, ENSMUSG00000016831, ENSMUSG00000017146, ENSMUSG00000018160, ENSMUSG00000018548, ENSMUSG00000019817, ENSMUSG00000019947, ENSMUSG00000022641, ENSMUSG00000022811, ENSMUSG00000022897, ENSMUSG00000024298, ENSMUSG00000027544, ENSMUSG00000030067,…
3	0.0215	86	1735	1.45423	Positive regulation of transcription DNA-templated	http://amigo.geneontology.org/amigo/term/GO:0045893	ENSMUSG00000002028, ENSMUSG00000003119, ENSMUSG00000005893, ENSMUSG00000015597, ENSMUSG00000017146, ENSMUSG00000022897, ENSMUSG00000030557, ENSMUSG00000032217, ENSMUSG00000040943, ENSMUSG00000042496, ENSMUSG00000043909, ENSMUSG00000048154, ENSMUSG00000048410, ENSMUSG00000050244, ENSMUSG00000052812, ENSMUSG00000055024, ENSMUSG00000057133, ENSMUSG00000061436, ENSMUSG00000018160, ENSMUSG00000018412,…
3	0.0215	150	3791	1.31019	Regulation of RNA metabolic process	http://amigo.geneontology.org/amigo/term/GO:0051252	ENSMUSG00000001280, ENSMUSG00000002028, ENSMUSG00000003119, ENSMUSG00000005774, ENSMUSG00000005893, ENSMUSG00000007817, ENSMUSG00000015501, ENSMUSG00000015597, ENSMUSG00000016831, ENSMUSG00000017146, ENSMUSG00000018160, ENSMUSG00000018548, ENSMUSG00000019817, ENSMUSG00000019947, ENSMUSG00000020166, ENSMUSG00000020594, ENSMUSG00000022641, ENSMUSG00000022811, ENSMUSG00000022897, ENSMUSG00000024298,…
3	0.0215	55	1026	1.6611	Chromosome organization	http://amigo.geneontology.org/amigo/term/GO:0051276	ENSMUSG00000014355, ENSMUSG00000017146, ENSMUSG00000020196, ENSMUSG00000020687, ENSMUSG00000021244, ENSMUSG00000022141, ENSMUSG00000022779, ENSMUSG00000026648, ENSMUSG00000029414, ENSMUSG00000030180, ENSMUSG00000030213, ENSMUSG00000031529, ENSMUSG00000034023, ENSMUSG00000034218, ENSMUSG00000053877, ENSMUSG00000057133, ENSMUSG00000063870, ENSMUSG00000078671, ENSMUSG00000018412, ENSMUSG00000020594,…
3	0.0215	140	3604	1.31154	Nucleic acid-templated transcription	http://amigo.geneontology.org/amigo/term/GO:0097659	ENSMUSG00000001280, ENSMUSG00000002028, ENSMUSG00000003119, ENSMUSG00000005774, ENSMUSG00000005893, ENSMUSG00000007817, ENSMUSG00000015501, ENSMUSG00000015597, ENSMUSG00000016831, ENSMUSG00000017146, ENSMUSG00000018160, ENSMUSG00000018548, ENSMUSG00000019817, ENSMUSG00000019947, ENSMUSG00000022641, ENSMUSG00000022811, ENSMUSG00000022897, ENSMUSG00000024298, ENSMUSG00000027544, ENSMUSG00000030067,…
3	0.0215	6	9	6.07056	Histone H3-K4 monomethylation	http://amigo.geneontology.org/amigo/term/GO:0097692	ENSMUSG00000051977, ENSMUSG00000002028, ENSMUSG00000038384, ENSMUSG00000048154, ENSMUSG00000049878, ENSMUSG00000042308
3	0.0215	86	1741	1.45423	Positive regulation of RNA biosynthetic process	http://amigo.geneontology.org/amigo/term/GO:1902680	ENSMUSG00000002028, ENSMUSG00000003119, ENSMUSG00000005893, ENSMUSG00000015597, ENSMUSG00000017146, ENSMUSG00000022897, ENSMUSG00000030557, ENSMUSG00000032217, ENSMUSG00000040943, ENSMUSG00000042496, ENSMUSG00000043909, ENSMUSG00000048154, ENSMUSG00000048410, ENSMUSG00000050244, ENSMUSG00000052812, ENSMUSG00000055024, ENSMUSG00000057133, ENSMUSG00000061436, ENSMUSG00000018160, ENSMUSG00000018412,…
6	3.75e-05	54	1580	2.11865	Immune response	http://amigo.geneontology.org/amigo/term/GO:0006955	ENSMUSG00000020641, ENSMUSG00000022901, ENSMUSG00000023915, ENSMUSG00000025491, ENSMUSG00000027514, ENSMUSG00000028268, ENSMUSG00000028270, ENSMUSG00000029372, ENSMUSG00000030921, ENSMUSG00000034855, ENSMUSG00000040592, ENSMUSG00000042333, ENSMUSG00000045551, ENSMUSG00000046006, ENSMUSG00000049103, ENSMUSG00000052749, ENSMUSG00000069792, ENSMUSG00000074151, ENSMUSG00000078616, ENSMUSG00000021403,…
6	3.75e-05	52	1489	2.12226	Response to external biotic stimulus	http://amigo.geneontology.org/amigo/term/GO:0043207	ENSMUSG00000020641, ENSMUSG00000022901, ENSMUSG00000025491, ENSMUSG00000027514, ENSMUSG00000028268, ENSMUSG00000028270, ENSMUSG00000029372, ENSMUSG00000030921, ENSMUSG00000034459, ENSMUSG00000034855, ENSMUSG00000042333, ENSMUSG00000052749, ENSMUSG00000062488, ENSMUSG00000069792, ENSMUSG00000071203, ENSMUSG00000074151, ENSMUSG00000078616, ENSMUSG00000078942, ENSMUSG00000079339, ENSMUSG00000020638,…
6	3.75e-05	52	1485	2.12226	Response to other organism	http://amigo.geneontology.org/amigo/term/GO:0051707	ENSMUSG00000020641, ENSMUSG00000022901, ENSMUSG00000025491, ENSMUSG00000027514, ENSMUSG00000028268, ENSMUSG00000028270, ENSMUSG00000029372, ENSMUSG00000030921, ENSMUSG00000034459, ENSMUSG00000034855, ENSMUSG00000042333, ENSMUSG00000052749, ENSMUSG00000062488, ENSMUSG00000069792, ENSMUSG00000071203, ENSMUSG00000074151, ENSMUSG00000078616, ENSMUSG00000078942, ENSMUSG00000079339, ENSMUSG00000020638,…
6	5.65e-05	52	1528	2.08041	Response to biotic stimulus	http://amigo.geneontology.org/amigo/term/GO:0009607	ENSMUSG00000020641, ENSMUSG00000022901, ENSMUSG00000025491, ENSMUSG00000027514, ENSMUSG00000028268, ENSMUSG00000028270, ENSMUSG00000029372, ENSMUSG00000030921, ENSMUSG00000034459, ENSMUSG00000034855, ENSMUSG00000042333, ENSMUSG00000052749, ENSMUSG00000062488, ENSMUSG00000069792, ENSMUSG00000071203, ENSMUSG00000074151, ENSMUSG00000078616, ENSMUSG00000078942, ENSMUSG00000079339, ENSMUSG00000020638,…
6	0.000275	53	1643	1.94509	Biological process involved in interspecies interaction between organisms	http://amigo.geneontology.org/amigo/term/GO:0044419	ENSMUSG00000020641, ENSMUSG00000022901, ENSMUSG00000025491, ENSMUSG00000027514, ENSMUSG00000028268, ENSMUSG00000028270, ENSMUSG00000029372, ENSMUSG00000030921, ENSMUSG00000034459, ENSMUSG00000034855, ENSMUSG00000042333, ENSMUSG00000052749, ENSMUSG00000062488, ENSMUSG00000069792, ENSMUSG00000071203, ENSMUSG00000074151, ENSMUSG00000078616, ENSMUSG00000078942, ENSMUSG00000079339, ENSMUSG00000020638,…
6	0.000275	38	851	2.30644	Cellular response to cytokine stimulus	http://amigo.geneontology.org/amigo/term/GO:0071345	ENSMUSG00000003206, ENSMUSG00000018341, ENSMUSG00000025491, ENSMUSG00000027514, ENSMUSG00000028268, ENSMUSG00000028270, ENSMUSG00000029372, ENSMUSG00000030427, ENSMUSG00000034855, ENSMUSG00000037849, ENSMUSG00000043263, ENSMUSG00000058818, ENSMUSG00000069874, ENSMUSG00000074151, ENSMUSG00000074417, ENSMUSG00000074419, ENSMUSG00000078920, ENSMUSG00000078922, ENSMUSG00000089942, ENSMUSG00000034459,…
6	0.000413	41	961	2.15673	Response to cytokine	http://amigo.geneontology.org/amigo/term/GO:0034097	ENSMUSG00000003206, ENSMUSG00000018341, ENSMUSG00000025491, ENSMUSG00000027514, ENSMUSG00000028268, ENSMUSG00000028270, ENSMUSG00000029372, ENSMUSG00000030427, ENSMUSG00000034855, ENSMUSG00000037849, ENSMUSG00000043263, ENSMUSG00000058818, ENSMUSG00000069874, ENSMUSG00000074151, ENSMUSG00000074417, ENSMUSG00000074419, ENSMUSG00000078920, ENSMUSG00000078922, ENSMUSG00000089942, ENSMUSG00000026365,…
6	0.000413	40	1083	2.17668	Defense response to other organism	http://amigo.geneontology.org/amigo/term/GO:0098542	ENSMUSG00000020641, ENSMUSG00000025491, ENSMUSG00000027514, ENSMUSG00000028268, ENSMUSG00000028270, ENSMUSG00000030921, ENSMUSG00000034459, ENSMUSG00000042333, ENSMUSG00000052749, ENSMUSG00000062488, ENSMUSG00000069792, ENSMUSG00000071203, ENSMUSG00000074151, ENSMUSG00000078616, ENSMUSG00000078942, ENSMUSG00000079339, ENSMUSG00000022901, ENSMUSG00000034855, ENSMUSG00000044734, ENSMUSG00000069874,…
6	0.000462	72	2595	1.6682	Immune system process	http://amigo.geneontology.org/amigo/term/GO:0002376	ENSMUSG00000001741, ENSMUSG00000020641, ENSMUSG00000022901, ENSMUSG00000023915, ENSMUSG00000025491, ENSMUSG00000026815, ENSMUSG00000027514, ENSMUSG00000028268, ENSMUSG00000028270, ENSMUSG00000029084, ENSMUSG00000029372, ENSMUSG00000030921, ENSMUSG00000031379, ENSMUSG00000031443, ENSMUSG00000034855, ENSMUSG00000040592, ENSMUSG00000042333, ENSMUSG00000045551, ENSMUSG00000046006, ENSMUSG00000049103,…
6	0.000788	52	1642	1.86974	Defense response	http://amigo.geneontology.org/amigo/term/GO:0006952	ENSMUSG00000020641, ENSMUSG00000025491, ENSMUSG00000027514, ENSMUSG00000028268, ENSMUSG00000028270, ENSMUSG00000029372, ENSMUSG00000030921, ENSMUSG00000034459, ENSMUSG00000034855, ENSMUSG00000042333, ENSMUSG00000045551, ENSMUSG00000049103, ENSMUSG00000052749, ENSMUSG00000062488, ENSMUSG00000069792, ENSMUSG00000069874, ENSMUSG00000071203, ENSMUSG00000074151, ENSMUSG00000078616, ENSMUSG00000078920,…
6	0.00133	33	804	2.26422	Innate immune response	http://amigo.geneontology.org/amigo/term/GO:0045087	ENSMUSG00000025491, ENSMUSG00000027514, ENSMUSG00000028268, ENSMUSG00000028270, ENSMUSG00000030921, ENSMUSG00000052749, ENSMUSG00000069792, ENSMUSG00000074151, ENSMUSG00000078616, ENSMUSG00000044734, ENSMUSG00000069874, ENSMUSG00000078922, ENSMUSG00000020641, ENSMUSG00000026365, ENSMUSG00000026390, ENSMUSG00000030107, ENSMUSG00000034459, ENSMUSG00000034855, ENSMUSG00000035692, ENSMUSG00000037849,…
6	0.0015	71	2831	1.61603	Response to external stimulus	http://amigo.geneontology.org/amigo/term/GO:0009605	ENSMUSG00000001741, ENSMUSG00000020641, ENSMUSG00000022901, ENSMUSG00000025491, ENSMUSG00000027514, ENSMUSG00000028268, ENSMUSG00000028270, ENSMUSG00000029372, ENSMUSG00000030921, ENSMUSG00000031443, ENSMUSG00000034459, ENSMUSG00000034855, ENSMUSG00000042333, ENSMUSG00000049103, ENSMUSG00000052749, ENSMUSG00000062488, ENSMUSG00000068742, ENSMUSG00000069792, ENSMUSG00000071203, ENSMUSG00000074151,…
6	0.00196	31	774	2.28128	Response to bacterium	http://amigo.geneontology.org/amigo/term/GO:0009617	ENSMUSG00000022901, ENSMUSG00000028268, ENSMUSG00000028270, ENSMUSG00000029372, ENSMUSG00000034855, ENSMUSG00000042333, ENSMUSG00000069792, ENSMUSG00000071203, ENSMUSG00000078942, ENSMUSG00000020638, ENSMUSG00000006818, ENSMUSG00000007655, ENSMUSG00000035692, ENSMUSG00000036103, ENSMUSG00000040264, ENSMUSG00000076441, ENSMUSG00000079164, ENSMUSG00000030107, ENSMUSG00000030921, ENSMUSG00000032369,…
6	0.00196	10	66	5.26031	Response to interferon-beta	http://amigo.geneontology.org/amigo/term/GO:0035456	ENSMUSG00000025491, ENSMUSG00000037849, ENSMUSG00000043263, ENSMUSG00000069874, ENSMUSG00000078920, ENSMUSG00000078922, ENSMUSG00000028268, ENSMUSG00000028270, ENSMUSG00000034459, ENSMUSG00000039997
6	0.00217	22	448	2.7409	Cytokine-mediated signaling pathway	http://amigo.geneontology.org/amigo/term/GO:0019221	ENSMUSG00000003206, ENSMUSG00000018341, ENSMUSG00000025491, ENSMUSG00000027514, ENSMUSG00000029372, ENSMUSG00000030427, ENSMUSG00000034855, ENSMUSG00000058818, ENSMUSG00000074151, ENSMUSG00000074417, ENSMUSG00000074419, ENSMUSG00000089942, ENSMUSG00000026069, ENSMUSG00000030107, ENSMUSG00000034457, ENSMUSG00000035692, ENSMUSG00000049103, ENSMUSG00000062939, ENSMUSG00000007655, ENSMUSG00000074272,…

## Sheet: Fig1E_GO terms
Cluster	FDR	nGenes	Pathway size	Fold enriched	Pathway	URL	Genes
1	1.37e-13	53	732	3.40017	Blood vessel development	http://amigo.geneontology.org/amigo/term/GO:0001568	ENSMUSG00000000753, ENSMUSG00000001506, ENSMUSG00000023885, ENSMUSG00000029761, ENSMUSG00000031486, ENSMUSG00000045092, ENSMUSG00000019997, ENSMUSG00000023905, ENSMUSG00000024986, ENSMUSG00000032484, ENSMUSG00000074934, ENSMUSG00000002289, ENSMUSG00000017417, ENSMUSG00000018593, ENSMUSG00000020099, ENSMUSG00000020674, ENSMUSG00000020689, ENSMUSG00000022114, ENSMUSG00000022425, ENSMUSG00000022475,…
1	1.37e-13	33	300	5.23581	Extracellular matrix organization	http://amigo.geneontology.org/amigo/term/GO:0030198	ENSMUSG00000000693, ENSMUSG00000001506, ENSMUSG00000002900, ENSMUSG00000004098, ENSMUSG00000026042, ENSMUSG00000026043, ENSMUSG00000026837, ENSMUSG00000027750, ENSMUSG00000029061, ENSMUSG00000029661, ENSMUSG00000031740, ENSMUSG00000034205, ENSMUSG00000036545, ENSMUSG00000040690, ENSMUSG00000049723, ENSMUSG00000068196, ENSMUSG00000070436, ENSMUSG00000005397, ENSMUSG00000020674, ENSMUSG00000022665,…
1	1.37e-13	33	302	5.23581	Extracellular structure organization	http://amigo.geneontology.org/amigo/term/GO:0043062	ENSMUSG00000000693, ENSMUSG00000001506, ENSMUSG00000002900, ENSMUSG00000004098, ENSMUSG00000026042, ENSMUSG00000026043, ENSMUSG00000026837, ENSMUSG00000027750, ENSMUSG00000029061, ENSMUSG00000029661, ENSMUSG00000031740, ENSMUSG00000034205, ENSMUSG00000036545, ENSMUSG00000040690, ENSMUSG00000049723, ENSMUSG00000068196, ENSMUSG00000070436, ENSMUSG00000005397, ENSMUSG00000020674, ENSMUSG00000022665,…
1	1.37e-13	33	301	5.23581	External encapsulating structure organization	http://amigo.geneontology.org/amigo/term/GO:0045229	ENSMUSG00000000693, ENSMUSG00000001506, ENSMUSG00000002900, ENSMUSG00000004098, ENSMUSG00000026042, ENSMUSG00000026043, ENSMUSG00000026837, ENSMUSG00000027750, ENSMUSG00000029061, ENSMUSG00000029661, ENSMUSG00000031740, ENSMUSG00000034205, ENSMUSG00000036545, ENSMUSG00000040690, ENSMUSG00000049723, ENSMUSG00000068196, ENSMUSG00000070436, ENSMUSG00000005397, ENSMUSG00000020674, ENSMUSG00000022665,…
1	5.92e-13	53	763	3.24498	Vasculature development	http://amigo.geneontology.org/amigo/term/GO:0001944	ENSMUSG00000000753, ENSMUSG00000001506, ENSMUSG00000023885, ENSMUSG00000029761, ENSMUSG00000031486, ENSMUSG00000045092, ENSMUSG00000019997, ENSMUSG00000023905, ENSMUSG00000024986, ENSMUSG00000032484, ENSMUSG00000074934, ENSMUSG00000002289, ENSMUSG00000017417, ENSMUSG00000018593, ENSMUSG00000020099, ENSMUSG00000020674, ENSMUSG00000020689, ENSMUSG00000022114, ENSMUSG00000022425, ENSMUSG00000022475,…
1	2.83e-12	65	1444	2.68657	Cell adhesion	http://amigo.geneontology.org/amigo/term/GO:0007155	ENSMUSG00000002900, ENSMUSG00000005124, ENSMUSG00000015647, ENSMUSG00000019997, ENSMUSG00000020689, ENSMUSG00000021822, ENSMUSG00000023972, ENSMUSG00000026193, ENSMUSG00000026837, ENSMUSG00000027750, ENSMUSG00000028195, ENSMUSG00000030770, ENSMUSG00000030789, ENSMUSG00000031119, ENSMUSG00000031673, ENSMUSG00000032725, ENSMUSG00000037712, ENSMUSG00000052212, ENSMUSG00000056054, ENSMUSG00000056071,…
1	3.03e-12	95	2751	2.09219	Anatomical structure morphogenesis	http://amigo.geneontology.org/amigo/term/GO:0009653	ENSMUSG00000000753, ENSMUSG00000002900, ENSMUSG00000015647, ENSMUSG00000020099, ENSMUSG00000022261, ENSMUSG00000022995, ENSMUSG00000023885, ENSMUSG00000027368, ENSMUSG00000027859, ENSMUSG00000029761, ENSMUSG00000030770, ENSMUSG00000031486, ENSMUSG00000031673, ENSMUSG00000032216, ENSMUSG00000032332, ENSMUSG00000034675, ENSMUSG00000038264, ENSMUSG00000045092, ENSMUSG00000061353, ENSMUSG00000067818,…
1	3e-11	46	637	3.27899	Blood vessel morphogenesis	http://amigo.geneontology.org/amigo/term/GO:0048514	ENSMUSG00000000753, ENSMUSG00000023885, ENSMUSG00000029761, ENSMUSG00000031486, ENSMUSG00000045092, ENSMUSG00000019997, ENSMUSG00000023905, ENSMUSG00000024986, ENSMUSG00000032484, ENSMUSG00000074934, ENSMUSG00000002289, ENSMUSG00000017417, ENSMUSG00000018593, ENSMUSG00000020099, ENSMUSG00000020674, ENSMUSG00000020689, ENSMUSG00000022114, ENSMUSG00000022425, ENSMUSG00000022475, ENSMUSG00000026193,…
1	3.92e-11	59	1136	2.70364	Tube development	http://amigo.geneontology.org/amigo/term/GO:0035295	ENSMUSG00000000753, ENSMUSG00000023885, ENSMUSG00000029761, ENSMUSG00000031486, ENSMUSG00000045092, ENSMUSG00000019997, ENSMUSG00000022114, ENSMUSG00000023905, ENSMUSG00000024986, ENSMUSG00000032484, ENSMUSG00000049723, ENSMUSG00000053110, ENSMUSG00000074934, ENSMUSG00000002289, ENSMUSG00000017417, ENSMUSG00000018593, ENSMUSG00000020099, ENSMUSG00000020674, ENSMUSG00000020689, ENSMUSG00000022425,…
1	4.85e-11	53	905	2.89644	Tube morphogenesis	http://amigo.geneontology.org/amigo/term/GO:0035239	ENSMUSG00000000753, ENSMUSG00000023885, ENSMUSG00000029761, ENSMUSG00000031486, ENSMUSG00000045092, ENSMUSG00000019997, ENSMUSG00000023905, ENSMUSG00000024986, ENSMUSG00000032484, ENSMUSG00000074934, ENSMUSG00000002289, ENSMUSG00000017417, ENSMUSG00000018593, ENSMUSG00000020099, ENSMUSG00000020674, ENSMUSG00000020689, ENSMUSG00000022114, ENSMUSG00000022425, ENSMUSG00000022475, ENSMUSG00000026193,…
3	2.87e-06	47	536	2.41482	NcRNA metabolic process	http://amigo.geneontology.org/amigo/term/GO:0034660	ENSMUSG00000001380, ENSMUSG00000001783, ENSMUSG00000010554, ENSMUSG00000017264, ENSMUSG00000020430, ENSMUSG00000020706, ENSMUSG00000022204, ENSMUSG00000022241, ENSMUSG00000024493, ENSMUSG00000024528, ENSMUSG00000024587, ENSMUSG00000024608, ENSMUSG00000024785, ENSMUSG00000026127, ENSMUSG00000028741, ENSMUSG00000029034, ENSMUSG00000029097, ENSMUSG00000030138, ENSMUSG00000031403, ENSMUSG00000038489,…
3	0.00014	39	423	2.28715	Ribonucleoprotein complex biogenesis	http://amigo.geneontology.org/amigo/term/GO:0022613	ENSMUSG00000010554, ENSMUSG00000017264, ENSMUSG00000020255, ENSMUSG00000020430, ENSMUSG00000020706, ENSMUSG00000022204, ENSMUSG00000024188, ENSMUSG00000024528, ENSMUSG00000024608, ENSMUSG00000024785, ENSMUSG00000026127, ENSMUSG00000028741, ENSMUSG00000030138, ENSMUSG00000031403, ENSMUSG00000035150, ENSMUSG00000036160, ENSMUSG00000045538, ENSMUSG00000050244, ENSMUSG00000053289, ENSMUSG00000058392,…
3	0.00014	36	406	2.43035	NcRNA processing	http://amigo.geneontology.org/amigo/term/GO:0034470	ENSMUSG00000001783, ENSMUSG00000010554, ENSMUSG00000017264, ENSMUSG00000020430, ENSMUSG00000020706, ENSMUSG00000022204, ENSMUSG00000024528, ENSMUSG00000024608, ENSMUSG00000024785, ENSMUSG00000026127, ENSMUSG00000028741, ENSMUSG00000029034, ENSMUSG00000029097, ENSMUSG00000030138, ENSMUSG00000031403, ENSMUSG00000038888, ENSMUSG00000050244, ENSMUSG00000053289, ENSMUSG00000058392, ENSMUSG00000060739,…
3	0.00014	31	295	2.57116	Ribosome biogenesis	http://amigo.geneontology.org/amigo/term/GO:0042254	ENSMUSG00000010554, ENSMUSG00000017264, ENSMUSG00000020430, ENSMUSG00000020706, ENSMUSG00000022204, ENSMUSG00000024528, ENSMUSG00000024608, ENSMUSG00000024785, ENSMUSG00000026127, ENSMUSG00000028741, ENSMUSG00000030138, ENSMUSG00000031403, ENSMUSG00000036160, ENSMUSG00000045538, ENSMUSG00000050244, ENSMUSG00000053289, ENSMUSG00000058392, ENSMUSG00000060739, ENSMUSG00000061024, ENSMUSG00000063888,…
3	0.000386	62	932	1.82722	RNA processing	http://amigo.geneontology.org/amigo/term/GO:0006396	ENSMUSG00000001783, ENSMUSG00000009535, ENSMUSG00000010554, ENSMUSG00000017264, ENSMUSG00000020430, ENSMUSG00000020706, ENSMUSG00000020929, ENSMUSG00000021532, ENSMUSG00000022204, ENSMUSG00000024188, ENSMUSG00000024528, ENSMUSG00000024608, ENSMUSG00000024785, ENSMUSG00000026127, ENSMUSG00000028741, ENSMUSG00000028820, ENSMUSG00000029034, ENSMUSG00000029097, ENSMUSG00000029594, ENSMUSG00000030138,…
3	0.00201	25	247	2.54642	RRNA metabolic process	http://amigo.geneontology.org/amigo/term/GO:0016072	ENSMUSG00000010554, ENSMUSG00000017264, ENSMUSG00000020430, ENSMUSG00000020706, ENSMUSG00000022204, ENSMUSG00000024528, ENSMUSG00000024608, ENSMUSG00000024785, ENSMUSG00000026127, ENSMUSG00000028741, ENSMUSG00000030138, ENSMUSG00000031403, ENSMUSG00000050244, ENSMUSG00000053289, ENSMUSG00000058392, ENSMUSG00000060739, ENSMUSG00000061024, ENSMUSG00000063888, ENSMUSG00000016181, ENSMUSG00000021392,…
3	0.00248	23	215	2.61832	RRNA processing	http://amigo.geneontology.org/amigo/term/GO:0006364	ENSMUSG00000010554, ENSMUSG00000017264, ENSMUSG00000020430, ENSMUSG00000020706, ENSMUSG00000022204, ENSMUSG00000024528, ENSMUSG00000024608, ENSMUSG00000024785, ENSMUSG00000026127, ENSMUSG00000028741, ENSMUSG00000030138, ENSMUSG00000031403, ENSMUSG00000050244, ENSMUSG00000053289, ENSMUSG00000058392, ENSMUSG00000060739, ENSMUSG00000061024, ENSMUSG00000063888, ENSMUSG00000016181, ENSMUSG00000021392,…
3	0.0227	41	462	1.83107	Autophagy	http://amigo.geneontology.org/amigo/term/GO:0006914	ENSMUSG00000015656, ENSMUSG00000018572, ENSMUSG00000025907, ENSMUSG00000027455, ENSMUSG00000028452, ENSMUSG00000029578, ENSMUSG00000031826, ENSMUSG00000033124, ENSMUSG00000035086, ENSMUSG00000035629, ENSMUSG00000037204, ENSMUSG00000039275, ENSMUSG00000001175, ENSMUSG00000003037, ENSMUSG00000003068, ENSMUSG00000020448, ENSMUSG00000021559, ENSMUSG00000022037, ENSMUSG00000022255, ENSMUSG00000023990,…
3	0.0227	41	462	1.83107	Process utilizing autophagic mechanism	http://amigo.geneontology.org/amigo/term/GO:0061919	ENSMUSG00000015656, ENSMUSG00000018572, ENSMUSG00000025907, ENSMUSG00000027455, ENSMUSG00000028452, ENSMUSG00000029578, ENSMUSG00000031826, ENSMUSG00000033124, ENSMUSG00000035086, ENSMUSG00000035629, ENSMUSG00000037204, ENSMUSG00000039275, ENSMUSG00000001175, ENSMUSG00000003037, ENSMUSG00000003068, ENSMUSG00000020448, ENSMUSG00000021559, ENSMUSG00000022037, ENSMUSG00000022255, ENSMUSG00000023990,…
4	0.000786	24	146	2.75014	DNA-templated DNA replication	http://amigo.geneontology.org/amigo/term/GO:0006261	ENSMUSG00000006585, ENSMUSG00000020974, ENSMUSG00000022673, ENSMUSG00000024833, ENSMUSG00000025395, ENSMUSG00000026355, ENSMUSG00000027342, ENSMUSG00000033970, ENSMUSG00000037572, ENSMUSG00000038644, ENSMUSG00000039994, ENSMUSG00000045751, ENSMUSG00000048170, ENSMUSG00000017146, ENSMUSG00000028224, ENSMUSG00000031565, ENSMUSG00000006715, ENSMUSG00000019773, ENSMUSG00000022422, ENSMUSG00000033596,…
4	0.017	84	1020	1.52403	DNA metabolic process	http://amigo.geneontology.org/amigo/term/GO:0006259	ENSMUSG00000006585, ENSMUSG00000006715, ENSMUSG00000007646, ENSMUSG00000009585, ENSMUSG00000017146, ENSMUSG00000017652, ENSMUSG00000019841, ENSMUSG00000020390, ENSMUSG00000020608, ENSMUSG00000020974, ENSMUSG00000021377, ENSMUSG00000022673, ENSMUSG00000024317, ENSMUSG00000024691, ENSMUSG00000024833, ENSMUSG00000025001, ENSMUSG00000025395, ENSMUSG00000026355, ENSMUSG00000027342, ENSMUSG00000028224,…
4	0.017	31	276	2.10915	DNA replication	http://amigo.geneontology.org/amigo/term/GO:0006260	ENSMUSG00000006585, ENSMUSG00000006715, ENSMUSG00000020974, ENSMUSG00000022673, ENSMUSG00000024691, ENSMUSG00000024833, ENSMUSG00000025395, ENSMUSG00000026355, ENSMUSG00000027342, ENSMUSG00000033970, ENSMUSG00000037572, ENSMUSG00000038644, ENSMUSG00000039994, ENSMUSG00000045751, ENSMUSG00000048170, ENSMUSG00000017146, ENSMUSG00000028224, ENSMUSG00000031565, ENSMUSG00000042694, ENSMUSG00000059552,…
4	0.0307	53	559	1.68454	DNA repair	http://amigo.geneontology.org/amigo/term/GO:0006281	ENSMUSG00000007646, ENSMUSG00000017146, ENSMUSG00000019841, ENSMUSG00000020390, ENSMUSG00000020608, ENSMUSG00000020974, ENSMUSG00000021377, ENSMUSG00000022673, ENSMUSG00000024317, ENSMUSG00000026355, ENSMUSG00000027342, ENSMUSG00000028224, ENSMUSG00000031201, ENSMUSG00000033596, ENSMUSG00000033970, ENSMUSG00000037572, ENSMUSG00000038644, ENSMUSG00000039994, ENSMUSG00000040331, ENSMUSG00000045751,…
6	6.22e-05	75	2831	1.82066	Response to external stimulus	http://amigo.geneontology.org/amigo/term/GO:0009605	ENSMUSG00000000983, ENSMUSG00000002250, ENSMUSG00000019779, ENSMUSG00000022372, ENSMUSG00000023349, ENSMUSG00000026984, ENSMUSG00000028893, ENSMUSG00000029372, ENSMUSG00000029379, ENSMUSG00000029380, ENSMUSG00000032688, ENSMUSG00000035235, ENSMUSG00000039193, ENSMUSG00000039701, ENSMUSG00000069792, ENSMUSG00000020227, ENSMUSG00000004296, ENSMUSG00000018500, ENSMUSG00000028645, ENSMUSG00000029254,…
6	0.000273	30	774	2.78428	Response to bacterium	http://amigo.geneontology.org/amigo/term/GO:0009617	ENSMUSG00000000983, ENSMUSG00000026984, ENSMUSG00000029372, ENSMUSG00000029379, ENSMUSG00000029380, ENSMUSG00000039193, ENSMUSG00000069792, ENSMUSG00000004296, ENSMUSG00000029254, ENSMUSG00000032688, ENSMUSG00000002250, ENSMUSG00000006818, ENSMUSG00000007655, ENSMUSG00000032501, ENSMUSG00000036103, ENSMUSG00000038067, ENSMUSG00000038859, ENSMUSG00000040451, ENSMUSG00000056501, ENSMUSG00000056529,…
6	0.000333	47	1528	2.09174	Response to biotic stimulus	http://amigo.geneontology.org/amigo/term/GO:0009607	ENSMUSG00000000983, ENSMUSG00000019779, ENSMUSG00000022372, ENSMUSG00000023349, ENSMUSG00000026984, ENSMUSG00000029372, ENSMUSG00000029379, ENSMUSG00000029380, ENSMUSG00000032688, ENSMUSG00000035235, ENSMUSG00000039193, ENSMUSG00000069792, ENSMUSG00000020227, ENSMUSG00000004296, ENSMUSG00000029254, ENSMUSG00000002250, ENSMUSG00000006818, ENSMUSG00000007655, ENSMUSG00000019256, ENSMUSG00000021109,…
6	0.000333	46	1489	2.09627	Response to external biotic stimulus	http://amigo.geneontology.org/amigo/term/GO:0043207	ENSMUSG00000000983, ENSMUSG00000019779, ENSMUSG00000022372, ENSMUSG00000023349, ENSMUSG00000026984, ENSMUSG00000029372, ENSMUSG00000029379, ENSMUSG00000029380, ENSMUSG00000032688, ENSMUSG00000035235, ENSMUSG00000039193, ENSMUSG00000069792, ENSMUSG00000020227, ENSMUSG00000004296, ENSMUSG00000029254, ENSMUSG00000002250, ENSMUSG00000006818, ENSMUSG00000007655, ENSMUSG00000021109, ENSMUSG00000026365,…
6	0.000333	46	1485	2.09627	Response to other organism	http://amigo.geneontology.org/amigo/term/GO:0051707	ENSMUSG00000000983, ENSMUSG00000019779, ENSMUSG00000022372, ENSMUSG00000023349, ENSMUSG00000026984, ENSMUSG00000029372, ENSMUSG00000029379, ENSMUSG00000029380, ENSMUSG00000032688, ENSMUSG00000035235, ENSMUSG00000039193, ENSMUSG00000069792, ENSMUSG00000020227, ENSMUSG00000004296, ENSMUSG00000029254, ENSMUSG00000002250, ENSMUSG00000006818, ENSMUSG00000007655, ENSMUSG00000021109, ENSMUSG00000026365,…
6	0.000592	23	448	3.04414	Cytokine-mediated signaling pathway	http://amigo.geneontology.org/amigo/term/GO:0019221	ENSMUSG00000003206, ENSMUSG00000004296, ENSMUSG00000018341, ENSMUSG00000020227, ENSMUSG00000026984, ENSMUSG00000028859, ENSMUSG00000029372, ENSMUSG00000029379, ENSMUSG00000029380, ENSMUSG00000030427, ENSMUSG00000071713, ENSMUSG00000074417, ENSMUSG00000074419, ENSMUSG00000089942, ENSMUSG00000021109, ENSMUSG00000031750, ENSMUSG00000040760, ENSMUSG00000048756, ENSMUSG00000058755, ENSMUSG00000007655,…
6	0.00133	30	739	2.45495	Inflammatory response	http://amigo.geneontology.org/amigo/term/GO:0006954	ENSMUSG00000002250, ENSMUSG00000026984, ENSMUSG00000029372, ENSMUSG00000029379, ENSMUSG00000029380, ENSMUSG00000045551, ENSMUSG00000020178, ENSMUSG00000020573, ENSMUSG00000021109, ENSMUSG00000029082, ENSMUSG00000031750, ENSMUSG00000039193, ENSMUSG00000040026, ENSMUSG00000040451, ENSMUSG00000052821, ENSMUSG00000059588, ENSMUSG00000056501, ENSMUSG00000004296, ENSMUSG00000008734, ENSMUSG00000015839,…
6	0.00146	48	1642	1.92262	Defense response	http://amigo.geneontology.org/amigo/term/GO:0006952	ENSMUSG00000000983, ENSMUSG00000002250, ENSMUSG00000019779, ENSMUSG00000022372, ENSMUSG00000023349, ENSMUSG00000026984, ENSMUSG00000029372, ENSMUSG00000029379, ENSMUSG00000029380, ENSMUSG00000032688, ENSMUSG00000035235, ENSMUSG00000039193, ENSMUSG00000045551, ENSMUSG00000069792, ENSMUSG00000004296, ENSMUSG00000020178, ENSMUSG00000020227, ENSMUSG00000020573, ENSMUSG00000021109, ENSMUSG00000026365,…
6	0.00146	48	1643	1.91757	Biological process involved in interspecies interaction between organisms	http://amigo.geneontology.org/amigo/term/GO:0044419	ENSMUSG00000000983, ENSMUSG00000019779, ENSMUSG00000022372, ENSMUSG00000023349, ENSMUSG00000026984, ENSMUSG00000029372, ENSMUSG00000029379, ENSMUSG00000029380, ENSMUSG00000032688, ENSMUSG00000035235, ENSMUSG00000039193, ENSMUSG00000069792, ENSMUSG00000020227, ENSMUSG00000004296, ENSMUSG00000029254, ENSMUSG00000002250, ENSMUSG00000006818, ENSMUSG00000007655, ENSMUSG00000021109, ENSMUSG00000026365,…
6	0.0019	19	327	3.14341	Response to hypoxia	http://amigo.geneontology.org/amigo/term/GO:0001666	ENSMUSG00000021109, ENSMUSG00000000957, ENSMUSG00000001441, ENSMUSG00000006818, ENSMUSG00000015839, ENSMUSG00000028645, ENSMUSG00000028680, ENSMUSG00000029084, ENSMUSG00000039782, ENSMUSG00000042650, ENSMUSG00000043421, ENSMUSG00000048756, ENSMUSG00000078566, ENSMUSG00000002250, ENSMUSG00000007655, ENSMUSG00000026814, ENSMUSG00000028527, ENSMUSG00000029135, ENSMUSG00000057530
